# Supplementary material for: Transcriptomic signatures of cold acclimated adipocytes reveal CXCL12 as a Brown autocrine and paracrine chemokine
Source: Mol Metab. 2025 Jan 21;93:102102. doi: 10.1016/j.molmet.2025.102102 (PMC11841078; doi:10.1016/j.molmet.2025.102102)
Supplement: Multimedia component 2 [file mmc2.xlsx]

## Sheet: Instructions
Sheet Name	Contrast Explanation
CPM	Mean CPM (count per million) from each condition
ColdInBAT	Cold induced genes in adipocytes from brown adipose tissue
ColdIniWAT	Cold induced genes in adipocytes from inguinal white adipose tissue
ColdIneWAT	Cold induced genes in adipocytes from epididymal white adipose tissue
ColdIniWAT_vs_ColdIneWAT	Cold induced genes in adipocytes from inguinal white adipose tissue compared to epididymal white adipose tissue
ColdIniWAT_vs_ColdInBAT	Cold induced genes in adipocytes from inguinal white adipose tissue compared to brown adipose tissue
Secreted factors	List of significantly (FDR<0,05) cold-regulated secreted factors in adipocytes from the three adipose tissue depots
Acronyms	Acronym Explanation
CE_BAT	Cold exposed brown adipose tissue
CE_iWAT	Cold exposed inguinal white adipose tissue
CE_eWAT	Cold exposed epididymal white adipose tissue
TN_BAT	Thermoneutral acclimated brown adipose tissue
TN_iWAT	Thermoneutral acclimated inguinal white adipose tissue
TN_eWAT	Thermoneutral acclimated epididymal white adipose tissue
Sheet Columns	Columns Explanation
Gene	ENSEMBL ID of the gene
logFC	log2 fold change of the gene given the contrast
PValue	P value
FDR	False discovery rate
Secreted	Marked as potentially secreted gene if it was present in one or more of the following lists (HPA, Phobius, SignalP, SPOCTOPUS).
HPA	Human protein atlas
Phobius	A combined transmembrane topology and signal peptide predictor
SignalP	Prediction of Signal Peptides and their cleavage sites
SPOCTOPUS	A combined predictor of signal peptides and membrane protein topology
Symbol	Symbol of the gene
Description	Description of the gene

## Sheet: CPM
Gene	CE_BAT	CE_iWAT	CE_eWAT	TN_BAT	TN_iWAT	TN_eWAT	Secreted	HPA	Phobius	SignalP	SPOCTOPUS	Symbol	Description
ENSMUSG00000000001	23.4428	32.4411	49.1363	42.2954	42.9077	61.6814	FALSE	FALSE	FALSE	FALSE	FALSE	Gnai3	guanine nucleotide binding protein (G protein), alpha inhibiting 3
ENSMUSG00000000028	3.51451	5.40187	4.86191	2.71413	4.07222	5.62682	TRUE	TRUE	TRUE	TRUE	FALSE	Cdc45	cell division cycle 45
ENSMUSG00000000031	14.9395	2.01324	1.29913	2.13269	2.7927	1.10216	FALSE	FALSE	FALSE	FALSE	FALSE	H19	H19, imprinted maternally expressed transcript
ENSMUSG00000000037	0.263546	0.371312	0.581421	0.0394588	0.417914	0.619005	FALSE	FALSE	FALSE	FALSE	FALSE	Scml2	Scm polycomb group protein like 2
ENSMUSG00000000056	16.7025	17.576	13.0978	11.5012	15.6286	15.9927	FALSE	FALSE	FALSE	FALSE	FALSE	Narf	nuclear prelamin A recognition factor
ENSMUSG00000000058	104.807	76.077	192.624	164.244	81.8701	291.964	FALSE	FALSE	FALSE	FALSE	FALSE	Cav2	caveolin 2
ENSMUSG00000000078	125.009	213.65	440.647	247.844	287.597	465.409	FALSE	FALSE	FALSE	FALSE	FALSE	Klf6	Kruppel-like factor 6
ENSMUSG00000000085	13.5416	11.5486	10.7832	11.9161	11.8873	8.73987	TRUE	FALSE	FALSE	FALSE	TRUE	Scmh1	sex comb on midleg homolog 1
ENSMUSG00000000088	58.202	26.3032	21.918	36.8666	13.3278	24.6539	FALSE	FALSE	FALSE	FALSE	FALSE	Cox5a	cytochrome c oxidase subunit Va
ENSMUSG00000000093	12.6273	8.24042	10.9442	14.2991	3.83282	7.68936	TRUE	FALSE	TRUE	FALSE	FALSE	Tbx2	T-box 2
ENSMUSG00000000120	3.58891	5.10122	2.05889	3.11251	3.88677	1.76289	FALSE	FALSE	FALSE	FALSE	FALSE	Ngfr	nerve growth factor receptor (TNFR superfamily, member 16)
ENSMUSG00000000126	0.823804	1.32106	1.69527	0.713058	1.51463	2.01654	TRUE	TRUE	TRUE	TRUE	TRUE	Wnt9a	wingless-type MMTV integration site family, member 9A
ENSMUSG00000000127	20.2948	13.5729	20.1953	21.5678	12.306	21.2941	FALSE	FALSE	FALSE	FALSE	FALSE	Fer	fer (fms/fps related) protein kinase
ENSMUSG00000000131	29.7141	48.5386	36.0439	41.6887	53.838	30.0909	TRUE	FALSE	FALSE	FALSE	TRUE	Xpo6	exportin 6
ENSMUSG00000000134	29.3792	33.4549	32.1586	27.4518	33.0376	25.7172	FALSE	FALSE	FALSE	FALSE	FALSE	Tfe3	transcription factor E3
ENSMUSG00000000142	9.05087	11.792	16.0733	5.9676	13.7655	21.8199	TRUE	TRUE	TRUE	FALSE	TRUE	Axin2	axin 2
ENSMUSG00000000148	11.4962	15.286	11.9593	13.0917	14.9549	13.5967	FALSE	FALSE	FALSE	FALSE	FALSE	Brat1	BRCA1-associated ATM activator 1
ENSMUSG00000000149	60.3296	51.8489	49.9157	66.3071	44.8202	52.2723	TRUE	FALSE	TRUE	FALSE	FALSE	Gna12	guanine nucleotide binding protein, alpha 12
ENSMUSG00000000154	0.893105	1.9673	2.78016	1.34355	2.44476	2.53156	FALSE	FALSE	FALSE	FALSE	FALSE	Slc22a18	solute carrier family 22 (organic cation transporter), member 18
ENSMUSG00000000159	0	0.154193	1.08537	0	0.085719	0.654694	FALSE	FALSE	FALSE	FALSE	FALSE	Igsf5	immunoglobulin superfamily, member 5
ENSMUSG00000000167	0.342283	0.308985	0.920912	0.628498	0.268524	1.14261	FALSE	FALSE	FALSE	FALSE	FALSE	Pih1d2	PIH1 domain containing 2
ENSMUSG00000000168	143.766	61.3287	55.2153	83.0998	29.6553	61.8746	FALSE	FALSE	FALSE	FALSE	FALSE	Dlat	dihydrolipoamide S-acetyltransferase (E2 component of pyruvate dehydrogenase complex)
ENSMUSG00000000171	107.754	45.9083	45.7067	63.1553	31.8891	55.8061	TRUE	TRUE	TRUE	TRUE	TRUE	Sdhd	succinate dehydrogenase complex, subunit D, integral membrane protein
ENSMUSG00000000184	56.7995	94.0468	130.08	72.741	105.475	133.943	TRUE	FALSE	FALSE	FALSE	TRUE	Ccnd2	cyclin D2
ENSMUSG00000000194	26.2543	30.4568	26.5555	28.2654	29.5196	27.4438	FALSE	FALSE	FALSE	FALSE	FALSE	Gpr107	G protein-coupled receptor 107
ENSMUSG00000000197	0.237618	0.420295	1.98845	0.0394413	0.348509	1.73893	FALSE	FALSE	FALSE	FALSE	FALSE	Nalcn	sodium leak channel, non-selective
ENSMUSG00000000204	0.738864	2.67773	0.180774	0.293511	1.42606	0.347565	FALSE	FALSE	FALSE	FALSE	FALSE	Slfn4	schlafen 4
ENSMUSG00000000223	6.22236	7.62617	0.888771	3.63577	9.74664	0.734188	FALSE	FALSE	FALSE	FALSE	FALSE	Drp2	dystrophin related protein 2
ENSMUSG00000000244	0.734706	17.1669	1.74371	0.863604	22.0801	1.9138	FALSE	FALSE	FALSE	FALSE	FALSE	Tspan32	tetraspanin 32
ENSMUSG00000000248	0.0736864	0.736191	0.250938	0	1.46094	0.298421	TRUE	FALSE	FALSE	FALSE	TRUE	Clec2g	C-type lectin domain family 2, member g
ENSMUSG00000000253	46.2005	5.04333	6.86509	24.5908	3.03285	7.30868	FALSE	FALSE	FALSE	FALSE	FALSE	Gmpr	guanosine monophosphate reductase
ENSMUSG00000000266	24.2206	13.13	20.8592	26.208	15.838	26.178	FALSE	FALSE	FALSE	FALSE	FALSE	Mid2	midline 2
ENSMUSG00000000275	77.7901	69.1506	50.2745	107.985	84.1755	40.8759	FALSE	FALSE	FALSE	FALSE	FALSE	Trim25	tripartite motif-containing 25
ENSMUSG00000000276	46.8284	18.7749	22.3016	65.6186	16.7975	24.2819	FALSE	FALSE	FALSE	FALSE	FALSE	Dgke	diacylglycerol kinase, epsilon
ENSMUSG00000000278	36.7024	58.8411	45.0669	23.6911	56.5507	40.2344	TRUE	TRUE	TRUE	TRUE	TRUE	Scpep1	serine carboxypeptidase 1
ENSMUSG00000000282	11.7421	20.1738	12.9215	10.4138	20.8797	10.7047	FALSE	FALSE	FALSE	FALSE	FALSE	Mnt	max binding protein
ENSMUSG00000000290	7.86513	68.4747	23.9678	10.88	77.5837	40.4619	TRUE	TRUE	TRUE	TRUE	TRUE	Itgb2	integrin beta 2
ENSMUSG00000000295	3.49173	4.11741	4.0139	2.95293	3.47535	5.12089	FALSE	FALSE	FALSE	FALSE	FALSE	Hddc2	HD domain containing 2
ENSMUSG00000000296	0.912301	0.228827	1.18188	0.460055	0.069118	0.496365	FALSE	FALSE	FALSE	FALSE	FALSE	Tpd52l1	tumor protein D52-like 1
ENSMUSG00000000301	2.02384	3.49996	5.77165	2.05637	2.41387	6.59944	FALSE	FALSE	FALSE	FALSE	FALSE	Pemt	phosphatidylethanolamine N-methyltransferase
ENSMUSG00000000303	0.400226	1.36295	9.01211	0.342589	1.53363	4.21781	TRUE	TRUE	TRUE	TRUE	TRUE	Cdh1	cadherin 1
ENSMUSG00000000305	1.32468	0.819014	0.493848	1.36829	0.711282	0.490642	FALSE	FALSE	FALSE	FALSE	FALSE	Cdh4	cadherin 4
ENSMUSG00000000317	66.9674	21.2977	48.0065	165.869	23.8135	43.8184	FALSE	FALSE	FALSE	FALSE	FALSE	Bcl6b	B cell CLL/lymphoma 6, member B
ENSMUSG00000000318	5.2749	46.7142	21.2455	3.528	50.4733	25.9357	FALSE	FALSE	FALSE	FALSE	FALSE	Clec10a	C-type lectin domain family 10, member A
ENSMUSG00000000320	22.255	4.31618	7.52117	10.5431	2.35401	3.34407	FALSE	FALSE	FALSE	FALSE	FALSE	Alox12	arachidonate 12-lipoxygenase
ENSMUSG00000000325	3.84121	6.99314	8.64115	4.31549	7.72499	7.45166	FALSE	FALSE	FALSE	FALSE	FALSE	Arvcf	armadillo repeat gene deleted in velocardiofacial syndrome
ENSMUSG00000000326	168.658	120.121	180.436	44.514	96.9604	189.935	TRUE	FALSE	TRUE	FALSE	FALSE	Comt	catechol-O-methyltransferase
ENSMUSG00000000339	5.85922	5.01639	4.41681	5.97555	4.27347	5.92252	FALSE	FALSE	FALSE	FALSE	FALSE	Rtca	RNA 3'-terminal phosphate cyclase
ENSMUSG00000000340	38.801	24.0148	37.229	26.2294	18.9739	43.4872	FALSE	FALSE	FALSE	FALSE	FALSE	Dbt	dihydrolipoamide branched chain transacylase E2
ENSMUSG00000000346	72.8802	89.8814	87.2881	73.0422	82.4593	82.3896	TRUE	TRUE	TRUE	FALSE	TRUE	Dazap2	DAZ associated protein 2
ENSMUSG00000000355	7.81079	6.1093	7.7533	9.74844	6.09515	10.4996	FALSE	FALSE	FALSE	FALSE	FALSE	Mcts1	malignant T cell amplified sequence 1
ENSMUSG00000000359	4.31613	3.60452	5.25733	3.09016	3.09435	3.7776	FALSE	FALSE	FALSE	FALSE	FALSE	Rem1	rad and gem related GTP binding protein 1
ENSMUSG00000000365	0	0.156981	0.841302	0.0780879	0.20035	0.6757	FALSE	FALSE	FALSE	FALSE	FALSE	Rnf17	ring finger protein 17
ENSMUSG00000000374	35.427	44.6049	47.7623	38.3906	44.0737	43.3441	FALSE	FALSE	FALSE	FALSE	FALSE	Trappc10	trafficking protein particle complex 10
ENSMUSG00000000378	19.1146	38.8389	22.7742	19.1175	42.9643	26.3155	FALSE	FALSE	FALSE	FALSE	FALSE	Ccm2	cerebral cavernous malformation 2
ENSMUSG00000000384	23.6777	19.2811	14.596	12.2149	15.9287	11.316	FALSE	FALSE	FALSE	FALSE	FALSE	Tbrg4	transforming growth factor beta regulated gene 4
ENSMUSG00000000385	0.498867	0.233071	3.20669	0.460453	0.415243	2.40192	FALSE	FALSE	FALSE	FALSE	FALSE	Tmprss2	transmembrane protease, serine 2
ENSMUSG00000000386	0.52869	5.86424	0.945925	0.53309	4.97958	1.14303	FALSE	FALSE	FALSE	FALSE	FALSE	Mx1	MX dynamin-like GTPase 1
ENSMUSG00000000392	3.30575	7.33014	5.96272	3.11733	8.96404	5.73525	TRUE	TRUE	TRUE	FALSE	TRUE	Fap	fibroblast activation protein
ENSMUSG00000000399	68.289	39.0132	41.1668	45.9825	28.3172	47.0794	FALSE	FALSE	FALSE	FALSE	FALSE	Ndufa9	NADH dehydrogenase (ubiquinone) 1 alpha subcomplex, 9
ENSMUSG00000000402	0	0.154875	1.32959	0.127757	0.249641	0.65652	TRUE	TRUE	TRUE	TRUE	FALSE	Egfl6	EGF-like-domain, multiple 6
ENSMUSG00000000409	1.36246	32.646	1.04957	0.857725	50.2264	1.04964	FALSE	FALSE	FALSE	FALSE	FALSE	Lck	lymphocyte protein tyrosine kinase
ENSMUSG00000000416	1.52285	1.27729	1.49342	5.05123	1.3243	1.34034	FALSE	FALSE	FALSE	FALSE	FALSE	Cttnbp2	cortactin binding protein 2
ENSMUSG00000000420	33.9007	32.5862	45.1701	37.0342	37.2051	49.2604	TRUE	FALSE	FALSE	FALSE	TRUE	Galnt1	polypeptide N-acetylgalactosaminyltransferase 1
ENSMUSG00000000439	14.3408	14.6831	15.6159	11.9437	15.05	17.2431	FALSE	FALSE	FALSE	FALSE	FALSE	Mkrn2	makorin, ring finger protein, 2
ENSMUSG00000000440	141.342	95.199	139.64	157.078	115.046	188.006	FALSE	FALSE	FALSE	FALSE	FALSE	Pparg	peroxisome proliferator activated receptor gamma
ENSMUSG00000000441	24.6801	32.4339	30.5618	26.6973	29.7268	31.533	FALSE	FALSE	FALSE	FALSE	FALSE	Raf1	v-raf-leukemia viral oncogene 1
ENSMUSG00000000486	3.02325	38.03	2.88161	6.90258	42.3154	3.31525	FALSE	FALSE	FALSE	FALSE	FALSE	Sept1	septin 1
ENSMUSG00000000489	165.505	33.4974	40.3727	107.828	24.7043	34.3161	TRUE	TRUE	TRUE	TRUE	TRUE	Pdgfb	platelet derived growth factor, B polypeptide
ENSMUSG00000000530	99.1202	43.3883	47.7618	59.7157	41.3328	45.3152	TRUE	TRUE	TRUE	TRUE	TRUE	Acvrl1	activin A receptor, type II-like 1
ENSMUSG00000000531	29.6659	14.058	15.8074	28.1285	12.1277	12.0108	FALSE	FALSE	FALSE	FALSE	FALSE	Grasp	GRP1 (general receptor for phosphoinositides 1)-associated scaffold protein
ENSMUSG00000000532	11.8739	22.7589	22.1895	13.2612	27.9651	19.7405	FALSE	FALSE	FALSE	FALSE	FALSE	Acvr1b	activin A receptor, type 1B
ENSMUSG00000000538	51.3805	32.9757	34.0992	50.377	32.9438	34.3059	FALSE	FALSE	FALSE	FALSE	FALSE	Tom1l2	target of myb1-like 2 (chicken)
ENSMUSG00000000552	4.80408	13.2875	6.89078	1.96442	12.3271	6.90486	TRUE	FALSE	FALSE	FALSE	TRUE	Zfp385a	zinc finger protein 385A
ENSMUSG00000000555	27.4538	28.6403	34.0803	38.1842	33.3737	23.9578	FALSE	FALSE	FALSE	FALSE	FALSE	Itga5	integrin alpha 5 (fibronectin receptor alpha)
ENSMUSG00000000560	2.34059	0.0839499	0	4.49833	0.159151	0.0159425	TRUE	TRUE	TRUE	TRUE	TRUE	Gabra2	gamma-aminobutyric acid (GABA) A receptor, subunit alpha 2
ENSMUSG00000000561	4.90722	7.53261	6.46284	4.8047	7.39767	7.62655	FALSE	FALSE	FALSE	FALSE	FALSE	Wdr77	WD repeat domain 77
ENSMUSG00000000563	100.208	59.2601	71.2102	72.3567	43.7295	83.7195	TRUE	TRUE	TRUE	FALSE	TRUE	Atp5f1	ATP synthase, H+ transporting, mitochondrial F0 complex, subunit B1
ENSMUSG00000000567	0.797879	1.79443	9.7645	0.87717	2.08945	5.95065	FALSE	FALSE	FALSE	FALSE	FALSE	Sox9	SRY (sex determining region Y)-box 9
ENSMUSG00000000568	19.3736	15.4321	11.5762	21.8183	17.716	13.4771	FALSE	FALSE	FALSE	FALSE	FALSE	Hnrnpd	heterogeneous nuclear ribonucleoprotein D
ENSMUSG00000000581	5.80219	5.78474	7.45412	8.90217	5.4339	10.7251	FALSE	FALSE	FALSE	FALSE	FALSE	C1d	C1D nuclear receptor co-repressor
ENSMUSG00000000594	65.0282	224.828	148.999	41.6709	171.953	147.943	TRUE	TRUE	TRUE	TRUE	TRUE	Gm2a	GM2 ganglioside activator protein
ENSMUSG00000000600	24.6664	18.4545	19.311	31.0373	23.4108	21.3443	FALSE	FALSE	FALSE	FALSE	FALSE	Krit1	KRIT1, ankyrin repeat containing
ENSMUSG00000000605	39.3194	38.4347	52.7523	40.7521	43.9193	56.557	FALSE	FALSE	FALSE	FALSE	FALSE	Clcn4	chloride channel, voltage-sensitive 4
ENSMUSG00000000627	0.541181	1.709	0.288202	0.31521	2.01131	0.133318	TRUE	TRUE	TRUE	TRUE	TRUE	Sema4f	sema domain, immunoglobulin domain (Ig), TM domain, and short cytoplasmic domain
ENSMUSG00000000628	194.032	112.864	120.954	56.8006	140.25	107.398	FALSE	FALSE	FALSE	FALSE	FALSE	Hk2	hexokinase 2
ENSMUSG00000000631	144.288	55.5383	41.8749	103.206	53.8304	28.4544	FALSE	FALSE	FALSE	FALSE	FALSE	Myo18a	myosin XVIIIA
ENSMUSG00000000632	5.50051	1.85826	2.48572	5.7178	1.19588	2.61336	FALSE	FALSE	FALSE	FALSE	FALSE	Sez6	seizure related gene 6
ENSMUSG00000000673	0.888581	7.82087	1.29608	0.214455	7.7346	1.15998	FALSE	FALSE	FALSE	FALSE	FALSE	Haao	3-hydroxyanthranilate 3,4-dioxygenase
ENSMUSG00000000682	6.67112	93.4103	22.531	5.4595	108.058	18.0509	FALSE	FALSE	FALSE	FALSE	FALSE	Cd52	CD52 antigen
ENSMUSG00000000686	7.32783	10.7706	18.027	4.16054	9.8735	19.2425	TRUE	TRUE	TRUE	TRUE	TRUE	Abhd15	abhydrolase domain containing 15
ENSMUSG00000000690	5.73296	1.99978	5.38832	7.72353	2.47418	4.18069	FALSE	FALSE	FALSE	FALSE	FALSE	Hoxb6	homeobox B6
ENSMUSG00000000693	5.15923	10.4777	8.16816	3.21411	8.97028	6.545	TRUE	TRUE	TRUE	TRUE	TRUE	Loxl3	lysyl oxidase-like 3
ENSMUSG00000000708	31.1078	36.4881	50.4929	40.9836	40.0732	60.2604	TRUE	FALSE	FALSE	FALSE	TRUE	Kat2b	K(lysine) acetyltransferase 2B
ENSMUSG00000000711	40.4544	44.9524	43.0611	44.2295	39.066	53.399	FALSE	FALSE	FALSE	FALSE	FALSE	Rab5b	RAB5B, member RAS oncogene family
ENSMUSG00000000732	3.59814	29.2205	8.98749	4.13733	33.0609	7.13844	FALSE	FALSE	FALSE	FALSE	FALSE	Icosl	icos ligand
ENSMUSG00000000738	34.5403	32.7659	33.1325	22.3315	25.472	37.2405	FALSE	FALSE	FALSE	FALSE	FALSE	Spg7	SPG7, paraplegin matrix AAA peptidase subunit
ENSMUSG00000000739	2.17976	4.03814	3.69952	0.512881	3.38005	3.14763	FALSE	FALSE	FALSE	FALSE	FALSE	Sult5a1	sulfotransferase family 5A, member 1
ENSMUSG00000000740	32.3466	80.4413	48.018	45.3788	99.2757	61.4668	FALSE	FALSE	FALSE	FALSE	FALSE	Rpl13	ribosomal protein L13
ENSMUSG00000000743	19.5273	31.5511	24.7064	17.0645	30.3363	33.9236	FALSE	FALSE	FALSE	FALSE	FALSE	Chmp1a	charged multivesicular body protein 1A
ENSMUSG00000000751	14.4664	31.2045	22.3748	20.8465	34.542	26.9016	FALSE	FALSE	FALSE	FALSE	FALSE	Rpa1	replication protein A1
ENSMUSG00000000753	49.653	178.58	95.9793	32.4275	193.434	77.9097	TRUE	TRUE	TRUE	TRUE	TRUE	Serpinf1	serine (or cysteine) peptidase inhibitor, clade F, member 1
ENSMUSG00000000759	27.0455	25.6729	23.9049	32.4858	26.9897	21.4426	FALSE	FALSE	FALSE	FALSE	FALSE	Tubgcp3	tubulin, gamma complex associated protein 3
ENSMUSG00000000776	8.515	10.1759	11.1656	10.4078	11.8423	9.26503	FALSE	FALSE	FALSE	FALSE	FALSE	Polr3d	polymerase (RNA) III (DNA directed) polypeptide D
ENSMUSG00000000782	1.68908	43.6124	1.63425	1.02791	52.329	1.3083	FALSE	FALSE	FALSE	FALSE	FALSE	Tcf7	transcription factor 7, T cell specific
ENSMUSG00000000787	183.743	166.27	250.457	291.555	178.417	257.439	FALSE	FALSE	FALSE	FALSE	FALSE	Ddx3x	DEAD/H (Asp-Glu-Ala-Asp/His) box polypeptide 3, X-linked
ENSMUSG00000000791	0.183941	1.70809	0.153702	0	1.88567	0.235638	TRUE	TRUE	TRUE	TRUE	TRUE	Il12rb1	interleukin 12 receptor, beta 1
ENSMUSG00000000794	1.79262	1.17068	2.48827	1.51401	1.60863	1.39067	FALSE	FALSE	FALSE	FALSE	FALSE	Kcnn3	potassium intermediate/small conductance calcium-activated channel, subfamily N, member 3
ENSMUSG00000000804	32.3863	20.9563	26.307	34.1452	25.5757	28.2998	FALSE	FALSE	FALSE	FALSE	FALSE	Usp32	ubiquitin specific peptidase 32
ENSMUSG00000000805	120.331	40.5417	55.5398	108.355	25.4734	38.1793	FALSE	FALSE	FALSE	FALSE	FALSE	Car4	carbonic anhydrase 4
ENSMUSG00000000811	7.0098	10.201	12.634	7.35106	11.3304	15.6225	TRUE	FALSE	FALSE	TRUE	TRUE	Txnrd3	thioredoxin reductase 3
ENSMUSG00000000823	19.2508	21.3807	17.5619	16.6848	19.2197	17.4678	FALSE	FALSE	FALSE	FALSE	FALSE	Zfp512b	zinc finger protein 512B
ENSMUSG00000000826	49.3425	56.1752	52.3425	46.6721	58.3392	57.5222	FALSE	FALSE	FALSE	FALSE	FALSE	Dnajc5	DnaJ heat shock protein family (Hsp40) member C5
ENSMUSG00000000827	32.7921	29.5914	33.2407	28.4125	28.9752	38.2624	FALSE	FALSE	FALSE	FALSE	FALSE	Tpd52l2	tumor protein D52-like 2
ENSMUSG00000000838	20.1643	41.7598	62.7223	35.6453	59.3575	157.06	FALSE	FALSE	FALSE	FALSE	FALSE	Fmr1	fragile X mental retardation syndrome 1
ENSMUSG00000000861	1.19163	16.0722	0.293412	1.34918	23.1266	0.317587	FALSE	FALSE	FALSE	FALSE	FALSE	Bcl11a	B cell CLL/lymphoma 11A (zinc finger protein)
ENSMUSG00000000876	32.4749	44.4671	64.1301	16.6432	30.4448	54.6927	FALSE	FALSE	FALSE	FALSE	FALSE	Pxmp4	peroxisomal membrane protein 4
ENSMUSG00000000881	5.1222	4.46309	6.29318	5.86749	3.76046	5.7085	TRUE	FALSE	TRUE	FALSE	FALSE	Dlg3	discs large MAGUK scaffold protein 3
ENSMUSG00000000884	0.666187	2.06736	1.57296	1.7057	1.85863	2.14772	FALSE	FALSE	FALSE	FALSE	FALSE	Gnb1l	guanine nucleotide binding protein (G protein), beta polypeptide 1-like
ENSMUSG00000000901	5.46224	5.8903	7.84201	18.2394	4.30522	8.58622	TRUE	TRUE	TRUE	TRUE	TRUE	Mmp11	matrix metallopeptidase 11
ENSMUSG00000000902	24.7129	30.2347	25.5317	29.081	27.7466	26.3291	FALSE	FALSE	FALSE	FALSE	FALSE	Smarcb1	SWI/SNF related, matrix associated, actin dependent regulator of chromatin, subfamily b, member 1
ENSMUSG00000000903	0.293075	2.87842	0.199403	0.140917	2.92592	0.134099	TRUE	TRUE	TRUE	TRUE	TRUE	Vpreb3	pre-B lymphocyte gene 3
ENSMUSG00000000915	44.9689	45.1287	20.6269	45.1355	44.4829	18.6119	FALSE	FALSE	FALSE	FALSE	FALSE	Hip1r	huntingtin interacting protein 1 related
ENSMUSG00000000916	5.91134	4.46664	3.01918	4.21966	4.12928	3.61125	TRUE	FALSE	TRUE	FALSE	FALSE	Nsun5	NOL1/NOP2/Sun domain family, member 5
ENSMUSG00000000934	4.87482	5.43696	5.88203	5.68185	4.17639	5.75678	TRUE	TRUE	TRUE	FALSE	TRUE	Top1mt	DNA topoisomerase 1, mitochondrial
ENSMUSG00000000938	0.0364789	4.00146	0.877961	0.0393033	4.16805	0.333908	FALSE	FALSE	FALSE	FALSE	FALSE	Hoxa10	homeobox A10
ENSMUSG00000000942	4.03783	0.598951	1.26507	2.97139	0.574172	1.10636	FALSE	FALSE	FALSE	FALSE	FALSE	Hoxa4	homeobox A4
ENSMUSG00000000948	0.887763	0.592394	0.777292	0.583768	0.316774	0.732434	FALSE	FALSE	FALSE	FALSE	FALSE
ENSMUSG00000000957	17.609	57.2098	35.3207	13.9377	61.2546	26.3803	TRUE	TRUE	TRUE	FALSE	TRUE	Mmp14	matrix metallopeptidase 14 (membrane-inserted)
ENSMUSG00000000958	3.19739	7.3817	4.37624	5.94604	7.04892	3.68834	FALSE	FALSE	FALSE	FALSE	FALSE	Slc7a7	solute carrier family 7 (cationic amino acid transporter, y+ system), member 7
ENSMUSG00000000959	32.3217	33.2029	25.1506	25.4835	23.4959	25.5222	FALSE	FALSE	FALSE	FALSE	FALSE	Oxa1l	oxidase assembly 1-like
ENSMUSG00000000976	12.5595	17.8352	17.687	15.0756	19.359	16.5424	FALSE	FALSE	FALSE	FALSE	FALSE	Heatr6	HEAT repeat containing 6
ENSMUSG00000000982	1.68577	10.1568	24.6434	2.19215	9.6088	15.0035	TRUE	TRUE	TRUE	TRUE	TRUE	Ccl3	chemokine (C-C motif) ligand 3
ENSMUSG00000001016	20.4351	24.2878	26.4954	19.8112	23.5921	29.131	FALSE	FALSE	FALSE	FALSE	FALSE	Ilf2	interleukin enhancer binding factor 2
ENSMUSG00000001017	32.5622	38.0643	39.6047	44.6814	46.5644	42.91	FALSE	FALSE	FALSE	FALSE	FALSE	Chtop	chromatin target of PRMT1
ENSMUSG00000001018	18.9546	21.9989	24.3739	20.0019	19.3808	25.781	TRUE	FALSE	FALSE	FALSE	TRUE	Snapin	SNAP-associated protein
ENSMUSG00000001020	1.01644	6.9561	2.23561	1.82983	6.46533	3.87414	FALSE	FALSE	FALSE	FALSE	FALSE	S100a4	S100 calcium binding protein A4
ENSMUSG00000001025	18.2839	58.6281	40.4436	23.4258	57.0995	49.7607	FALSE	FALSE	FALSE	FALSE	FALSE	S100a6	S100 calcium binding protein A6 (calcyclin)
ENSMUSG00000001027	1.09077	2.89483	0.438241	0.995184	3.48977	0.299735	FALSE	FALSE	FALSE	FALSE	FALSE	Scn4a	sodium channel, voltage-gated, type IV, alpha
ENSMUSG00000001029	59.8062	23.4966	21.2	49.7037	22.4863	21.8939	TRUE	TRUE	TRUE	TRUE	TRUE	Icam2	intercellular adhesion molecule 2
ENSMUSG00000001034	12.6577	11.8046	9.7375	14.3297	11.441	8.83443	FALSE	FALSE	FALSE	FALSE	FALSE	Mapk7	mitogen-activated protein kinase 7
ENSMUSG00000001036	57.5893	30.3856	38.7965	87.0337	26.5638	40.2172	FALSE	FALSE	FALSE	FALSE	FALSE	Epn2	epsin 2
ENSMUSG00000001039	3.04825	1.65084	2.99548	2.87723	1.51805	2.14272	TRUE	TRUE	TRUE	TRUE	TRUE	B9d1	B9 protein domain 1
ENSMUSG00000001052	36.9405	41.1359	37.3629	34.8292	42.2688	32.4523	FALSE	FALSE	FALSE	FALSE	FALSE	Sec24b	Sec24 related gene family, member B (S. cerevisiae)
ENSMUSG00000001053	31.0188	16.2098	17.9638	65.0398	12.6809	17.9317	FALSE	FALSE	FALSE	FALSE	FALSE	N4bp3	NEDD4 binding protein 3
ENSMUSG00000001054	13.3885	15.4327	13.0978	15.9393	15.5563	12.8406	FALSE	FALSE	FALSE	FALSE	FALSE	Rmnd5b	required for meiotic nuclear division 5 homolog B
ENSMUSG00000001056	8.0583	14.6136	11.2053	7.80262	10.6206	11.2291	FALSE	FALSE	FALSE	FALSE	FALSE	Nhp2	NHP2 ribonucleoprotein
ENSMUSG00000001062	10.9283	9.73738	8.79701	8.49048	9.83804	7.98646	TRUE	FALSE	FALSE	FALSE	TRUE	Vps9d1	VPS9 domain containing 1
ENSMUSG00000001065	13.7667	12.2536	9.16192	16.8372	11.9649	8.86872	FALSE	FALSE	FALSE	FALSE	FALSE	Zfp276	zinc finger protein (C2H2 type) 276
ENSMUSG00000001082	7.03397	12.6226	9.8501	7.06414	11.3387	8.30024	FALSE	FALSE	FALSE	FALSE	FALSE	Mfsd10	major facilitator superfamily domain containing 10
ENSMUSG00000001089	117.326	41.8303	74.7245	136.872	40.9792	61.4561	FALSE	FALSE	FALSE	FALSE	FALSE	Luzp1	leucine zipper protein 1
ENSMUSG00000001098	71.7084	51.3075	53.9773	66.8862	47.4763	49.217	FALSE	FALSE	FALSE	FALSE	FALSE	Kctd10	potassium channel tetramerisation domain containing 10
ENSMUSG00000001100	73.7497	68.3128	66.5045	40.9902	41.2067	62.6991	FALSE	FALSE	FALSE	FALSE	FALSE	Poldip2	polymerase (DNA-directed), delta interacting protein 2
ENSMUSG00000001105	12.7726	9.96283	12.8294	9.70186	8.26676	14.9773	FALSE	FALSE	FALSE	FALSE	FALSE	Ift20	intraflagellar transport 20
ENSMUSG00000001119	100.065	319.579	274.804	91.9047	311.726	293.592	TRUE	TRUE	TRUE	TRUE	TRUE	Col6a1	collagen, type VI, alpha 1
ENSMUSG00000001120	6.4344	5.02106	6.48836	4.7832	4.87945	7.4793	FALSE	FALSE	FALSE	FALSE	FALSE	Pcbp3	poly(rC) binding protein 3
ENSMUSG00000001123	62.9501	54.5846	37.3447	38.4623	48.6457	38.2722	FALSE	FALSE	FALSE	FALSE	FALSE	Lgals9	lectin, galactose binding, soluble 9
ENSMUSG00000001127	32.2692	34.7789	33.9004	28.7357	34.9979	33.8009	FALSE	FALSE	FALSE	FALSE	FALSE	Araf	Araf proto-oncogene, serine/threonine kinase
ENSMUSG00000001128	9.65172	76.7768	33.9735	6.52242	70.2888	45.4314	TRUE	TRUE	TRUE	TRUE	TRUE	Cfp	complement factor properdin
ENSMUSG00000001131	1.62109	5.78767	3.87173	1.47046	5.30237	3.31772	TRUE	TRUE	TRUE	TRUE	TRUE	Timp1	tissue inhibitor of metalloproteinase 1
ENSMUSG00000001134	4.1121	3.80995	4.29616	3.59376	3.11775	4.40169	FALSE	FALSE	FALSE	FALSE	FALSE	Uxt	ubiquitously expressed transcript
ENSMUSG00000001138	12.9903	17.2156	15.2883	17.2626	17.8503	17.1513	FALSE	FALSE	FALSE	FALSE	FALSE	Cnnm3	cyclin M3
ENSMUSG00000001143	11.5647	11.304	10.919	6.68157	12.7042	12.3944	FALSE	FALSE	FALSE	FALSE	FALSE	Lman2l	lectin, mannose-binding 2-like
ENSMUSG00000001150	25.6508	27.0674	23.2553	30.1463	29.2988	21.8591	FALSE	FALSE	FALSE	FALSE	FALSE	Mcm3ap	minichromosome maintenance complex component 3 associated protein
ENSMUSG00000001151	35.9117	30.3813	28.0208	45.2177	32.8102	23.1207	FALSE	FALSE	FALSE	FALSE	FALSE	Pcnt	pericentrin (kendrin)
ENSMUSG00000001156	9.89573	26.7889	20.2253	13.877	27.8623	16.315	FALSE	FALSE	FALSE	FALSE	FALSE	Mxd1	MAX dimerization protein 1
ENSMUSG00000001157	5.28969	5.31201	4.38179	5.48358	6.95551	5.49184	FALSE	FALSE	FALSE	FALSE	FALSE	Gmcl1	germ cell-less, spermatogenesis associated 1
ENSMUSG00000001158	13.9787	9.85722	11.6291	11.4693	8.13793	11.2028	FALSE	FALSE	FALSE	FALSE	FALSE	Snrnp27	small nuclear ribonucleoprotein 27 (U4/U6.U5)
ENSMUSG00000001166	2.20789	2.45343	1.11861	0.357678	2.65653	1.82597	FALSE	FALSE	FALSE	FALSE	FALSE	Oas1c	2'-5' oligoadenylate synthetase 1C
ENSMUSG00000001173	13.6285	12.0737	15.2228	14.3853	12.9208	12.9828	FALSE	FALSE	FALSE	FALSE	FALSE	Ocrl	OCRL, inositol polyphosphate-5-phosphatase
ENSMUSG00000001175	218.504	229.264	283.523	273.374	233.506	360.591	FALSE	FALSE	FALSE	FALSE	FALSE	Calm1	calmodulin 1
ENSMUSG00000001211	194.601	123.784	127.927	88.0387	93.6266	115.931	FALSE	FALSE	FALSE	FALSE	FALSE	Agpat3	1-acylglycerol-3-phosphate O-acyltransferase 3
ENSMUSG00000001225	0.0366166	0.0637818	4.36432	0	0.0140986	2.69898	FALSE	FALSE	FALSE	FALSE	FALSE	Slc26a3	solute carrier family 26, member 3
ENSMUSG00000001227	50.0465	26.174	32.0335	42.1167	19.4526	23.6908	FALSE	FALSE	FALSE	FALSE	FALSE	Sema6b	sema domain, transmembrane domain (TM), and cytoplasmic domain, (semaphorin) 6B
ENSMUSG00000001228	1.79676	12.0252	2.07544	2.4438	6.95828	3.42725	TRUE	FALSE	TRUE	FALSE	FALSE	Uhrf1	ubiquitin-like, containing PHD and RING finger domains, 1
ENSMUSG00000001229	22.1852	22.6039	16.4779	23.3992	25.0007	17.5549	FALSE	FALSE	FALSE	FALSE	FALSE	Dpp9	dipeptidylpeptidase 9
ENSMUSG00000001240	68.8348	29.8118	34.7832	82.9579	28.5315	34.5665	TRUE	TRUE	TRUE	TRUE	TRUE	Ramp2	receptor (calcitonin) activity modifying protein 2
ENSMUSG00000001247	0.837061	2.07772	4.47613	0.831504	1.45125	2.40896	TRUE	TRUE	TRUE	TRUE	FALSE	Lsr	lipolysis stimulated lipoprotein receptor
ENSMUSG00000001248	39.0366	68.1326	49.088	39.5511	74.0994	33.6732	FALSE	FALSE	FALSE	FALSE	FALSE	Gramd1a	GRAM domain containing 1A
ENSMUSG00000001249	0.564923	1.01915	3.6006	0.302457	0.794525	2.61892	TRUE	FALSE	FALSE	FALSE	TRUE	Hpn	hepsin
ENSMUSG00000001270	45.7823	32.103	56.0964	38.3021	28.1632	53.3015	FALSE	FALSE	FALSE	FALSE	FALSE	Ckb	creatine kinase, brain
ENSMUSG00000001280	88.988	72.6192	70.7361	109.033	88.6462	73.2177	FALSE	FALSE	FALSE	FALSE	FALSE	Sp1	trans-acting transcription factor 1
ENSMUSG00000001281	3.42842	40.6415	2.72679	2.27185	59.1299	3.31445	TRUE	TRUE	TRUE	TRUE	TRUE	Itgb7	integrin beta 7
ENSMUSG00000001285	7.51785	10.5249	8.34703	5.67291	9.43849	9.68235	TRUE	TRUE	FALSE	TRUE	TRUE	Myg1	melanocyte proliferating gene 1
ENSMUSG00000001288	55.6579	31.8153	24.6933	51.2287	34.194	25.9763	TRUE	FALSE	FALSE	FALSE	TRUE	Rarg	retinoic acid receptor, gamma
ENSMUSG00000001289	39.4665	63.8288	48.914	47.6045	63.244	58.9249	FALSE	FALSE	FALSE	FALSE	FALSE	Pfdn5	prefoldin 5
ENSMUSG00000001300	89.0839	19.6489	31.1306	94.6911	16.6411	29.7568	FALSE	FALSE	FALSE	FALSE	FALSE	Efnb2	ephrin B2
ENSMUSG00000001305	3.82343	6.26409	5.94754	4.75015	6.14446	6.72514	FALSE	FALSE	FALSE	FALSE	FALSE	Rrp15	ribosomal RNA processing 15 homolog (S. cerevisiae)
ENSMUSG00000001313	4.57029	4.03612	5.75266	3.4541	3.34482	4.93577	FALSE	FALSE	FALSE	FALSE	FALSE	Rnd2	Rho family GTPase 2
ENSMUSG00000001323	15.9254	11.0079	13.8538	10.2446	9.30497	14.0898	FALSE	FALSE	FALSE	FALSE	FALSE	Srr	serine racemase
ENSMUSG00000001333	0.488101	0.830694	0.888679	0.227731	0.698127	1.03736	FALSE	FALSE	FALSE	FALSE	FALSE	Sync	syncoilin
ENSMUSG00000001334	3.17734	1.36213	3.81494	0.0788009	0.600715	4.18161	FALSE	FALSE	FALSE	FALSE	FALSE	Fndc5	fibronectin type III domain containing 5
ENSMUSG00000001348	73.5187	205.849	227.705	33.2415	156.469	195.447	TRUE	TRUE	TRUE	TRUE	TRUE	Acp5	acid phosphatase 5, tartrate resistant
ENSMUSG00000001349	3.70249	3.13296	10.0476	3.25689	1.47775	4.90728	FALSE	FALSE	FALSE	FALSE	FALSE	Cnn1	calponin 1
ENSMUSG00000001366	20.204	21.0132	25.8358	16.4271	19.2523	29.3747	FALSE	FALSE	FALSE	FALSE	FALSE	Fbxo9	f-box protein 9
ENSMUSG00000001376	11.597	11.5152	15.0296	13.0544	12.2318	17.9932	FALSE	FALSE	FALSE	FALSE	FALSE	Vps50	VPS50 EARP/GARPII complex subunit
ENSMUSG00000001380	17.1795	23.273	26.8039	15.4623	21.8235	29.5627	FALSE	FALSE	FALSE	FALSE	FALSE	Hars	histidyl-tRNA synthetase
ENSMUSG00000001383	21.8451	26.4395	28.2371	20.4561	23.343	32.5736	FALSE	FALSE	FALSE	FALSE	FALSE	Zmat2	zinc finger, matrin type 2
ENSMUSG00000001403	1.14402	3.63444	1.20713	0.898092	1.88964	1.52424	FALSE	FALSE	FALSE	FALSE	FALSE	Ube2c	ubiquitin-conjugating enzyme E2C
ENSMUSG00000001415	39.8052	40.6549	32.5738	38.0067	41.0974	31.3719	FALSE	FALSE	FALSE	FALSE	FALSE	Smg5	Smg-5 homolog, nonsense mediated mRNA decay factor (C. elegans)
ENSMUSG00000001416	40.3779	56.0717	47.1598	34.9811	52.6052	53.6411	FALSE	FALSE	FALSE	FALSE	FALSE	Cct3	chaperonin containing Tcp1, subunit 3 (gamma)
ENSMUSG00000001418	31.1068	41.9314	36.5843	28.7163	38.9625	38.2139	TRUE	TRUE	FALSE	TRUE	TRUE	Glmp	glycosylated lysosomal membrane protein
ENSMUSG00000001419	85.209	69.1372	38.4927	54.6576	67.9018	31.213	FALSE	FALSE	FALSE	FALSE	FALSE	Mef2d	myocyte enhancer factor 2D
ENSMUSG00000001420	21.1672	4.50043	3.76866	7.09876	1.72665	2.64023	TRUE	FALSE	FALSE	FALSE	TRUE	Tmem79	transmembrane protein 79
ENSMUSG00000001424	44.7377	93.1223	78.1605	51.4127	85.3596	82.0942	FALSE	FALSE	FALSE	FALSE	FALSE	Snd1	staphylococcal nuclease and tudor domain containing 1
ENSMUSG00000001435	34.8202	97.956	99.8224	39.0297	97.6829	110.961	TRUE	TRUE	TRUE	TRUE	TRUE	Col18a1	collagen, type XVIII, alpha 1
ENSMUSG00000001436	7.68536	9.60786	8.28452	4.24654	7.27855	9.52567	FALSE	FALSE	FALSE	FALSE	FALSE	Slc19a1	solute carrier family 19 (folate transporter), member 1
ENSMUSG00000001440	76.7253	91.9218	97.5498	86.7038	91.0949	124.177	FALSE	FALSE	FALSE	FALSE	FALSE	Kpnb1	karyopherin (importin) beta 1
ENSMUSG00000001441	21.2645	19.7755	23.8026	19.6735	24.8462	29.7504	FALSE	FALSE	FALSE	FALSE	FALSE	Npepps	aminopeptidase puromycin sensitive
ENSMUSG00000001444	0.57884	2.98924	0.272589	0.245941	2.06915	0.276071	FALSE	FALSE	FALSE	FALSE	FALSE	Tbx21	T-box 21
ENSMUSG00000001445	25.7846	28.3721	27.262	21.7868	19.5598	29.8508	FALSE	FALSE	FALSE	FALSE	FALSE	Mrpl10	mitochondrial ribosomal protein L10
ENSMUSG00000001467	19.4459	23.1239	36.7457	9.97597	11.3554	25.5431	FALSE	FALSE	FALSE	FALSE	FALSE	Cyp51	cytochrome P450, family 51
ENSMUSG00000001472	135.1	163.699	158.373	124.577	154.001	159.611	FALSE	FALSE	FALSE	FALSE	FALSE	Tcf25	transcription factor 25 (basic helix-loop-helix)
ENSMUSG00000001473	16.2719	53.6288	79.988	20.1573	70.1661	61.0185	FALSE	FALSE	FALSE	FALSE	FALSE	Tubb6	tubulin, beta 6 class V
ENSMUSG00000001482	13.2392	13.7931	14.1537	9.22205	11.8412	14.0081	TRUE	TRUE	TRUE	FALSE	TRUE	Def8	differentially expressed in FDCP 8
ENSMUSG00000001493	20.2332	7.9118	6.63506	11.9965	5.76367	6.42832	FALSE	FALSE	FALSE	FALSE	FALSE	Meox1	mesenchyme homeobox 1
ENSMUSG00000001504	0.586987	1.93171	0.956723	1.00074	2.15927	0.690947	FALSE	FALSE	FALSE	FALSE	FALSE	Irx2	Iroquois homeobox 2
ENSMUSG00000001506	203.123	806.137	167.91	107.796	835.023	127.545	TRUE	TRUE	TRUE	TRUE	TRUE	Col1a1	collagen, type I, alpha 1
ENSMUSG00000001507	14.6106	10.3809	17.754	18.7456	9.79215	9.54219	FALSE	FALSE	FALSE	FALSE	FALSE	Itga3	integrin alpha 3
ENSMUSG00000001517	0.818691	3.73883	1.32448	2.63217	2.56057	1.5916	FALSE	FALSE	FALSE	FALSE	FALSE	Foxm1	forkhead box M1
ENSMUSG00000001518	7.0216	7.49294	5.41707	6.64131	7.39119	5.15711	FALSE	FALSE	FALSE	FALSE	FALSE	Itfg2	integrin alpha FG-GAP repeat containing 2
ENSMUSG00000001520	5.00347	3.72876	3.12169	9.75783	2.65073	3.34243	FALSE	FALSE	FALSE	FALSE	FALSE	Nrip2	nuclear receptor interacting protein 2
ENSMUSG00000001521	6.89753	7.55983	6.64026	5.89715	8.40989	7.40073	FALSE	FALSE	FALSE	FALSE	FALSE	Tulp3	tubby-like protein 3
ENSMUSG00000001524	6.72196	7.16912	6.73344	7.6289	6.63624	6.90781	FALSE	FALSE	FALSE	FALSE	FALSE	Gtf2h4	general transcription factor II H, polypeptide 4
ENSMUSG00000001525	132.285	306.057	157.642	146.588	256.736	179.213	FALSE	FALSE	FALSE	FALSE	FALSE	Tubb5	tubulin, beta 5 class I
ENSMUSG00000001542	19.4239	26.0459	40.3476	18.9047	26.6456	39.9459	FALSE	FALSE	FALSE	FALSE	FALSE	Ell2	elongation factor RNA polymerase II 2
ENSMUSG00000001552	286.327	100.68	141.546	315.668	90.7495	150.479	FALSE	FALSE	FALSE	FALSE	FALSE	Jup	junction plakoglobin
ENSMUSG00000001555	7.38846	17.5618	15.8487	9.27001	13.8055	12.0539	TRUE	TRUE	TRUE	TRUE	TRUE	Fkbp10	FK506 binding protein 10
ENSMUSG00000001569	14.0671	16.9317	16.3215	16.7735	14.9652	18.1217	FALSE	FALSE	FALSE	FALSE	FALSE	Nom1	nucleolar protein with MIF4G domain 1
ENSMUSG00000001576	58.9861	55.8357	59.8784	35.3341	48.2054	69.0338	FALSE	FALSE	FALSE	FALSE	FALSE	Ergic1	endoplasmic reticulum-golgi intermediate compartment (ERGIC) 1
ENSMUSG00000001583	0.539349	1.19121	2.05047	0.569753	0.943048	1.72801	FALSE	FALSE	FALSE	FALSE	FALSE	Tnk1	tyrosine kinase, non-receptor, 1
ENSMUSG00000001588	5.48021	27.5281	1.2275	5.50141	35.6515	1.63927	FALSE	FALSE	FALSE	FALSE	FALSE	Acap1	ArfGAP with coiled-coil, ankyrin repeat and PH domains 1
ENSMUSG00000001604	0.801657	1.70442	1.98221	0.561708	1.28507	1.04823	FALSE	FALSE	FALSE	FALSE	FALSE	Tcea3	transcription elongation factor A (SII), 3
ENSMUSG00000001627	57.1659	248.983	431.237	139.004	333.67	370.707	TRUE	FALSE	FALSE	FALSE	TRUE	Ifrd1	interferon-related developmental regulator 1
ENSMUSG00000001630	15.2211	9.18395	10.7049	21.255	9.83703	12.942	FALSE	FALSE	FALSE	FALSE	FALSE	Stk38l	serine/threonine kinase 38 like
ENSMUSG00000001632	31.085	32.3685	25.0174	30.4819	31.1284	24.135	FALSE	FALSE	FALSE	FALSE	FALSE	Brpf1	bromodomain and PHD finger containing, 1
ENSMUSG00000001642	14.4796	25.2388	18.6009	10.8052	24.8197	24.7925	FALSE	FALSE	FALSE	FALSE	FALSE	Akr1b3	aldo-keto reductase family 1, member B3 (aldose reductase)
ENSMUSG00000001657	4.26196	13.6021	30.9338	1.33471	11.717	34.9673	FALSE	FALSE	FALSE	FALSE	FALSE	Hoxc8	homeobox C8
ENSMUSG00000001661	6.24258	10.2056	15.2473	3.75097	10.3171	14.4836	FALSE	FALSE	FALSE	FALSE	FALSE	Hoxc6	homeobox C6
ENSMUSG00000001663	10.5367	26.3311	38.3498	16.8995	36.3076	54.0703	FALSE	FALSE	FALSE	FALSE	FALSE	Gstt1	glutathione S-transferase, theta 1
ENSMUSG00000001665	7.70393	6.24536	9.22735	9.21991	6.5252	10.6662	FALSE	FALSE	FALSE	FALSE	FALSE	Gstt3	glutathione S-transferase, theta 3
ENSMUSG00000001666	30.5442	19.5742	22.5139	9.51187	12.2836	20.2801	TRUE	TRUE	TRUE	TRUE	TRUE	Ddt	D-dopachrome tautomerase
ENSMUSG00000001672	0	0.101509	1.12336	0	0.0577384	0.531779	FALSE	FALSE	FALSE	FALSE	FALSE	Marveld3	MARVEL (membrane-associating) domain containing 3
ENSMUSG00000001674	7.27224	8.4648	8.77247	6.06677	9.73557	8.58291	FALSE	FALSE	FALSE	FALSE	FALSE	Ddx18	DEAD (Asp-Glu-Ala-Asp) box polypeptide 18
ENSMUSG00000001687	67.7389	57.9662	68.8488	70.7048	55.0512	70.8799	FALSE	FALSE	FALSE	FALSE	FALSE	Ubl3	ubiquitin-like 3
ENSMUSG00000001700	3.73741	20.1064	7.63069	4.83037	25.7467	8.04116	FALSE	FALSE	FALSE	FALSE	FALSE	Gramd3	GRAM domain containing 3
ENSMUSG00000001707	3.97862	4.82462	5.09137	2.87578	4.73518	6.62645	FALSE	FALSE	FALSE	FALSE	FALSE	Eef1e1	eukaryotic translation elongation factor 1 epsilon 1
ENSMUSG00000001729	103.259	89.073	79.8883	91.7283	72.3684	75.0903	FALSE	FALSE	FALSE	FALSE	FALSE	Akt1	thymoma viral proto-oncogene 1
ENSMUSG00000001739	26.732	19.7036	33.8358	48.5483	16.7888	29.5565	TRUE	TRUE	TRUE	FALSE	TRUE	Cldn15	claudin 15
ENSMUSG00000001741	6.36517	42.799	12.1204	29.5623	44.7337	10.7051	FALSE	FALSE	FALSE	FALSE	FALSE	Il16	interleukin 16
ENSMUSG00000001750	23.6627	30.0726	22.5717	31.7	24.3811	21.1161	TRUE	FALSE	TRUE	FALSE	TRUE	Tcirg1	T cell, immune regulator 1, ATPase, H+ transporting, lysosomal V0 protein A3
ENSMUSG00000001751	10.5063	22.4997	20.5502	9.24422	21.3323	21.4844	TRUE	TRUE	TRUE	TRUE	TRUE	Naglu	alpha-N-acetylglucosaminidase (Sanfilippo disease IIIB)
ENSMUSG00000001755	39.6991	37.7616	38.1186	18.4529	20.1411	33.0194	TRUE	TRUE	TRUE	TRUE	TRUE	Coasy	Coenzyme A synthase
ENSMUSG00000001761	12.6024	27.9232	37.1585	11.966	26.7373	37.5991	FALSE	FALSE	FALSE	FALSE	FALSE	Smo	smoothened, frizzled class receptor
ENSMUSG00000001763	0.568254	2.61287	2.4638	0.408488	1.83562	2.7468	FALSE	FALSE	FALSE	FALSE	FALSE	Tspan33	tetraspanin 33
ENSMUSG00000001767	12.0012	8.50269	10.5721	12.5747	9.90968	12.3274	FALSE	FALSE	FALSE	FALSE	FALSE	Crnkl1	crooked neck pre-mRNA splicing factor 1
ENSMUSG00000001768	40.712	42.8656	50.1806	48.3137	30.8221	49.3006	FALSE	FALSE	FALSE	FALSE	FALSE	Rin2	Ras and Rab interactor 2
ENSMUSG00000001773	0.149668	0.914691	6.06449	0.200969	1.86317	8.77271	TRUE	FALSE	TRUE	FALSE	FALSE	Folh1	folate hydrolase 1
ENSMUSG00000001774	22.1086	15.1272	18.2203	29.9449	19.9123	20.2665	FALSE	FALSE	FALSE	FALSE	FALSE	Chordc1	cysteine and histidine-rich domain (CHORD)-containing, zinc-binding protein 1
ENSMUSG00000001783	30.3225	54.27	45.3632	29.7293	51.8866	54.6129	FALSE	FALSE	FALSE	FALSE	FALSE	Rtcb	RNA 2',3'-cyclic phosphate and 5'-OH ligase
ENSMUSG00000001785	8.9883	12.4755	11.4128	8.79114	12.8463	13.3617	FALSE	FALSE	FALSE	FALSE	FALSE	Pwp1	PWP1 homolog, endonuclein
ENSMUSG00000001786	11.564	12.9389	9.94041	11.8027	11.537	11.5706	FALSE	FALSE	FALSE	FALSE	FALSE	Fbxo7	F-box protein 7
ENSMUSG00000001794	173.615	148.893	132.409	101.351	110.581	145.97	TRUE	FALSE	TRUE	FALSE	TRUE	Capns1	calpain, small subunit 1
ENSMUSG00000001802	9.3721	15.9287	17.9182	4.44055	14.532	11.5468	FALSE	FALSE	FALSE	FALSE	FALSE	Lrp3	low density lipoprotein receptor-related protein 3
ENSMUSG00000001827	0.071893	0.204327	3.02435	0	0.0417036	1.82887	FALSE	FALSE	FALSE	FALSE	FALSE	Folr1	folate receptor 1 (adult)
ENSMUSG00000001829	40.7124	34.5993	41.6004	46.232	28.7286	39.6819	FALSE	FALSE	FALSE	FALSE	FALSE	Clpb	ClpB caseinolytic peptidase B
ENSMUSG00000001833	66.5327	54.7867	92.4089	89.8576	59.041	103.17	FALSE	FALSE	FALSE	FALSE	FALSE	Sept7	septin 7
ENSMUSG00000001844	16.3291	16.3378	14.9506	10.8413	12.5987	17.357	FALSE	FALSE	FALSE	FALSE	FALSE	Zdhhc4	zinc finger, DHHC domain containing 4
ENSMUSG00000001847	122.486	107.173	109.027	115.384	98.8477	121.711	FALSE	FALSE	FALSE	FALSE	FALSE	Rac1	RAS-related C3 botulinum substrate 1
ENSMUSG00000001855	32.3382	35.8419	22.9956	30.0749	35.7327	20.486	TRUE	TRUE	TRUE	TRUE	TRUE	Nup214	nucleoporin 214
ENSMUSG00000001864	4.29314	6.30426	2.51081	4.88712	6.99972	2.48715	FALSE	FALSE	FALSE	FALSE	FALSE	Aif1l	allograft inflammatory factor 1-like
ENSMUSG00000001865	0.614815	6.11113	1.7488	0.717516	10.0939	2.37884	TRUE	TRUE	TRUE	TRUE	TRUE	Cpa3	carboxypeptidase A3, mast cell
ENSMUSG00000001870	23.3738	38.2797	44.7457	15.0895	46.5384	30.6862	TRUE	TRUE	TRUE	TRUE	TRUE	Ltbp1	latent transforming growth factor beta binding protein 1
ENSMUSG00000001891	50.8314	30.3235	45.7088	34.9713	29.3077	58.584	FALSE	FALSE	FALSE	FALSE	FALSE	Ugp2	UDP-glucose pyrophosphorylase 2
ENSMUSG00000001909	17.7079	24.8531	18.3808	16.2761	22.3146	15.9159	TRUE	FALSE	TRUE	FALSE	FALSE	Trmt1	tRNA methyltransferase 1
ENSMUSG00000001910	47.2518	50.2773	40.4156	38.7535	39.6016	33.403	FALSE	FALSE	FALSE	FALSE	FALSE	Nacc1	nucleus accumbens associated 1, BEN and BTB (POZ) domain containing
ENSMUSG00000001911	62.5403	73.1374	61.1226	50.6483	69.2688	59.4501	FALSE	FALSE	FALSE	FALSE	FALSE	Nfix	nuclear factor I/X
ENSMUSG00000001918	191.065	542.05	723.036	156.421	437.466	706.109	TRUE	FALSE	TRUE	FALSE	FALSE	Slc1a5	solute carrier family 1 (neutral amino acid transporter), member 5
ENSMUSG00000001924	164.334	215.364	191.627	143.961	193.576	186.768	FALSE	FALSE	FALSE	FALSE	FALSE	Uba1	ubiquitin-like modifier activating enzyme 1
ENSMUSG00000001930	93.22	110.411	119.192	87.6825	80.8212	84.0985	TRUE	TRUE	TRUE	TRUE	TRUE	Vwf	Von Willebrand factor
ENSMUSG00000001942	10.5573	11.9485	12.0113	8.59195	12.9781	14.6193	TRUE	TRUE	TRUE	TRUE	TRUE	Siae	sialic acid acetylesterase
ENSMUSG00000001943	20.6285	4.88872	6.92151	20.1639	3.46991	5.03746	FALSE	FALSE	FALSE	FALSE	FALSE	Vsig2	V-set and immunoglobulin domain containing 2
ENSMUSG00000001946	163.597	58.1127	84.6056	176.071	48.9667	76.4736	FALSE	FALSE	FALSE	FALSE	FALSE	Esam	endothelial cell-specific adhesion molecule
ENSMUSG00000001948	2.16909	1.17267	3.18512	1.09543	0.816762	2.0898	FALSE	FALSE	FALSE	FALSE	FALSE	Spa17	sperm autoantigenic protein 17
ENSMUSG00000001962	9.90267	15.1567	14.4349	13.9765	13.6442	15.7381	FALSE	FALSE	FALSE	FALSE	FALSE	Fam50a	family with sequence similarity 50, member A
ENSMUSG00000001964	15.9224	26.1613	25.7907	15.0262	27.6366	20.3707	FALSE	FALSE	FALSE	FALSE	FALSE	Emd	emerin
ENSMUSG00000001983	13.7429	6.15858	4.61858	6.70585	4.37168	4.97708	TRUE	FALSE	TRUE	FALSE	FALSE	Taco1	translational activator of mitochondrially encoded cytochrome c oxidase I
ENSMUSG00000001986	0.892914	2.79129	3.40401	0.543967	3.33117	3.14405	TRUE	TRUE	TRUE	TRUE	TRUE	Gria3	glutamate receptor, ionotropic, AMPA3 (alpha 3)
ENSMUSG00000001995	61.6152	31.9808	28.6401	42.4056	34.6013	22.211	FALSE	FALSE	FALSE	FALSE	FALSE	Sipa1l2	signal-induced proliferation-associated 1 like 2
ENSMUSG00000001998	10.3432	7.6345	7.94581	12.689	8.64221	7.81709	TRUE	FALSE	FALSE	FALSE	TRUE	Ap4e1	adaptor-related protein complex AP-4, epsilon 1
ENSMUSG00000001999	9.31113	11.169	12.8764	9.06145	8.63083	17.6889	FALSE	FALSE	FALSE	FALSE	FALSE	Blvra	biliverdin reductase A
ENSMUSG00000002006	3.58875	3.50367	2.8084	4.76396	4.60209	2.80259	FALSE	FALSE	FALSE	FALSE	FALSE	Pdzd4	PDZ domain containing 4
ENSMUSG00000002007	1.77161	7.8553	0.618834	1.58816	6.54207	0.425615	TRUE	FALSE	FALSE	FALSE	TRUE	Srpk3	serine/arginine-rich protein specific kinase 3
ENSMUSG00000002010	326.743	128.556	131.961	173.925	82.7857	121.063	TRUE	FALSE	FALSE	FALSE	TRUE	Idh3g	isocitrate dehydrogenase 3 (NAD+), gamma
ENSMUSG00000002014	31.3684	33.6897	36.7253	21.4652	30.7935	35.8125	FALSE	FALSE	FALSE	FALSE	FALSE	Ssr4	signal sequence receptor, delta
ENSMUSG00000002015	61.5382	99.8938	98.9556	32.8796	74.9578	126.077	FALSE	FALSE	FALSE	FALSE	FALSE	Bcap31	B cell receptor associated protein 31
ENSMUSG00000002017	11.1796	10.4355	10.0971	8.31838	10.6272	11.7488	FALSE	FALSE	FALSE	FALSE	FALSE	Fam98a	family with sequence similarity 98, member A
ENSMUSG00000002020	40.9651	30.8267	23.37	30.2438	24.0662	15.5304	TRUE	TRUE	TRUE	TRUE	TRUE	Ltbp2	latent transforming growth factor beta binding protein 2
ENSMUSG00000002028	94.3878	70.8151	43.2856	112.728	99.1417	40.0895	TRUE	FALSE	FALSE	FALSE	TRUE	Kmt2a	lysine (K)-specific methyltransferase 2A
ENSMUSG00000002031	13.471	18.603	20.4509	15.2632	16.6061	20.9487	FALSE	FALSE	FALSE	FALSE	FALSE	Ift46	intraflagellar transport 46
ENSMUSG00000002032	0.481809	0.177894	0.816391	0.771049	0.322349	0.605743	TRUE	TRUE	TRUE	TRUE	TRUE	Tmem25	transmembrane protein 25
ENSMUSG00000002033	0.375724	12.3936	0.231355	0.738985	24.7144	0.348473	FALSE	FALSE	FALSE	FALSE	FALSE	Cd3g	CD3 antigen, gamma polypeptide
ENSMUSG00000002043	8.36013	7.89927	8.64563	6.96973	6.51857	9.3888	FALSE	FALSE	FALSE	FALSE	FALSE	Trappc6a	trafficking protein particle complex 6A
ENSMUSG00000002052	83.277	73.2311	81.134	80.2068	76.6322	70.1623	FALSE	FALSE	FALSE	FALSE	FALSE	Supt6	suppressor of Ty 6
ENSMUSG00000002055	0.368839	2.22188	1.13084	2.5703	1.2757	0.852785	FALSE	FALSE	FALSE	FALSE	FALSE	Spag5	sperm associated antigen 5
ENSMUSG00000002058	7.48191	14.7238	20.8661	14.4627	9.89545	24.6767	TRUE	FALSE	FALSE	FALSE	TRUE	Unc119	unc-119 lipid binding chaperone
ENSMUSG00000002059	16.64	26.6415	34.8062	13.5561	20.7224	38.8266	FALSE	FALSE	FALSE	FALSE	FALSE	Rab34	RAB34, member RAS oncogene family
ENSMUSG00000002064	12.2335	14.2032	15.4335	7.86822	13.5844	17.9763	TRUE	TRUE	TRUE	TRUE	TRUE	Sdf2	stromal cell derived factor 2
ENSMUSG00000002068	0.959996	2.85679	1.49851	0.1596	2.05598	2.01068	FALSE	FALSE	FALSE	FALSE	FALSE	Ccne1	cyclin E1
ENSMUSG00000002083	6.60567	6.06054	5.59396	5.70552	6.01104	8.79515	FALSE	FALSE	FALSE	FALSE	FALSE	Bbc3	BCL2 binding component 3
ENSMUSG00000002100	0.273285	0.601532	0.450386	0.261014	0.971543	0.393261	FALSE	FALSE	FALSE	FALSE	FALSE	Mybpc3	myosin binding protein C, cardiac
ENSMUSG00000002102	63.7336	67.7012	71.8758	54.4935	54.0487	79.6589	FALSE	FALSE	FALSE	FALSE	FALSE	Psmc3	proteasome (prosome, macropain) 26S subunit, ATPase 3
ENSMUSG00000002103	18.4794	31.8711	30.5502	20.8012	25.4975	33.8172	TRUE	TRUE	TRUE	TRUE	TRUE	Acp2	acid phosphatase 2, lysosomal
ENSMUSG00000002105	16.5038	17.9495	18.8131	12.6081	15.2431	18.4198	FALSE	FALSE	FALSE	FALSE	FALSE	Slc39a13	solute carrier family 39 (metal ion transporter), member 13
ENSMUSG00000002107	37.3535	79.9894	91.9396	34.8149	110.715	111.347	FALSE	FALSE	FALSE	FALSE	FALSE	Celf2	CUGBP, Elav-like family member 2
ENSMUSG00000002108	40.4612	55.8466	71.8799	21.093	37.7067	60.5408	TRUE	FALSE	FALSE	FALSE	TRUE	Nr1h3	nuclear receptor subfamily 1, group H, member 3
ENSMUSG00000002109	3.18958	5.66033	4.30491	3.19953	6.55546	3.30689	FALSE	FALSE	FALSE	FALSE	FALSE	Ddb2	damage specific DNA binding protein 2
ENSMUSG00000002111	3.18782	26.704	10.3263	3.32236	19.8352	11.1567	FALSE	FALSE	FALSE	FALSE	FALSE	Spi1	spleen focus forming virus (SFFV) proviral integration oncogene
ENSMUSG00000002129	28.6926	41.5956	25.0184	25.0877	36.2503	23.6807	FALSE	FALSE	FALSE	FALSE	FALSE	Sf3a1	splicing factor 3a, subunit 1
ENSMUSG00000002147	78.4972	103.045	71.2138	70.9	105.549	77.3983	FALSE	FALSE	FALSE	FALSE	FALSE	Stat6	signal transducer and activator of transcription 6
ENSMUSG00000002204	1.56754	23.1719	4.03423	1.34269	24.9646	4.08632	TRUE	TRUE	TRUE	TRUE	TRUE	Napsa	napsin A aspartic peptidase
ENSMUSG00000002205	13.7653	12.2102	10.8242	16.1469	12.8798	8.61393	FALSE	FALSE	FALSE	FALSE	FALSE	Vrk3	vaccinia related kinase 3
ENSMUSG00000002210	12.3496	15.0926	11.7963	13.2765	14.4945	10.393	FALSE	FALSE	FALSE	FALSE	FALSE	Smg9	smg-9 homolog, nonsense mediated mRNA decay factor (C. elegans)
ENSMUSG00000002221	16.3142	14.3147	12.0053	15.3328	13.5913	10.8934	FALSE	FALSE	FALSE	FALSE	FALSE	Paxip1	PAX interacting (with transcription-activation domain) protein 1
ENSMUSG00000002222	41.3713	37.5661	47.9026	61.123	44.4312	58.9847	FALSE	FALSE	FALSE	FALSE	FALSE	Rmnd5a	required for meiotic nuclear division 5 homolog A
ENSMUSG00000002227	12.7494	21.4282	18.2239	18.5489	19.8171	16.8693	FALSE	FALSE	FALSE	FALSE	FALSE	Mov10	Moloney leukemia virus 10
ENSMUSG00000002228	3.96694	2.10524	3.60773	5.52694	2.45946	1.89794	FALSE	FALSE	FALSE	FALSE	FALSE	Ppm1j	protein phosphatase 1J
ENSMUSG00000002233	63.2244	53.332	92.3669	81.0734	54.6059	80.9825	FALSE	FALSE	FALSE	FALSE	FALSE	Rhoc	ras homolog family member C
ENSMUSG00000002249	3.33382	4.28294	5.66969	3.43519	4.77835	4.19642	FALSE	FALSE	FALSE	FALSE	FALSE	Tead3	TEA domain family member 3
ENSMUSG00000002250	14.4753	15.3452	11.8884	11.5891	16.9016	9.88699	FALSE	FALSE	FALSE	FALSE	FALSE	Ppard	peroxisome proliferator activator receptor delta
ENSMUSG00000002257	7.49204	15.5286	3.76094	6.55487	15.5512	3.38965	FALSE	FALSE	FALSE	FALSE	FALSE	Def6	differentially expressed in FDCP 6
ENSMUSG00000002265	39.1286	46.0881	49.3266	32.8039	50.3521	35.7252	FALSE	FALSE	FALSE	FALSE	FALSE	Peg3	paternally expressed 3
ENSMUSG00000002266	0.884852	1.2238	0.700089	1.5141	1.9622	0.279294	FALSE	FALSE	FALSE	FALSE	FALSE	Zim1	zinc finger, imprinted 1
ENSMUSG00000002274	0.4657	0.641863	0.548453	0.363215	0.674822	0.689017	TRUE	TRUE	TRUE	TRUE	TRUE	Metrn	meteorin, glial cell differentiation regulator
ENSMUSG00000002279	19.4417	16.9224	16.2572	11.2706	13.8976	15.1243	FALSE	FALSE	FALSE	FALSE	FALSE	Lmf1	lipase maturation factor 1
ENSMUSG00000002280	18.2315	12.5241	12.7225	12.8243	11.0585	12.0127	FALSE	FALSE	FALSE	FALSE	FALSE	Narfl	nuclear prelamin A recognition factor-like
ENSMUSG00000002289	309.555	703.255	878.889	406.611	763.235	737.342	TRUE	TRUE	TRUE	TRUE	TRUE	Angptl4	angiopoietin-like 4
ENSMUSG00000002297	3.31492	4.51211	3.93529	4.58157	4.6117	3.13453	FALSE	FALSE	FALSE	FALSE	FALSE	Dbf4	DBF4 zinc finger
ENSMUSG00000002307	15.7441	22.6375	19.421	17.7899	20.7834	23.7987	FALSE	FALSE	FALSE	FALSE	FALSE	Daxx	Fas death domain-associated protein
ENSMUSG00000002308	3.74634	8.30288	16.5245	3.34308	6.10947	22.1181	FALSE	FALSE	FALSE	FALSE	FALSE	Cd320	CD320 antigen
ENSMUSG00000002319	20.123	29.476	28.9318	15.6345	27.3115	29.3284	FALSE	FALSE	FALSE	FALSE	FALSE	Ipo4	importin 4
ENSMUSG00000002320	16.5057	20.9206	20.69	13.6927	17.7803	18.7064	TRUE	TRUE	FALSE	TRUE	TRUE	Tm9sf1	transmembrane 9 superfamily member 1
ENSMUSG00000002324	0.111077	0.270967	1.84117	0.0387843	0.480379	1.75217	FALSE	FALSE	FALSE	FALSE	FALSE	Rec8	REC8 meiotic recombination protein
ENSMUSG00000002325	30.5287	41.378	22.8724	33.5147	39.7248	22.595	FALSE	FALSE	FALSE	FALSE	FALSE	Irf9	interferon regulatory factor 9
ENSMUSG00000002326	7.01607	9.71987	9.68354	9.27871	10.4179	10.2019	FALSE	FALSE	FALSE	FALSE	FALSE	Gmpr2	guanosine monophosphate reductase 2
ENSMUSG00000002329	11.172	12.5317	14.3583	12.7096	13.3178	14.8447	FALSE	FALSE	FALSE	FALSE	FALSE	Mdp1	magnesium-dependent phosphatase 1
ENSMUSG00000002332	20.2301	22.2217	19.5061	14.2867	18.1703	20.1746	FALSE	FALSE	FALSE	FALSE	FALSE	Dhrs1	dehydrogenase/reductase (SDR family) member 1
ENSMUSG00000002341	2.42801	2.0119	0.650856	0.638106	2.09823	2.23976	TRUE	TRUE	TRUE	TRUE	TRUE	Ncan	neurocan
ENSMUSG00000002342	13.5851	14.9533	16.9533	11.4893	14.0461	17.0316	FALSE	FALSE	FALSE	FALSE	FALSE	Tmem161a	transmembrane protein 161A
ENSMUSG00000002343	3.94732	3.43768	3.6574	3.53982	3.45452	3.65406	FALSE	FALSE	FALSE	FALSE	FALSE	Armc6	armadillo repeat containing 6
ENSMUSG00000002345	13.7467	16.0258	13.8834	9.60482	15.1653	16.0757	FALSE	FALSE	FALSE	FALSE	FALSE	Borcs8	BLOC-1 related complex subunit 8
ENSMUSG00000002346	37.5014	6.14001	5.98316	17.7018	4.20608	5.32642	FALSE	FALSE	FALSE	FALSE	FALSE	Slc25a42	solute carrier family 25, member 42
ENSMUSG00000002365	29.7348	41.1931	34.3473	31.545	39.1401	35.7008	FALSE	FALSE	FALSE	FALSE	FALSE	Snx9	sorting nexin 9
ENSMUSG00000002372	26.3167	30.2985	25.2608	26.1406	29.9123	24.2272	FALSE	FALSE	FALSE	FALSE	FALSE	Ranbp3	RAN binding protein 3
ENSMUSG00000002379	33.4696	21.9705	24.5898	18.6636	16.1432	25.8506	FALSE	FALSE	FALSE	FALSE	FALSE	Ndufa11	NADH dehydrogenase (ubiquinone) 1 alpha subcomplex 11
ENSMUSG00000002393	14.885	9.29356	10.8923	14.0458	7.02304	10.5694	FALSE	FALSE	FALSE	FALSE	FALSE	Nr2f6	nuclear receptor subfamily 2, group F, member 6
ENSMUSG00000002395	24.9119	37.6462	32.2017	22.9489	37.7615	35.5951	FALSE	FALSE	FALSE	FALSE	FALSE	Use1	unconventional SNARE in the ER 1 homolog (S. cerevisiae)
ENSMUSG00000002396	16.6244	13.977	11.8497	18.8024	12.9576	11.3395	TRUE	FALSE	FALSE	FALSE	TRUE	Ocel1	occludin/ELL domain containing 1
ENSMUSG00000002409	20.8044	15.578	12.9523	19.0789	10.6647	12.4199	FALSE	FALSE	FALSE	FALSE	FALSE	Dyrk1b	dual-specificity tyrosine-(Y)-phosphorylation regulated kinase 1b
ENSMUSG00000002413	32.3113	27.8439	37.0679	51.0158	31.9885	36.8428	FALSE	FALSE	FALSE	FALSE	FALSE	Braf	Braf transforming gene
ENSMUSG00000002416	19.2043	10.9958	12.1645	10.9072	9.56643	12.2709	FALSE	FALSE	FALSE	FALSE	FALSE	Ndufb2	NADH dehydrogenase (ubiquinone) 1 beta subcomplex, 2
ENSMUSG00000002428	13.2279	13.5197	14.528	19.5478	18.3203	18.6231	FALSE	FALSE	FALSE	FALSE	FALSE	Hltf	helicase-like transcription factor
ENSMUSG00000002455	37.7573	41.4639	41.7127	36.6485	37.4027	40.7635	TRUE	FALSE	TRUE	FALSE	FALSE	Prpf6	pre-mRNA splicing factor 6
ENSMUSG00000002458	9.34317	19.5833	11.7746	7.79066	20.1172	13.0682	FALSE	FALSE	FALSE	FALSE	FALSE	Rgs19	regulator of G-protein signaling 19
ENSMUSG00000002475	2.22334	3.18357	7.46594	0.919716	2.26081	6.3545	FALSE	FALSE	FALSE	FALSE	FALSE	Abhd3	abhydrolase domain containing 3
ENSMUSG00000002477	5.73119	8.70931	9.73238	8.02946	7.53953	9.80407	FALSE	FALSE	FALSE	FALSE	FALSE	Snrpd1	small nuclear ribonucleoprotein D1
ENSMUSG00000002486	4.58828	3.95771	4.15748	5.20674	4.14609	3.79843	FALSE	FALSE	FALSE	FALSE	FALSE	Tchp	trichoplein, keratin filament binding
ENSMUSG00000002489	5.86144	13.4107	13.0982	4.31103	21.8716	12.2361	FALSE	FALSE	FALSE	FALSE	FALSE	Tiam1	T cell lymphoma invasion and metastasis 1
ENSMUSG00000002496	69.8713	59.1396	57.6213	50.3911	53.9702	52.8833	FALSE	FALSE	FALSE	FALSE	FALSE	Tsc2	tuberous sclerosis 2
ENSMUSG00000002504	248.335	50.2047	63.1784	179.658	41.521	53.5575	FALSE	FALSE	FALSE	FALSE	FALSE	Slc9a3r2	solute carrier family 9 (sodium/hydrogen exchanger), member 3 regulator 2
ENSMUSG00000002524	53.1385	60.6219	55.6726	59.9294	59.4411	54.4708	TRUE	FALSE	TRUE	FALSE	TRUE	Puf60	poly-U binding splicing factor 60
ENSMUSG00000002546	56.4991	56.2962	59.112	46.3045	50.5281	61.0245	FALSE	FALSE	FALSE	FALSE	FALSE	Golga2	golgi autoantigen, golgin subfamily a, 2
ENSMUSG00000002550	75.5836	62.6804	70.7042	40.7016	30.2472	53.365	FALSE	FALSE	FALSE	FALSE	FALSE	Uck1	uridine-cytidine kinase 1
ENSMUSG00000002565	0.0346897	1.04106	1.26185	0.0796656	1.07114	0.545329	FALSE	FALSE	FALSE	FALSE	FALSE	Scin	scinderin
ENSMUSG00000002578	1.37861	2.2117	3.15444	4.01809	2.99863	1.64329	FALSE	FALSE	FALSE	FALSE	FALSE	Ikzf4	IKAROS family zinc finger 4
ENSMUSG00000002580	9.42618	10.6235	10.9303	6.73806	11.008	15.5555	FALSE	FALSE	FALSE	FALSE	FALSE	Mien1	migration and invasion enhancer 1
ENSMUSG00000002588	2.96979	18.047	8.43073	5.51137	12.1202	4.12492	TRUE	TRUE	TRUE	TRUE	TRUE	Pon1	paraoxonase 1
ENSMUSG00000002602	48.6982	135.498	103.09	43.8605	144.128	74.3787	FALSE	FALSE	FALSE	FALSE	FALSE	Axl	AXL receptor tyrosine kinase
ENSMUSG00000002603	41.1768	57.4667	23.1386	41.1112	58.6774	23.0325	TRUE	TRUE	TRUE	TRUE	TRUE	Tgfb1	transforming growth factor, beta 1
ENSMUSG00000002608	19.7579	17.8979	12.9142	18.2163	17.2802	10.2756	FALSE	FALSE	FALSE	FALSE	FALSE	Ccdc97	coiled-coil domain containing 97
ENSMUSG00000002617	4.93419	2.83214	4.67906	6.78747	2.63252	4.01464	FALSE	FALSE	FALSE	FALSE	FALSE	Zfp40	zinc finger protein 40
ENSMUSG00000002625	21.2577	20.1454	18.8636	21.0178	20.1961	19.0256	FALSE	FALSE	FALSE	FALSE	FALSE	Akap8l	A kinase (PRKA) anchor protein 8-like
ENSMUSG00000002635	5.60342	6.11732	5.34932	5.23245	5.47662	6.42833	FALSE	FALSE	FALSE	FALSE	FALSE	Pdcd2l	programmed cell death 2-like
ENSMUSG00000002658	19.8548	29.6296	32.2074	21.3204	23.3044	31.0517	FALSE	FALSE	FALSE	FALSE	FALSE	Gtf2f1	general transcription factor IIF, polypeptide 1
ENSMUSG00000002660	31.2332	24.077	27.1191	17.7056	18.2876	27.4994	TRUE	FALSE	TRUE	FALSE	FALSE	Clpp	caseinolytic mitochondrial matrix peptidase proteolytic subunit
ENSMUSG00000002661	7.01933	2.89563	2.92944	4.9475	3.08593	3.60741	TRUE	FALSE	TRUE	FALSE	FALSE	Alkbh7	alkB homolog 7
ENSMUSG00000002668	1.64887	14.0164	3.43273	1.15679	16.2879	2.99751	FALSE	FALSE	FALSE	FALSE	FALSE	Dennd1c	DENN/MADD domain containing 1C
ENSMUSG00000002679	4.21057	3.86791	4.55439	4.79152	4.98601	5.80382	FALSE	FALSE	FALSE	FALSE	FALSE	Med6	mediator complex subunit 6
ENSMUSG00000002688	16.5315	16.4945	17.8922	15.5588	14.7925	23.9272	TRUE	TRUE	TRUE	FALSE	TRUE	Prkd1	protein kinase D1
ENSMUSG00000002699	3.32201	29.1614	12.7395	3.05587	33.8393	11.9866	FALSE	FALSE	FALSE	FALSE	FALSE	Lcp2	lymphocyte cytosolic protein 2
ENSMUSG00000002718	19.6296	25.3189	27.8488	25.0101	27.8897	29.8428	FALSE	FALSE	FALSE	FALSE	FALSE	Cse1l	chromosome segregation 1-like (S. cerevisiae)
ENSMUSG00000002728	13.4434	9.25748	10.9478	14.5765	7.48459	11.9301	FALSE	FALSE	FALSE	FALSE	FALSE	Naa20	N(alpha)-acetyltransferase 20, NatB catalytic subunit
ENSMUSG00000002731	8.73887	8.20721	9.73502	10.0443	7.22196	12.2888	FALSE	FALSE	FALSE	FALSE	FALSE	Prkra	protein kinase, interferon inducible double stranded RNA dependent activator
ENSMUSG00000002732	8.48787	9.19376	13.3748	7.12024	7.95245	16.1723	TRUE	TRUE	TRUE	TRUE	TRUE	Fkbp7	FK506 binding protein 7
ENSMUSG00000002733	18.7327	18.2958	25.9927	21.0887	16.8329	26.4848	FALSE	FALSE	FALSE	FALSE	FALSE	Plekha3	pleckstrin homology domain-containing, family A (phosphoinositide binding specific) member 3
ENSMUSG00000002741	28.5337	39.9774	40.6755	28.8153	31.3869	43.5143	FALSE	FALSE	FALSE	FALSE	FALSE	Ykt6	YKT6 v-SNARE homolog (S. cerevisiae)
ENSMUSG00000002748	82.0599	66.9042	75.0198	103.111	74.089	76.186	FALSE	FALSE	FALSE	FALSE	FALSE	Baz1b	bromodomain adjacent to zinc finger domain, 1B
ENSMUSG00000002763	58.0386	35.5037	34.1343	45.937	31.7558	32.3667	TRUE	FALSE	FALSE	FALSE	TRUE	Pex6	peroxisomal biogenesis factor 6
ENSMUSG00000002767	23.4078	19.9057	21.1916	17.4121	15.0029	21.9899	TRUE	TRUE	TRUE	FALSE	TRUE	Mrpl2	mitochondrial ribosomal protein L2
ENSMUSG00000002768	23.9951	22.8955	27.6318	16.2919	20.7167	27.2037	FALSE	FALSE	FALSE	FALSE	FALSE	Mea1	male enhanced antigen 1
ENSMUSG00000002778	31.8974	46.5119	43.7692	27.7853	40.3454	46.3286	FALSE	FALSE	FALSE	FALSE	FALSE	Kdelr1	KDEL (Lys-Asp-Glu-Leu) endoplasmic reticulum protein retention receptor 1
ENSMUSG00000002781	64.0378	33.0792	34.5904	38.4168	23.9566	33.0933	FALSE	FALSE	FALSE	FALSE	FALSE	Tmem143	transmembrane protein 143
ENSMUSG00000002797	2.56206	4.76722	4.81138	6.19149	5.52165	3.991	FALSE	FALSE	FALSE	FALSE	FALSE	Ggct	gamma-glutamyl cyclotransferase
ENSMUSG00000002799	80.7722	20.4467	21.3691	74.9923	17.1528	18.1881	FALSE	FALSE	FALSE	FALSE	FALSE	Jag2	jagged 2
ENSMUSG00000002803	10.2837	9.09824	6.66954	10.148	9.16006	6.23863	FALSE	FALSE	FALSE	FALSE	FALSE	Btbd6	BTB (POZ) domain containing 6
ENSMUSG00000002804	4.67813	4.55248	3.67518	3.27973	3.96182	4.101	FALSE	FALSE	FALSE	FALSE	FALSE	Nudt14	nudix (nucleoside diphosphate linked moiety X)-type motif 14
ENSMUSG00000002808	2.18279	4.88071	3.22715	1.12182	5.89161	3.29659	TRUE	TRUE	TRUE	FALSE	TRUE	Epdr1	ependymin related protein 1 (zebrafish)
ENSMUSG00000002812	103.343	107.364	97.44	101.703	104.622	92.1807	FALSE	FALSE	FALSE	FALSE	FALSE	Flii	flightless I actin binding protein
ENSMUSG00000002814	6.41479	10.2187	7.28629	5.94795	8.85034	7.53946	FALSE	FALSE	FALSE	FALSE	FALSE	Top3a	topoisomerase (DNA) III alpha
ENSMUSG00000002820	18.3735	11.2274	8.51996	11.046	12.0999	8.29456	FALSE	FALSE	FALSE	FALSE	FALSE	Atg4d	autophagy related 4D, cysteine peptidase
ENSMUSG00000002825	2.27146	3.5777	3.27188	3.01591	4.58515	3.01435	FALSE	FALSE	FALSE	FALSE	FALSE	Qtrt1	queuine tRNA-ribosyltransferase catalytic subunit 1
ENSMUSG00000002831	315.32	923.173	1313.4	287.373	973.831	1220.96	TRUE	FALSE	TRUE	FALSE	FALSE	Plin4	perilipin 4
ENSMUSG00000002833	32.7843	26.3982	26.5611	34.302	26.1166	20.2157	FALSE	FALSE	FALSE	FALSE	FALSE	Hdgfl2	HDGF like 2
ENSMUSG00000002835	1.92298	3.4132	2.88727	2.80109	2.69326	2.68202	FALSE	FALSE	FALSE	FALSE	FALSE	Chaf1a	chromatin assembly factor 1, subunit A (p150)
ENSMUSG00000002844	15.1912	19.9575	15.9686	13.3421	20.4158	17.0865	TRUE	FALSE	TRUE	FALSE	FALSE	Adprh	ADP-ribosylarginine hydrolase
ENSMUSG00000002845	8.70997	11.8986	11.7875	10.8716	13.1798	13.2565	FALSE	FALSE	FALSE	FALSE	FALSE	Tmem39a	transmembrane protein 39a
ENSMUSG00000002846	14.0151	10.7086	11.3723	7.69336	7.94257	12.2	TRUE	TRUE	TRUE	TRUE	FALSE	Timmdc1	translocase of inner mitochondrial membrane domain containing 1
ENSMUSG00000002847	9.10207	22.9059	19.4997	5.87053	30.5883	16.8745	TRUE	TRUE	TRUE	TRUE	TRUE	Pla1a	phospholipase A1 member A
ENSMUSG00000002870	6.88702	19.8166	6.40118	6.53444	16.6166	6.39501	FALSE	FALSE	FALSE	FALSE	FALSE	Mcm2	minichromosome maintenance complex component 2
ENSMUSG00000002871	19.318	18.541	15.6246	18.4267	15.7248	13.9954	FALSE	FALSE	FALSE	FALSE	FALSE	Tpra1	transmembrane protein, adipocyte asscociated 1
ENSMUSG00000002881	41.925	28.699	36.6422	44.9986	29.2579	40.034	FALSE	FALSE	FALSE	FALSE	FALSE	Nab1	Ngfi-A binding protein 1
ENSMUSG00000002885	95.7732	98.3448	82.5426	75.6123	106.881	72.0186	TRUE	TRUE	TRUE	TRUE	TRUE	Adgre5	adhesion G protein-coupled receptor E5
ENSMUSG00000002897	8.3171	42.588	24.5492	7.73059	52.7505	19.6356	TRUE	TRUE	TRUE	TRUE	TRUE	Il17ra	interleukin 17 receptor A
ENSMUSG00000002900	161.508	151.265	176.09	103.356	166.873	155.599	TRUE	TRUE	TRUE	TRUE	TRUE	Lamb1	laminin B1
ENSMUSG00000002908	2.74837	2.33328	2.89211	1.88379	3.18081	3.38211	FALSE	FALSE	FALSE	FALSE	FALSE	Kcnn1	potassium intermediate/small conductance calcium-activated channel, subfamily N, member 1
ENSMUSG00000002910	4.89873	7.07345	7.76216	6.9472	7.7063	9.78268	FALSE	FALSE	FALSE	FALSE	FALSE	Arrdc2	arrestin domain containing 2
ENSMUSG00000002944	2006.22	1068.95	2222.43	1646.09	879.617	2680.95	FALSE	FALSE	FALSE	FALSE	FALSE	Cd36	CD36 molecule
ENSMUSG00000002948	21.6023	24.8524	21.7098	18.7607	20.8463	19.5484	FALSE	FALSE	FALSE	FALSE	FALSE	Map2k7	mitogen-activated protein kinase kinase 7
ENSMUSG00000002949	38.9872	22.2403	25.2098	31.6011	15.3746	23.6182	FALSE	FALSE	FALSE	FALSE	FALSE	Timm44	translocase of inner mitochondrial membrane 44
ENSMUSG00000002957	84.6378	134.705	120.904	59.9656	118.505	129.001	FALSE	FALSE	FALSE	FALSE	FALSE	Ap2a2	adaptor-related protein complex 2, alpha 2 subunit
ENSMUSG00000002963	17.4219	21.3176	15.4317	16.5193	19.0756	17.2153	FALSE	FALSE	FALSE	FALSE	FALSE	Pnkp	polynucleotide kinase 3'- phosphatase
ENSMUSG00000002968	31.3449	32.7349	30.2653	19.8642	31.0195	27.9295	FALSE	FALSE	FALSE	FALSE	FALSE	Med25	mediator complex subunit 25
ENSMUSG00000002980	138.653	67.2333	84.1612	156.716	59.7056	70.837	TRUE	TRUE	TRUE	TRUE	TRUE	Bcam	basal cell adhesion molecule
ENSMUSG00000002981	90.8556	98.4635	102.581	56.8653	72.6941	91.896	FALSE	FALSE	FALSE	FALSE	FALSE	Clptm1	cleft lip and palate associated transmembrane protein 1
ENSMUSG00000002983	9.51738	30.4617	18.5036	16.7398	32.9084	17.3223	FALSE	FALSE	FALSE	FALSE	FALSE	Relb	avian reticuloendotheliosis viral (v-rel) oncogene related B
ENSMUSG00000002984	28.9254	22.4167	20.8579	17.2974	16.9545	22.2571	FALSE	FALSE	FALSE	FALSE	FALSE	Tomm40	translocase of outer mitochondrial membrane 40 homolog (yeast)
ENSMUSG00000002985	493.943	2211.49	2208.18	797.451	2072.77	2787.06	TRUE	TRUE	TRUE	TRUE	TRUE	Apoe	apolipoprotein E
ENSMUSG00000002996	35.5411	43.4073	52.5211	42.3301	42.8065	60.9844	FALSE	FALSE	FALSE	FALSE	FALSE	Hbp1	high mobility group box transcription factor 1
ENSMUSG00000002997	195.141	131.462	189.877	161.917	99.2873	251.622	FALSE	FALSE	FALSE	FALSE	FALSE	Prkar2b	protein kinase, cAMP dependent regulatory, type II beta
ENSMUSG00000003031	37.9449	36.7694	29.4703	44.0006	40.7739	25.0322	FALSE	FALSE	FALSE	FALSE	FALSE	Cdkn1b	cyclin-dependent kinase inhibitor 1B
ENSMUSG00000003032	106.407	109.095	115.942	99.2225	139.025	87.5588	FALSE	FALSE	FALSE	FALSE	FALSE	Klf4	Kruppel-like factor 4 (gut)
ENSMUSG00000003033	41.5278	37.6201	24.877	27.5071	36.4994	19.4768	FALSE	FALSE	FALSE	FALSE	FALSE	Ap1m1	adaptor-related protein complex AP-1, mu subunit 1
ENSMUSG00000003037	40.7098	60.8204	39.9144	34.4803	56.8376	41.9667	FALSE	FALSE	FALSE	FALSE	FALSE	Rab8a	RAB8A, member RAS oncogene family
ENSMUSG00000003038	9.08276	22.2481	18.5686	9.59338	21.6298	28.4295	FALSE	FALSE	FALSE	FALSE	FALSE	Hmgn2	high mobility group nucleosomal binding domain 2
ENSMUSG00000003039	38.032	38.6202	37.0373	41.9257	33.2536	42.3787	FALSE	FALSE	FALSE	FALSE	FALSE	Fam32a	family with sequence similarity 32, member A
ENSMUSG00000003051	0	0.274128	5.11988	0.0423294	0.0616463	3.57659	FALSE	FALSE	FALSE	FALSE	FALSE	Elf3	E74-like factor 3
ENSMUSG00000003062	4.2588	4.53033	3.59627	5.38116	4.55502	5.8107	FALSE	FALSE	FALSE	FALSE	FALSE	Stard3nl	STARD3 N-terminal like
ENSMUSG00000003068	48.7112	44.8562	37.4992	40.1108	43.0572	38.1356	FALSE	FALSE	FALSE	FALSE	FALSE	Stk11	serine/threonine kinase 11
ENSMUSG00000003070	0.665646	1.06531	1.37943	0.240362	1.25248	1.20671	TRUE	TRUE	TRUE	TRUE	TRUE	Efna2	ephrin A2
ENSMUSG00000003072	212.604	111.589	111.864	122.993	77.1473	105.556	FALSE	FALSE	FALSE	FALSE	FALSE	Atp5d	ATP synthase, H+ transporting, mitochondrial F1 complex, delta subunit
ENSMUSG00000003099	33.0364	26.0949	26.1968	23.7059	25.1976	22.8018	FALSE	FALSE	FALSE	FALSE	FALSE	Ppp5c	protein phosphatase 5, catalytic subunit
ENSMUSG00000003119	58.5032	52.1666	49.9938	65.6693	59.8961	45.2075	FALSE	FALSE	FALSE	FALSE	FALSE	Cdk12	cyclin-dependent kinase 12
ENSMUSG00000003123	530.718	646.311	800.831	325.274	481.936	899.207	TRUE	FALSE	FALSE	FALSE	TRUE	Lipe	lipase, hormone sensitive
ENSMUSG00000003131	39.0442	42.046	46.8514	40.0965	39.6371	54.4459	FALSE	FALSE	FALSE	FALSE	FALSE	Pafah1b2	platelet-activating factor acetylhydrolase, isoform 1b, subunit 2
ENSMUSG00000003134	12.8321	14.5689	10.3537	10.8849	15.0648	9.24257	FALSE	FALSE	FALSE	FALSE	FALSE	Tbc1d8	TBC1 domain family, member 8
ENSMUSG00000003135	12.4268	11.7715	10.8116	8.91511	10.6143	10.5952	FALSE	FALSE	FALSE	FALSE	FALSE	Cnot11	CCR4-NOT transcription complex, subunit 11
ENSMUSG00000003153	3.79586	10.2446	13.9912	4.75162	13.0873	12.5756	TRUE	FALSE	FALSE	FALSE	TRUE	Slc2a3	solute carrier family 2 (facilitated glucose transporter), member 3
ENSMUSG00000003154	32.9699	27.0353	22.5592	34.1518	26.1523	19.1863	FALSE	FALSE	FALSE	FALSE	FALSE	Foxj2	forkhead box J2
ENSMUSG00000003161	62.6788	50.8659	50.74	59.9364	52.9285	56.2218	FALSE	FALSE	FALSE	FALSE	FALSE	Sri	sorcin
ENSMUSG00000003166	21.9167	22.6456	20.4678	21.5466	24.5138	22.607	TRUE	TRUE	TRUE	TRUE	TRUE	Dgcr2	DiGeorge syndrome critical region gene 2
ENSMUSG00000003184	40.3514	37.7784	31.9666	32.2673	34.6364	31.7649	FALSE	FALSE	FALSE	FALSE	FALSE	Irf3	interferon regulatory factor 3
ENSMUSG00000003190	5.00974	5.68429	5.51614	5.59355	4.9218	4.472	FALSE	FALSE	FALSE	FALSE	FALSE	Bcl2l12	BCL2-like 12 (proline rich)
ENSMUSG00000003198	2.01268	1.98756	2.31229	2.59646	2.42394	2.24049	FALSE	FALSE	FALSE	FALSE	FALSE	Zfp959	zinc finger protein 959
ENSMUSG00000003199	21.9578	24.3012	22.1447	20.8163	21.8849	26.2347	FALSE	FALSE	FALSE	FALSE	FALSE	Mpnd	MPN domain containing
ENSMUSG00000003200	15.1586	25.3881	17.878	16.7352	25.9075	18.7866	FALSE	FALSE	FALSE	FALSE	FALSE	Sh3gl1	SH3-domain GRB2-like 1
ENSMUSG00000003206	0.418539	2.39491	0.744622	0.234456	2.33362	1.13357	TRUE	TRUE	TRUE	TRUE	TRUE	Ebi3	Epstein-Barr virus induced gene 3
ENSMUSG00000003208	4.69896	5.25194	4.98042	4.89418	4.63368	3.9726	FALSE	FALSE	FALSE	FALSE	FALSE	Ccdc94	coiled-coil domain containing 94
ENSMUSG00000003226	118.501	107.732	164.245	139.719	132.97	150.234	FALSE	FALSE	FALSE	FALSE	FALSE	Ranbp2	RAN binding protein 2
ENSMUSG00000003228	35.6409	22.0699	27.1077	44.3205	19.3532	26.5238	FALSE	FALSE	FALSE	FALSE	FALSE	Grk5	G protein-coupled receptor kinase 5
ENSMUSG00000003233	20.31	8.86583	5.98392	10.8413	9.46668	5.29893	FALSE	FALSE	FALSE	FALSE	FALSE	Dvl3	dishevelled segment polarity protein 3
ENSMUSG00000003234	29.9122	29.6421	26.53	24.8717	27.2158	26.9066	FALSE	FALSE	FALSE	FALSE	FALSE	Abcf3	ATP-binding cassette, sub-family F (GCN20), member 3
ENSMUSG00000003235	28.9185	32.0373	28.9057	26.6651	27.2609	35.6475	FALSE	FALSE	FALSE	FALSE	FALSE	Eif2b5	eukaryotic translation initiation factor 2B, subunit 5 epsilon
ENSMUSG00000003269	28.3931	33.7618	35.2703	29.9309	31.0378	32.9879	FALSE	FALSE	FALSE	FALSE	FALSE	Cyth2	cytohesin 2
ENSMUSG00000003271	0.245036	0.747444	0.319106	0	1.06882	0.293303	FALSE	FALSE	FALSE	FALSE	FALSE	Sult2b1	sulfotransferase family, cytosolic, 2B, member 1
ENSMUSG00000003273	3.51178	2.49212	2.32576	1.28327	1.29941	1.52346	TRUE	TRUE	TRUE	TRUE	TRUE	Car11	carbonic anhydrase 11
ENSMUSG00000003279	1.46181	0.947275	0.607876	1.22243	0.541455	0.365822	FALSE	FALSE	FALSE	FALSE	FALSE	Dlgap1	DLG associated protein 1
ENSMUSG00000003282	1.39969	1.49589	1.2361	3.19935	1.73518	1.04218	FALSE	FALSE	FALSE	FALSE	FALSE	Plag1	pleiomorphic adenoma gene 1
ENSMUSG00000003283	1.68912	14.443	3.55323	1.60171	11.0354	4.61442	FALSE	FALSE	FALSE	FALSE	FALSE	Hck	hemopoietic cell kinase
ENSMUSG00000003299	29.3954	24.8199	20.3452	24.0448	17.1565	21.855	TRUE	FALSE	FALSE	FALSE	TRUE	Mrpl4	mitochondrial ribosomal protein L4
ENSMUSG00000003308	28.5891	30.4039	26.5188	28.7333	26.6094	25.4874	FALSE	FALSE	FALSE	FALSE	FALSE	Keap1	kelch-like ECH-associated protein 1
ENSMUSG00000003309	0	0.477981	1.73471	0	0.626783	0.707834	FALSE	FALSE	FALSE	FALSE	FALSE	Ap1m2	adaptor protein complex AP-1, mu 2 subunit
ENSMUSG00000003316	61.246	68.6121	68.4015	72.5964	75.8579	66.4673	TRUE	TRUE	TRUE	TRUE	TRUE	Glg1	golgi apparatus protein 1
ENSMUSG00000003344	24.186	25.1489	23.8815	23.2943	23.7035	23.0929	FALSE	FALSE	FALSE	FALSE	FALSE	Btbd2	BTB (POZ) domain containing 2
ENSMUSG00000003345	62.0336	65.8428	58.7356	58.31	57.8553	57.9559	FALSE	FALSE	FALSE	FALSE	FALSE	Csnk1g2	casein kinase 1, gamma 2
ENSMUSG00000003346	25.8812	23.6844	21.7278	31.9543	19.5793	25.5639	TRUE	FALSE	TRUE	FALSE	FALSE	Abhd17a	abhydrolase domain containing 17A
ENSMUSG00000003348	2.29422	13.2271	6.4023	3.97332	16.3274	7.17813	FALSE	FALSE	FALSE	FALSE	FALSE	Mob3a	MOB kinase activator 3A
ENSMUSG00000003352	5.09688	16.028	5.19371	3.90737	14.203	4.0393	FALSE	FALSE	FALSE	FALSE	FALSE	Cacnb3	calcium channel, voltage-dependent, beta 3 subunit
ENSMUSG00000003355	0.432374	1.07181	1.04965	0.078643	0.836111	0.826803	TRUE	TRUE	TRUE	TRUE	TRUE	Fkbp11	FK506 binding protein 11
ENSMUSG00000003360	46.5109	48.4203	41.5756	42.0023	42.1555	41.3841	FALSE	FALSE	FALSE	FALSE	FALSE	Ddx23	DEAD (Asp-Glu-Ala-Asp) box polypeptide 23
ENSMUSG00000003363	24.8859	56.6611	36.0506	18.7277	51.5792	47.4953	FALSE	FALSE	FALSE	FALSE	FALSE	Pld3	phospholipase D family, member 3
ENSMUSG00000003378	5.09427	3.18402	2.59593	4.37078	3.1518	2.3249	FALSE	FALSE	FALSE	FALSE	FALSE	Grik5	glutamate receptor, ionotropic, kainate 5 (gamma 2)
ENSMUSG00000003379	3.17541	70.8619	1.12613	1.84236	59.5667	0.88429	TRUE	TRUE	FALSE	TRUE	TRUE	Cd79a	CD79A antigen (immunoglobulin-associated alpha)
ENSMUSG00000003380	30.8746	33.979	36.2452	29.4321	34.3891	41.0218	FALSE	FALSE	FALSE	FALSE	FALSE	Rabac1	Rab acceptor 1 (prenylated)
ENSMUSG00000003382	42.0016	74.1908	119.476	46.4077	89.5545	92.7663	FALSE	FALSE	FALSE	FALSE	FALSE	Etv3	ets variant 3
ENSMUSG00000003402	42.7571	46.7838	45.3321	24.0819	41.133	42.7493	TRUE	TRUE	TRUE	TRUE	TRUE	Prkcsh	protein kinase C substrate 80K-H
ENSMUSG00000003418	8.51264	4.53715	3.73451	10.5099	7.88747	3.03824	TRUE	TRUE	TRUE	TRUE	TRUE	St8sia6	ST8 alpha-N-acetyl-neuraminide alpha-2,8-sialyltransferase 6
ENSMUSG00000003420	105.479	160.722	166.049	105.273	155.983	185.052	TRUE	TRUE	TRUE	TRUE	TRUE	Fcgrt	Fc receptor, IgG, alpha chain transporter
ENSMUSG00000003421	22.9571	22.3356	17.978	20.5789	19.2968	18.899	FALSE	FALSE	FALSE	FALSE	FALSE	Nosip	nitric oxide synthase interacting protein
ENSMUSG00000003423	11.3227	12.8638	12.1541	12.3218	12.2388	14.6461	FALSE	FALSE	FALSE	FALSE	FALSE	Pih1d1	PIH1 domain containing 1
ENSMUSG00000003429	91.0609	203.266	114.052	112.429	234.674	144.788	FALSE	FALSE	FALSE	FALSE	FALSE	Rps11	ribosomal protein S11
ENSMUSG00000003435	58.5875	78.1582	66.8116	58.1634	70.0233	68.0356	FALSE	FALSE	FALSE	FALSE	FALSE	Supt5	suppressor of Ty 5
ENSMUSG00000003437	28.7739	33.4639	34.9678	27.9065	33.6214	34.2161	FALSE	FALSE	FALSE	FALSE	FALSE	Paf1	Paf1, RNA polymerase II complex component
ENSMUSG00000003438	21.6083	24.7309	26.8451	16.5354	17.1571	29.5989	FALSE	FALSE	FALSE	FALSE	FALSE	Timm50	translocase of inner mitochondrial membrane 50
ENSMUSG00000003444	5.79901	5.80022	5.5852	4.68226	5.28086	5.35203	FALSE	FALSE	FALSE	FALSE	FALSE	Med29	mediator complex subunit 29
ENSMUSG00000003452	2.74377	2.70977	5.56287	5.73698	3.27551	3.75356	FALSE	FALSE	FALSE	FALSE	FALSE	Bicd1	BICD cargo adaptor 1
ENSMUSG00000003458	45.7992	55.5982	51.1289	42.4447	53.2341	52.5218	TRUE	TRUE	TRUE	TRUE	TRUE	Ncstn	nicastrin
ENSMUSG00000003464	75.0389	90.7322	109.391	50.1001	68.346	119.114	FALSE	FALSE	FALSE	FALSE	FALSE	Pex19	peroxisomal biogenesis factor 19
ENSMUSG00000003477	6.51872	41.0268	49.1672	4.58706	44.2863	84.36	FALSE	FALSE	FALSE	FALSE	FALSE	Inmt	indolethylamine N-methyltransferase
ENSMUSG00000003484	0.988495	8.75235	1.99575	0.782229	9.55867	3.34461	TRUE	TRUE	TRUE	TRUE	TRUE	Cyp4f18	cytochrome P450, family 4, subfamily f, polypeptide 18
ENSMUSG00000003500	56.066	28.8134	25.4232	179.155	26.6947	29.3774	FALSE	FALSE	FALSE	FALSE	FALSE	Impdh1	inosine monophosphate dehydrogenase 1
ENSMUSG00000003518	227.828	87.7784	112.207	185.436	77.013	124.221	FALSE	FALSE	FALSE	FALSE	FALSE	Dusp3	dual specificity phosphatase 3 (vaccinia virus phosphatase VH1-related)
ENSMUSG00000003526	9.36447	20.4218	31.6547	5.96315	12.833	30.005	FALSE	FALSE	FALSE	FALSE	FALSE	Prodh	proline dehydrogenase
ENSMUSG00000003527	13.6398	14.8282	11.1629	12.8484	13.0461	11.4871	FALSE	FALSE	FALSE	FALSE	FALSE	Dgcr14	DiGeorge syndrome critical region gene 14
ENSMUSG00000003528	305.515	318.933	304.346	64.4086	115.324	256.088	TRUE	FALSE	TRUE	FALSE	FALSE	Slc25a1	solute carrier family 25 (mitochondrial carrier, citrate transporter), member 1
ENSMUSG00000003531	12.7063	11.5754	17.7357	10.6371	9.40167	17.1803	FALSE	FALSE	FALSE	FALSE	FALSE	Dgcr6	DiGeorge syndrome critical region gene 6
ENSMUSG00000003534	5.62268	16.683	32.9383	2.89552	16.1944	28.2266	TRUE	TRUE	TRUE	TRUE	TRUE	Ddr1	discoidin domain receptor family, member 1
ENSMUSG00000003541	21.8739	64.9078	75.2225	26.4849	85.5591	61.4477	FALSE	FALSE	FALSE	FALSE	FALSE	Ier3	immediate early response 3
ENSMUSG00000003545	119.783	444.361	494.34	217.418	604.631	340.166	FALSE	FALSE	FALSE	FALSE	FALSE	Fosb	FBJ osteosarcoma oncogene B
ENSMUSG00000003546	16.1422	10.331	12.4494	14.6518	10.0384	11.7322	TRUE	FALSE	TRUE	FALSE	FALSE	Klc4	kinesin light chain 4
ENSMUSG00000003549	30.7833	13.1997	15.1807	27.8258	12.361	15.3108	TRUE	FALSE	FALSE	FALSE	TRUE	Ercc1	excision repair cross-complementing rodent repair deficiency, complementation group 1
ENSMUSG00000003559	9.78946	6.80167	6.90009	11.6477	6.37317	7.05436	FALSE	FALSE	FALSE	FALSE	FALSE	As3mt	arsenic (+3 oxidation state) methyltransferase
ENSMUSG00000003573	10.1793	6.44168	5.18966	13.5581	6.17291	6.44098	FALSE	FALSE	FALSE	FALSE	FALSE	Homer3	homer scaffolding protein 3
ENSMUSG00000003575	8.99153	9.02832	6.50507	8.84345	10.3091	4.69917	FALSE	FALSE	FALSE	FALSE	FALSE	Crtc1	CREB regulated transcription coactivator 1
ENSMUSG00000003581	14.9465	11.904	10.8671	17.2042	11.3436	12.2164	FALSE	FALSE	FALSE	FALSE	FALSE	Rnf215	ring finger protein 215
ENSMUSG00000003585	1.31113	0.73274	1.7756	2.17643	0.536157	1.16689	FALSE	FALSE	FALSE	FALSE	FALSE	Sec14l2	SEC14-like lipid binding 2
ENSMUSG00000003604	5.82828	5.26096	4.68337	3.14064	5.94668	5.09267	FALSE	FALSE	FALSE	FALSE	FALSE	Aven	apoptosis, caspase activation inhibitor
ENSMUSG00000003617	36.8026	105.128	185.684	49.6645	117.685	178.432	TRUE	TRUE	TRUE	TRUE	TRUE	Cp	ceruloplasmin
ENSMUSG00000003623	17.427	17.3802	22.5177	19.4858	17.9538	28.3543	FALSE	FALSE	FALSE	FALSE	FALSE	Crot	carnitine O-octanoyltransferase
ENSMUSG00000003644	12.1778	32.1111	9.1241	11.227	30.2959	8.35345	FALSE	FALSE	FALSE	FALSE	FALSE	Rps6ka1	ribosomal protein S6 kinase polypeptide 1
ENSMUSG00000003660	139.592	141.471	117.331	130.065	135.789	117.879	FALSE	FALSE	FALSE	FALSE	FALSE	Snrnp200	small nuclear ribonucleoprotein 200 (U5)
ENSMUSG00000003662	28.3644	26.6861	24.6941	23.5971	21.1563	28.2764	FALSE	FALSE	FALSE	FALSE	FALSE	Ciao1	cytosolic iron-sulfur protein assembly 1
ENSMUSG00000003665	3.67172	25.6266	29.5911	3.06658	42.9771	12.1559	FALSE	FALSE	FALSE	FALSE	FALSE	Has1	hyaluronan synthase 1
ENSMUSG00000003680	14.8542	17.3508	13.6758	9.84848	15.5772	13.8054	FALSE	FALSE	FALSE	FALSE	FALSE	Tmem179b	transmembrane protein 179B
ENSMUSG00000003721	8.40833	9.93188	16.578	7.18841	9.59322	18.2771	FALSE	FALSE	FALSE	FALSE	FALSE	Insig2	insulin induced gene 2
ENSMUSG00000003731	49.8573	53.5392	54.4536	37.6746	44.8676	60.5345	FALSE	FALSE	FALSE	FALSE	FALSE	Kpna6	karyopherin (importin) alpha 6
ENSMUSG00000003746	34.6551	115.808	79.0224	38.6649	148.397	76.6017	FALSE	FALSE	FALSE	FALSE	FALSE	Man1a	mannosidase 1, alpha
ENSMUSG00000003752	5.94789	17.3202	19.1004	9.59312	20.9501	12.455	FALSE	FALSE	FALSE	FALSE	FALSE	Itpkc	inositol 1,4,5-trisphosphate 3-kinase C
ENSMUSG00000003762	12.2758	20.2109	24.3029	9.97734	15.1505	19.2831	FALSE	FALSE	FALSE	FALSE	FALSE	Coq8b	coenzyme Q8B
ENSMUSG00000003778	32.4807	27.951	25.9315	39.0241	28.7465	25.6945	FALSE	FALSE	FALSE	FALSE	FALSE	Brd8	bromodomain containing 8
ENSMUSG00000003779	1.36483	3.47478	1.8532	2.74657	2.15204	1.87196	FALSE	FALSE	FALSE	FALSE	FALSE	Kif20a	kinesin family member 20A
ENSMUSG00000003808	13.1916	15.4635	11.3872	11.0921	15.374	11.6013	FALSE	FALSE	FALSE	FALSE	FALSE	Farsa	phenylalanyl-tRNA synthetase, alpha subunit
ENSMUSG00000003809	19.3225	20.0263	21.6302	18.3831	16.7897	24.6345	FALSE	FALSE	FALSE	FALSE	FALSE	Gcdh	glutaryl-Coenzyme A dehydrogenase
ENSMUSG00000003810	30.2757	30.9318	29.5191	28.6313	27.8394	27.428	FALSE	FALSE	FALSE	FALSE	FALSE	Mast2	microtubule associated serine/threonine kinase 2
ENSMUSG00000003812	7.31354	15.8853	8.84829	8.40107	14.7371	9.3938	TRUE	TRUE	TRUE	TRUE	TRUE	Dnase2a	deoxyribonuclease II alpha
ENSMUSG00000003813	27.6281	26.767	24.7996	23.9594	22.7669	25.6226	FALSE	FALSE	FALSE	FALSE	FALSE	Rad23a	RAD23 homolog A, nucleotide excision repair protein
ENSMUSG00000003814	235.209	462.006	407.198	169.453	379.624	360.678	TRUE	TRUE	TRUE	TRUE	TRUE	Calr	calreticulin
ENSMUSG00000003824	0.924767	1.29619	1.44467	0.96064	1.41893	1.67665	FALSE	FALSE	FALSE	FALSE	FALSE	Syce2	synaptonemal complex central element protein 2
ENSMUSG00000003847	84.1776	57.8543	69.0957	106.837	76.1483	58.1455	FALSE	FALSE	FALSE	FALSE	FALSE	Nfat5	nuclear factor of activated T cells 5
ENSMUSG00000003848	4.69262	6.61307	4.99501	4.79867	7.56457	4.14824	FALSE	FALSE	FALSE	FALSE	FALSE	Nob1	NIN1/RPN12 binding protein 1 homolog
ENSMUSG00000003849	3.73494	4.08789	6.83583	4.46711	3.91237	6.24771	FALSE	FALSE	FALSE	FALSE	FALSE	Nqo1	NAD(P)H dehydrogenase, quinone 1
ENSMUSG00000003863	0.721027	0.514123	1.71837	0.151043	0.630122	2.90586	FALSE	FALSE	FALSE	FALSE	FALSE	Ppfia3	protein tyrosine phosphatase, receptor type, f polypeptide (PTPRF), interacting protein (liprin), alpha 3
ENSMUSG00000003865	96.2334	73.2237	91.6199	42.9652	49.6494	71.2948	FALSE	FALSE	FALSE	FALSE	FALSE	Gys1	glycogen synthase 1, muscle
ENSMUSG00000003868	19.4881	17.7348	14.3879	15.3981	16.0579	14.6556	TRUE	FALSE	FALSE	FALSE	TRUE	Ruvbl2	RuvB-like protein 2
ENSMUSG00000003873	13.8704	12.7896	9.43361	10.2208	11.6844	9.87676	FALSE	FALSE	FALSE	FALSE	FALSE	Bax	BCL2-associated X protein
ENSMUSG00000003882	0.296806	10.1798	1.28319	0.974797	20.5772	3.40499	TRUE	TRUE	TRUE	TRUE	TRUE	Il7r	interleukin 7 receptor
ENSMUSG00000003923	9.90222	9.66652	8.77964	11.4238	11.3869	10.951	TRUE	TRUE	TRUE	TRUE	TRUE	Tfam	transcription factor A, mitochondrial
ENSMUSG00000003929	5.06139	3.36387	4.00039	7.04469	4.22309	3.75648	FALSE	FALSE	FALSE	FALSE	FALSE	Zfp81	zinc finger protein 81
ENSMUSG00000003948	69.7932	171.295	252.736	41.9597	153.898	345.286	FALSE	FALSE	FALSE	FALSE	FALSE	Mmd	monocyte to macrophage differentiation-associated
ENSMUSG00000003949	7.26036	3.57885	3.83333	4.56392	4.62023	4.97827	FALSE	FALSE	FALSE	FALSE	FALSE	Hlf	hepatic leukemia factor
ENSMUSG00000003955	19.5313	8.68917	10.5633	9.12759	6.96294	11.4794	FALSE	FALSE	FALSE	FALSE	FALSE	Fam162a	family with sequence similarity 162, member A
ENSMUSG00000003970	102.467	305.047	172.538	143.244	321.529	195.237	FALSE	FALSE	FALSE	FALSE	FALSE	Rpl8	ribosomal protein L8
ENSMUSG00000003992	7.44914	11.1298	11.1169	9.40123	13.2611	12.0378	FALSE	FALSE	FALSE	FALSE	FALSE	Ssbp2	single-stranded DNA binding protein 2
ENSMUSG00000004018	2.02749	3.21991	3.45133	1.89113	3.75124	4.26219	FALSE	FALSE	FALSE	FALSE	FALSE	Fancl	Fanconi anemia, complementation group L
ENSMUSG00000004032	10.2468	12.7075	43.9707	6.16975	10.074	34.4468	FALSE	FALSE	FALSE	FALSE	FALSE	Gstm5	glutathione S-transferase, mu 5
ENSMUSG00000004035	3.08188	3.48584	17.7816	2.58696	2.47711	15.375	FALSE	FALSE	FALSE	FALSE	FALSE	Gstm7	glutathione S-transferase, mu 7
ENSMUSG00000004040	100.835	154.422	198.587	121.461	179.825	163.56	FALSE	FALSE	FALSE	FALSE	FALSE	Stat3	signal transducer and activator of transcription 3
ENSMUSG00000004043	34.1304	58.7883	51.9711	23.9637	50.2264	39.4897	FALSE	FALSE	FALSE	FALSE	FALSE	Stat5a	signal transducer and activator of transcription 5A
ENSMUSG00000004044	671.434	491.335	707.716	751.022	472.515	761.31	FALSE	FALSE	FALSE	FALSE	FALSE	Cavin1	caveolae associated 1
ENSMUSG00000004054	80.1424	50.6954	41.1828	89.1452	45.2346	39.6313	FALSE	FALSE	FALSE	FALSE	FALSE	Map3k11	mitogen-activated protein kinase kinase kinase 11
ENSMUSG00000004056	123.112	124.294	124.255	69.5794	111.753	123.176	FALSE	FALSE	FALSE	FALSE	FALSE	Akt2	thymoma viral proto-oncogene 2
ENSMUSG00000004069	75.1964	36.48	36.5612	49.007	25.9882	36.0339	FALSE	FALSE	FALSE	FALSE	FALSE	Dnaja3	DnaJ heat shock protein family (Hsp40) member A3
ENSMUSG00000004070	20.6857	23.1371	20.8379	17.9814	20.5243	25.2343	FALSE	FALSE	FALSE	FALSE	FALSE	Hmox2	heme oxygenase 2
ENSMUSG00000004071	38.591	33.9452	30.7439	42.689	29.6073	30.3293	FALSE	FALSE	FALSE	FALSE	FALSE	Cdip1	cell death inducing Trp53 target 1
ENSMUSG00000004085	41.3566	30.8069	47.6209	56.8537	33.4762	60.931	FALSE	FALSE	FALSE	FALSE	FALSE	Map3k20	mitogen-activated protein kinase kinase kinase 20
ENSMUSG00000004096	39.056	31.5746	38.6621	29.3581	24.238	42.5928	FALSE	FALSE	FALSE	FALSE	FALSE	Cwc15	CWC15 spliceosome-associated protein
ENSMUSG00000004098	66.9942	204.622	187.161	65.1546	225.764	299.524	TRUE	TRUE	TRUE	TRUE	TRUE	Col5a3	collagen, type V, alpha 3
ENSMUSG00000004099	35.1731	52.9318	25.8553	41.1106	51.4107	24.8964	TRUE	FALSE	FALSE	FALSE	TRUE	Dnmt1	DNA methyltransferase (cytosine-5) 1
ENSMUSG00000004100	9.77212	16.7067	10.3914	8.46974	15.9635	9.9083	TRUE	FALSE	FALSE	FALSE	TRUE	Ppan	peter pan homolog
ENSMUSG00000004105	89.64	123.949	132.652	73.8199	114.432	107.554	TRUE	TRUE	TRUE	TRUE	TRUE	Angptl2	angiopoietin-like 2
ENSMUSG00000004110	0.616581	8.22004	1.58992	0.326353	12.9035	2.94091	FALSE	FALSE	FALSE	FALSE	FALSE	Cacna1e	calcium channel, voltage-dependent, R type, alpha 1E subunit
ENSMUSG00000004113	0.942404	1.22018	0.290549	0.924338	1.1507	0.361548	FALSE	FALSE	FALSE	FALSE	FALSE	Cacna1b	calcium channel, voltage-dependent, N type, alpha 1B subunit
ENSMUSG00000004127	1.64091	1.52242	2.99976	2.72583	2.09259	2.34632	FALSE	FALSE	FALSE	FALSE	FALSE	Trmt10a	tRNA methyltransferase 10A
ENSMUSG00000004151	2.14955	1.88037	2.35342	2.43215	2.02756	2.32129	FALSE	FALSE	FALSE	FALSE	FALSE	Etv1	ets variant 1
ENSMUSG00000004187	4.39417	2.36122	2.28709	2.73849	2.40615	2.0063	TRUE	TRUE	TRUE	TRUE	FALSE	Kifc2	kinesin family member C2
ENSMUSG00000004207	780.891	1014.18	850.922	611.096	879.385	974.093	TRUE	TRUE	TRUE	TRUE	TRUE	Psap	prosaposin
ENSMUSG00000004221	23.4089	24.585	22.8006	21.4492	26.138	27.448	FALSE	FALSE	FALSE	FALSE	FALSE	Ikbkg	inhibitor of kappaB kinase gamma
ENSMUSG00000004233	6.6957	4.76027	5.31479	4.4745	5.32067	4.70073	FALSE	FALSE	FALSE	FALSE	FALSE	Wars2	tryptophanyl tRNA synthetase 2 (mitochondrial)
ENSMUSG00000004263	2.50777	1.89234	1.4627	1.39411	2.18396	1.58428	FALSE	FALSE	FALSE	FALSE	FALSE	Atn1	atrophin 1
ENSMUSG00000004264	74.6959	72.4821	70.1382	45.3245	55.383	63.8519	TRUE	FALSE	FALSE	FALSE	TRUE	Phb2	prohibitin 2
ENSMUSG00000004266	6.80031	91.5433	7.14746	6.73201	91.0333	9.0278	FALSE	FALSE	FALSE	FALSE	FALSE	Ptpn6	protein tyrosine phosphatase, non-receptor type 6
ENSMUSG00000004267	1.25828	3.23663	2.93942	0.577961	3.89149	1.43547	FALSE	FALSE	FALSE	FALSE	FALSE	Eno2	enolase 2, gamma neuronal
ENSMUSG00000004268	16.0675	17.6804	14.2768	18.6048	22.1692	14.2723	FALSE	FALSE	FALSE	FALSE	FALSE	Emg1	EMG1 N1-specific pseudouridine methyltransferase
ENSMUSG00000004270	37.065	46.6466	56.1431	25.8663	31.0489	46.4987	FALSE	FALSE	FALSE	FALSE	FALSE	Lpcat3	lysophosphatidylcholine acyltransferase 3
ENSMUSG00000004285	18.2023	21.1745	19.9091	16.8157	20.6474	23.2035	FALSE	FALSE	FALSE	FALSE	FALSE	Atp6v1f	ATPase, H+ transporting, lysosomal V1 subunit F
ENSMUSG00000004296	0	0.878445	0.541438	0.166772	1.67947	0.577788	TRUE	TRUE	TRUE	TRUE	TRUE	Il12b	interleukin 12b
ENSMUSG00000004317	5.56711	12.3929	12.8315	5.62705	14.277	12.174	FALSE	FALSE	FALSE	FALSE	FALSE	Clcn5	chloride channel, voltage-sensitive 5
ENSMUSG00000004319	33.0147	26.0683	29.6012	30.4258	27.4219	27.6118	FALSE	FALSE	FALSE	FALSE	FALSE	Clcn3	chloride channel, voltage-sensitive 3
ENSMUSG00000004328	0.592047	0.299464	1.0893	0.826472	0.599298	0.72777	FALSE	FALSE	FALSE	FALSE	FALSE	Hif3a	hypoxia inducible factor 3, alpha subunit
ENSMUSG00000004347	0.27784	1.0207	0.886958	0.0801615	1.03764	0.164068	FALSE	FALSE	FALSE	FALSE	FALSE	Pde1c	phosphodiesterase 1C
ENSMUSG00000004356	18.3164	20.5152	18.7461	19.2759	24.8423	19.2462	FALSE	FALSE	FALSE	FALSE	FALSE	Utp20	UTP20 small subunit processome component
ENSMUSG00000004359	0.177165	4.19047	3.58182	1.19694	4.85814	2.27093	FALSE	FALSE	FALSE	FALSE	FALSE	Spic	Spi-C transcription factor (Spi-1/PU.1 related)
ENSMUSG00000004360	2.61884	6.82653	15.2857	2.10495	4.08192	9.94438	FALSE	FALSE	FALSE	FALSE	FALSE	9330159F19Rik	RIKEN cDNA 9330159F19 gene
ENSMUSG00000004364	49.8681	39.0377	54.3306	61.2185	45.7029	63.1642	FALSE	FALSE	FALSE	FALSE	FALSE	Cul3	cullin 3
ENSMUSG00000004383	15.1106	15.2416	17.8756	15.5037	14.8835	20.0232	TRUE	FALSE	FALSE	FALSE	TRUE	Large1	LARGE xylosyl- and glucuronyltransferase 1
ENSMUSG00000004393	11.7442	17.4728	16.3004	12.8951	17.1937	19.0974	FALSE	FALSE	FALSE	FALSE	FALSE	Ddx56	DEAD (Asp-Glu-Ala-Asp) box polypeptide 56
ENSMUSG00000004394	24.0778	28.3808	33.6484	19.2669	26.0613	39.7026	TRUE	TRUE	TRUE	TRUE	TRUE	Tmed4	transmembrane p24 trafficking protein 4
ENSMUSG00000004446	2.20498	8.31583	7.64016	3.91252	8.29172	8.82074	FALSE	FALSE	FALSE	FALSE	FALSE	Bid	BH3 interacting domain death agonist
ENSMUSG00000004451	32.7662	29.2022	39.9436	44.5957	25.8199	44.1142	FALSE	FALSE	FALSE	FALSE	FALSE	Ralb	v-ral simian leukemia viral oncogene B
ENSMUSG00000004455	10.7773	20.001	13.6099	16.3745	17.7	13.6688	TRUE	FALSE	FALSE	TRUE	FALSE	Ppp1cc	protein phosphatase 1, catalytic subunit, gamma isoform
ENSMUSG00000004460	21.8742	27.8731	26.6726	20.1652	23.5298	30.6174	TRUE	TRUE	TRUE	TRUE	TRUE	Dnajb11	DnaJ heat shock protein family (Hsp40) member B11
ENSMUSG00000004462	5.56445	6.37828	6.72631	5.68716	6.76626	6.62718	FALSE	FALSE	FALSE	FALSE	FALSE	Tbccd1	TBCC domain containing 1
ENSMUSG00000004473	2.48273	4.82089	3.01782	1.79437	5.69225	1.87956	TRUE	TRUE	TRUE	TRUE	TRUE	Clec11a	C-type lectin domain family 11, member a
ENSMUSG00000004500	6.64195	8.1369	6.53901	8.24427	7.68076	6.87852	FALSE	FALSE	FALSE	FALSE	FALSE	Zfp324	zinc finger protein 324
ENSMUSG00000004508	48.1625	36.8666	61.5635	39.5255	27.1507	54.8926	FALSE	FALSE	FALSE	FALSE	FALSE	Gab2	growth factor receptor bound protein 2-associated protein 2
ENSMUSG00000004530	51.3947	56.1045	50.9503	58.6082	52.615	50.1823	FALSE	FALSE	FALSE	FALSE	FALSE	Coro1c	coronin, actin binding protein 1C
ENSMUSG00000004535	71.4044	72.1985	106.646	82.9128	75.8939	111.703	FALSE	FALSE	FALSE	FALSE	FALSE	Tax1bp1	Tax1 (human T cell leukemia virus type I) binding protein 1
ENSMUSG00000004552	0.301939	4.89791	0.416231	0.287154	4.23517	0.473212	TRUE	TRUE	TRUE	TRUE	TRUE	Ctse	cathepsin E
ENSMUSG00000004558	121.132	92.6454	110.703	99.8246	70.3772	139.384	TRUE	FALSE	TRUE	FALSE	FALSE	Ndrg2	N-myc downstream regulated gene 2
ENSMUSG00000004561	7.29155	5.78432	4.58887	5.39395	5.59284	4.2057	TRUE	TRUE	TRUE	TRUE	FALSE	Mettl17	methyltransferase like 17
ENSMUSG00000004562	51.421	41.0157	45.6973	62.4123	38.6584	43.6113	FALSE	FALSE	FALSE	FALSE	FALSE	Arhgef40	Rho guanine nucleotide exchange factor (GEF) 40
ENSMUSG00000004565	36.0795	21.6675	24.2436	35.0994	18.9728	19.3499	FALSE	FALSE	FALSE	FALSE	FALSE	Pnpla6	patatin-like phospholipase domain containing 6
ENSMUSG00000004567	23.9575	20.9038	21.5713	18.8291	18.9434	20.1931	FALSE	FALSE	FALSE	FALSE	FALSE	Mcoln1	mucolipin 1
ENSMUSG00000004568	33.2609	50.2545	25.5502	31.6171	59.9611	24.6653	FALSE	FALSE	FALSE	FALSE	FALSE	Arhgef18	rho/rac guanine nucleotide exchange factor (GEF) 18
ENSMUSG00000004591	56.6658	41.3465	60.0646	91.9796	49.442	72.3328	FALSE	FALSE	FALSE	FALSE	FALSE	Pkn2	protein kinase N2
ENSMUSG00000004609	3.00128	10.8364	9.19665	1.99969	10.2803	8.18001	TRUE	TRUE	TRUE	TRUE	TRUE	Cd33	CD33 antigen
ENSMUSG00000004610	22.0525	13.5881	13.0367	21.7967	10.3161	17.5628	FALSE	FALSE	FALSE	FALSE	FALSE	Etfb	electron transferring flavoprotein, beta polypeptide
ENSMUSG00000004612	0.178519	6.8829	0.36066	0.639407	8.54928	0.393026	TRUE	TRUE	TRUE	FALSE	TRUE	Nkg7	natural killer cell group 7 sequence
ENSMUSG00000004626	28.2973	32.8878	26.1747	13.9753	28.0782	26.0137	TRUE	FALSE	FALSE	TRUE	FALSE	Stxbp2	syntaxin binding protein 2
ENSMUSG00000004631	19.0033	19.3803	36.2267	16.5018	21.9647	41.1647	FALSE	FALSE	FALSE	FALSE	FALSE	Sgce	sarcoglycan, epsilon
ENSMUSG00000004633	5.2409	3.9439	5.73271	9.47116	4.24883	4.61801	FALSE	FALSE	FALSE	FALSE	FALSE	Chn2	chimerin 2
ENSMUSG00000004637	11.9487	11.294	10.9316	9.75803	9.55749	11.1337	FALSE	FALSE	FALSE	FALSE	FALSE	Wwox	WW domain-containing oxidoreductase
ENSMUSG00000004642	9.06619	13.1885	12.9158	14.1774	13.4114	13.8923	FALSE	FALSE	FALSE	FALSE	FALSE	Slbp	stem-loop binding protein
ENSMUSG00000004655	596.85	277.333	472.746	1292.66	287.234	521.939	FALSE	FALSE	FALSE	FALSE	FALSE	Aqp1	aquaporin 1
ENSMUSG00000004661	3.65258	9.38059	2.47353	2.8074	10.6314	1.93409	FALSE	FALSE	FALSE	FALSE	FALSE	Arid3b	AT rich interactive domain 3B (BRIGHT-like)
ENSMUSG00000004665	48.6481	90.9412	29.0829	28.2743	93.8924	24.4676	FALSE	FALSE	FALSE	FALSE	FALSE	Cnn2	calponin 2
ENSMUSG00000004667	30.3668	27.9124	23.1098	19.3106	25.5734	21.1424	FALSE	FALSE	FALSE	FALSE	FALSE	Polr2e	polymerase (RNA) II (DNA directed) polypeptide E
ENSMUSG00000004677	51.3395	70.7287	43.5161	51.0576	73.8211	37.7331	FALSE	FALSE	FALSE	FALSE	FALSE	Myo9b	myosin IXb
ENSMUSG00000004698	4.79876	9.27485	5.46388	10.7456	8.97113	6.64904	TRUE	FALSE	TRUE	FALSE	FALSE	Hdac9	histone deacetylase 9
ENSMUSG00000004707	1.10002	18.3303	2.1584	1.18293	22.2348	4.45998	TRUE	FALSE	FALSE	FALSE	TRUE	Ly9	lymphocyte antigen 9
ENSMUSG00000004709	0.17864	1.79972	0.567276	0.653582	2.07254	0.608183	FALSE	FALSE	FALSE	FALSE	FALSE	Cd244	CD244 natural killer cell receptor 2B4
ENSMUSG00000004730	6.38358	34.2379	25.0229	8.08225	38.6828	43.536	FALSE	FALSE	FALSE	FALSE	FALSE	Adgre1	adhesion G protein-coupled receptor E1
ENSMUSG00000004748	11.1772	3.49886	3.24452	5.14094	1.91089	2.6828	TRUE	FALSE	FALSE	FALSE	TRUE	Mtfp1	mitochondrial fission process 1
ENSMUSG00000004768	4.75706	4.10196	5.01354	4.99472	4.50089	5.07918	FALSE	FALSE	FALSE	FALSE	FALSE	Rab23	RAB23, member RAS oncogene family
ENSMUSG00000004771	40.2882	21.8567	36.4303	47.9995	25.1	39.5692	FALSE	FALSE	FALSE	FALSE	FALSE	Rab11a	RAB11A, member RAS oncogene family
ENSMUSG00000004788	12.7419	16.5209	16.3098	9.79658	13.0271	13.1209	FALSE	FALSE	FALSE	FALSE	FALSE	Eif2b2	eukaryotic translation initiation factor 2B, subunit 2 beta
ENSMUSG00000004789	313.444	123.793	103.3	183.963	83.0283	109.68	FALSE	FALSE	FALSE	FALSE	FALSE	Dlst	dihydrolipoamide S-succinyltransferase (E2 component of 2-oxo-glutarate complex)
ENSMUSG00000004791	0.877658	2.6434	9.53856	6.27722	2.87651	8.43847	TRUE	TRUE	TRUE	TRUE	TRUE	Pgf	placental growth factor
ENSMUSG00000004798	33.9823	31.4908	41.2324	44.8329	32.0544	46.9093	FALSE	FALSE	FALSE	FALSE	FALSE	Ulk2	unc-51 like kinase 2
ENSMUSG00000004814	1.98157	12.0641	9.67159	2.01656	12.739	12.2761	TRUE	TRUE	TRUE	TRUE	TRUE	Ccl24	chemokine (C-C motif) ligand 24
ENSMUSG00000004815	9.73597	7.4673	5.89654	10.6865	7.8469	5.27492	FALSE	FALSE	FALSE	FALSE	FALSE	Dgkq	diacylglycerol kinase, theta
ENSMUSG00000004837	26.2059	29.5968	13.948	30.8215	29.8419	15.1112	FALSE	FALSE	FALSE	FALSE	FALSE	Grap	GRB2-related adaptor protein
ENSMUSG00000004843	16.2501	10.1895	15.4065	19.4073	11.0695	19.3858	FALSE	FALSE	FALSE	FALSE	FALSE	Chmp2b	charged multivesicular body protein 2B
ENSMUSG00000004846	44.0101	53.4733	60.7999	38.0842	53.7971	70.0461	TRUE	TRUE	TRUE	TRUE	TRUE	Plod3	procollagen-lysine, 2-oxoglutarate 5-dioxygenase 3
ENSMUSG00000004849	14.6347	15.5508	15.6601	9.42208	13.468	20.2422	FALSE	FALSE	FALSE	FALSE	FALSE	Ap1s1	adaptor protein complex AP-1, sigma 1
ENSMUSG00000004865	28.1305	38.4089	33.08	33.7599	42.6986	29.2757	FALSE	FALSE	FALSE	FALSE	FALSE	Srpk1	serine/arginine-rich protein specific kinase 1
ENSMUSG00000004880	33.4262	31.844	24.0653	57.344	40.074	28.7033	FALSE	FALSE	FALSE	FALSE	FALSE	Lbr	lamin B receptor
ENSMUSG00000004891	124.26	27.73	55.2458	136.017	21.1958	44.7485	FALSE	FALSE	FALSE	FALSE	FALSE	Nes	nestin
ENSMUSG00000004895	22.8068	26.1909	21.0159	21.6915	24.4515	19.313	FALSE	FALSE	FALSE	FALSE	FALSE	Prcc	papillary renal cell carcinoma (translocation-associated)
ENSMUSG00000004896	9.22402	7.02628	6.0832	9.97919	7.53646	5.63518	FALSE	FALSE	FALSE	FALSE	FALSE	Rrnad1	ribosomal RNA adenine dimethylase domain containing 1
ENSMUSG00000004897	94.7185	97.0715	91.1406	59.965	68.2387	86.9229	FALSE	FALSE	FALSE	FALSE	FALSE	Hdgf	hepatoma-derived growth factor
ENSMUSG00000004902	1.12429	0.929085	1.39135	1.21571	1.34847	1.07026	FALSE	FALSE	FALSE	FALSE	FALSE	Slc25a18	solute carrier family 25 (mitochondrial carrier), member 18
ENSMUSG00000004929	8.03297	12.2794	12.2463	7.8757	10.7665	13.0908	FALSE	FALSE	FALSE	FALSE	FALSE	Thop1	thimet oligopeptidase 1
ENSMUSG00000004931	27.2108	17.9858	17.4999	17.3333	16.0078	16.5039	FALSE	FALSE	FALSE	FALSE	FALSE	Apba3	amyloid beta (A4) precursor protein-binding, family A, member 3
ENSMUSG00000004933	0.921769	5.26299	2.22025	1.88007	5.21257	2.81834	FALSE	FALSE	FALSE	FALSE	FALSE	Matk	megakaryocyte-associated tyrosine kinase
ENSMUSG00000004934	12.6379	14.47	11.1113	11.006	12.4658	9.51112	FALSE	FALSE	FALSE	FALSE	FALSE	Pias4	protein inhibitor of activated STAT 4
ENSMUSG00000004936	27.1	25.8064	23.6405	26.8219	27.6403	27.8151	FALSE	FALSE	FALSE	FALSE	FALSE	Map2k1	mitogen-activated protein kinase kinase 1
ENSMUSG00000004937	96.6016	83.4052	85.1219	57.5254	58.7431	78.1065	FALSE	FALSE	FALSE	FALSE	FALSE	Sgta	small glutamine-rich tetratricopeptide repeat (TPR)-containing, alpha
ENSMUSG00000004945	26.7349	20.8296	22.1419	19.4617	16.2984	27.9389	FALSE	FALSE	FALSE	FALSE	FALSE	Tmem242	transmembrane protein 242
ENSMUSG00000004947	18.7944	36.5632	45.1134	14.52	31.7355	45.27	FALSE	FALSE	FALSE	FALSE	FALSE	Dtx2	deltex 2, E3 ubiquitin ligase
ENSMUSG00000004951	124.311	45.2865	53.3333	87.087	41.1217	50.7504	FALSE	FALSE	FALSE	FALSE	FALSE	Hspb1	heat shock protein 1
ENSMUSG00000004952	28.1664	33.495	25.0936	54.4193	28.6012	19.8896	FALSE	FALSE	FALSE	FALSE	FALSE	Rasa4	RAS p21 protein activator 4
ENSMUSG00000004980	104.248	95.4799	120.994	152.141	110.66	105.874	FALSE	FALSE	FALSE	FALSE	FALSE	Hnrnpa2b1	heterogeneous nuclear ribonucleoprotein A2/B1
ENSMUSG00000004988	0.940616	0.788002	2.40327	0.992082	0.906922	1.93025	FALSE	FALSE	FALSE	FALSE	FALSE	Fxyd4	FXYD domain-containing ion transport regulator 4
ENSMUSG00000004994	5.77021	5.54748	3.79433	5.33352	4.92842	3.91056	FALSE	FALSE	FALSE	FALSE	FALSE	Ccdc130	coiled-coil domain containing 130
ENSMUSG00000004996	6.27212	10.12	8.22878	5.88554	9.47568	8.85429	FALSE	FALSE	FALSE	FALSE	FALSE	Mri1	methylthioribose-1-phosphate isomerase 1
ENSMUSG00000005034	43.8606	52.6935	55.4214	55.1199	61.4322	59.5409	FALSE	FALSE	FALSE	FALSE	FALSE	Prkacb	protein kinase, cAMP dependent, catalytic, beta
ENSMUSG00000005043	11.1537	20.2701	12.865	8.00834	18.5901	13.0048	TRUE	TRUE	TRUE	TRUE	TRUE	Sgsh	N-sulfoglucosamine sulfohydrolase (sulfamidase)
ENSMUSG00000005045	0.752587	0.705986	1.04845	0.77457	1.18197	0.387714	FALSE	FALSE	FALSE	FALSE	FALSE	Chd5	chromodomain helicase DNA binding protein 5
ENSMUSG00000005054	10.0941	19.6284	24.2694	9.37725	18.5528	25.8329	FALSE	FALSE	FALSE	FALSE	FALSE	Cstb	cystatin B
ENSMUSG00000005057	59.4636	34.2384	34.9018	17.6194	22.4465	30.7708	FALSE	FALSE	FALSE	FALSE	FALSE	Sh2b2	SH2B adaptor protein 2
ENSMUSG00000005069	36.9507	42.8167	41.2536	24.7755	32.213	44.2475	FALSE	FALSE	FALSE	FALSE	FALSE	Pex5	peroxisomal biogenesis factor 5
ENSMUSG00000005078	9.71404	10.3046	13.8088	10.3186	9.78349	16.6852	FALSE	FALSE	FALSE	FALSE	FALSE	Jkamp	JNK1/MAPK8-associated membrane protein
ENSMUSG00000005087	10.8636	53.2993	31.9178	23.2842	60.1589	36.7571	TRUE	TRUE	TRUE	TRUE	TRUE	Cd44	CD44 antigen
ENSMUSG00000005089	0.305962	1.54587	0.829363	0.12334	1.68372	0.693471	FALSE	FALSE	FALSE	FALSE	FALSE	Slc1a2	solute carrier family 1 (glial high affinity glutamate transporter), member 2
ENSMUSG00000005102	16.5372	13.7074	13.0601	19.2364	12.5118	11.0751	FALSE	FALSE	FALSE	FALSE	FALSE	Eif2ak4	eukaryotic translation initiation factor 2 alpha kinase 4
ENSMUSG00000005103	111.311	174.765	140.561	115.393	175.543	139.508	FALSE	FALSE	FALSE	FALSE	FALSE	Wdr1	WD repeat domain 1
ENSMUSG00000005107	6.89912	4.72209	3.51966	4.65165	3.70766	4.01137	FALSE	FALSE	FALSE	FALSE	FALSE	Slc2a9	solute carrier family 2 (facilitated glucose transporter), member 9
ENSMUSG00000005124	0.4686	1.08891	1.85217	0.362154	1.13539	1.74139	TRUE	TRUE	TRUE	TRUE	TRUE	Wisp1	WNT1 inducible signaling pathway protein 1
ENSMUSG00000005125	138.981	104.459	120.917	101.088	134.333	105.966	FALSE	FALSE	FALSE	FALSE	FALSE	Ndrg1	N-myc downstream regulated gene 1
ENSMUSG00000005131	0.368511	0.45301	0.413665	0.697659	0.875941	0.552376	FALSE	FALSE	FALSE	FALSE	FALSE	4930550C14Rik	RIKEN cDNA 4930550C14 gene
ENSMUSG00000005142	38.1754	116.63	81.6178	41.3028	115.553	102.181	TRUE	TRUE	TRUE	TRUE	TRUE	Man2b1	mannosidase 2, alpha B1
ENSMUSG00000005148	0.656813	1.12869	1.57042	0.344744	0.992982	0.643249	TRUE	FALSE	FALSE	FALSE	TRUE	Klf5	Kruppel-like factor 5
ENSMUSG00000005150	6.36872	7.17765	6.91224	6.41534	5.91084	7.599	FALSE	FALSE	FALSE	FALSE	FALSE	Wdr83	WD repeat domain containing 83
ENSMUSG00000005161	54.8719	64.4942	62.2029	51.1447	49.8309	74.5547	FALSE	FALSE	FALSE	FALSE	FALSE	Prdx2	peroxiredoxin 2
ENSMUSG00000005198	56.6	56.0199	39.0316	57.0343	73.1429	45.3672	FALSE	FALSE	FALSE	FALSE	FALSE	Polr2a	polymerase (RNA) II (DNA directed) polypeptide A
ENSMUSG00000005204	23.5966	25.1353	24.5517	23.6921	24.0489	24.6674	FALSE	FALSE	FALSE	FALSE	FALSE	Senp3	SUMO/sentrin specific peptidase 3
ENSMUSG00000005220	0.241833	0.145516	1.80815	0.399719	0.0896781	1.44965	FALSE	FALSE	FALSE	FALSE	FALSE	Corin	corin
ENSMUSG00000005225	10.3976	6.6949	9.17677	13.6151	6.67451	9.1022	FALSE	FALSE	FALSE	FALSE	FALSE	Plekha8	pleckstrin homology domain containing, family A (phosphoinositide binding specific) member 8
ENSMUSG00000005233	0.323589	0.99194	0.916061	0.791452	0.842216	0.91678	FALSE	FALSE	FALSE	FALSE	FALSE	Spc25	SPC25, NDC80 kinetochore complex component, homolog (S. cerevisiae)
ENSMUSG00000005237	1.50112	0.941567	2.77095	1.44406	0.983216	1.49255	FALSE	FALSE	FALSE	FALSE	FALSE	Dnah2	dynein, axonemal, heavy chain 2
ENSMUSG00000005251	0.612162	0.648175	1.86621	1.29031	0.607113	1.94063	FALSE	FALSE	FALSE	FALSE	FALSE	Ripk4	receptor-interacting serine-threonine kinase 4
ENSMUSG00000005262	24.2378	20.4349	28.2329	18.9075	17.5117	29.6318	FALSE	FALSE	FALSE	FALSE	FALSE	Ufd1	ubiquitin recognition factor in ER-associated degradation 1
ENSMUSG00000005267	9.06633	3.91247	2.83406	7.92116	4.27161	3.04027	FALSE	FALSE	FALSE	FALSE	FALSE	Zfp287	zinc finger protein 287
ENSMUSG00000005268	1.36847	5.86529	21.3621	1.35817	3.62606	18.7948	TRUE	TRUE	TRUE	TRUE	TRUE	Prlr	prolactin receptor
ENSMUSG00000005299	111.962	42.3546	40.3345	28.3736	26.1572	37.9877	FALSE	FALSE	FALSE	FALSE	FALSE	Letm1	leucine zipper-EF-hand containing transmembrane protein 1
ENSMUSG00000005312	75.0226	93.075	124.471	58.3618	86.1423	144.935	FALSE	FALSE	FALSE	FALSE	FALSE	Ubqln1	ubiquilin 1
ENSMUSG00000005320	0.441308	0.123555	3.00848	0.385787	0.160728	1.86145	TRUE	TRUE	TRUE	TRUE	TRUE	Fgfr4	fibroblast growth factor receptor 4
ENSMUSG00000005338	12.0126	33.8015	13.4797	7.10195	34.6695	9.85455	TRUE	TRUE	TRUE	TRUE	TRUE	Cadm3	cell adhesion molecule 3
ENSMUSG00000005354	103.772	61.3299	65.3912	54.1245	48.4335	63.3407	FALSE	FALSE	FALSE	FALSE	FALSE	Txn2	thioredoxin 2
ENSMUSG00000005360	52.1784	140.027	210.455	58.54	173.181	174.842	FALSE	FALSE	FALSE	FALSE	FALSE	Slc1a3	solute carrier family 1 (glial high affinity glutamate transporter), member 3
ENSMUSG00000005362	15.5386	16.829	17.2112	18.4029	17.3028	17.985	FALSE	FALSE	FALSE	FALSE	FALSE	Crbn	cereblon
ENSMUSG00000005364	0.137141	1.63296	0.225564	0.0390783	1.78006	0.384293	TRUE	TRUE	TRUE	TRUE	FALSE	Il5ra	interleukin 5 receptor, alpha
ENSMUSG00000005370	12.81	18.6829	19.1026	18.4419	19.9383	18.5141	FALSE	FALSE	FALSE	FALSE	FALSE	Msh6	mutS homolog 6
ENSMUSG00000005371	35.2707	28.8019	27.8279	42.2486	38.7054	35.3962	FALSE	FALSE	FALSE	FALSE	FALSE	Fbxo11	F-box protein 11
ENSMUSG00000005373	119.315	28.1961	25.0889	34.8453	17.0837	18.3004	TRUE	TRUE	TRUE	FALSE	TRUE	Mlxipl	MLX interacting protein-like
ENSMUSG00000005374	10.4098	20.8859	22.6492	11.6781	24.0214	25.4322	TRUE	TRUE	TRUE	TRUE	TRUE	Tbl2	transducin (beta)-like 2
ENSMUSG00000005378	10.5334	12.327	10.6847	10.2197	11.4236	11.2215	FALSE	FALSE	FALSE	FALSE	FALSE	Bud23	BUD23, rRNA methyltransferase and ribosome maturation factor
ENSMUSG00000005397	248.56	324.8	396.274	245.434	392.261	473.361	TRUE	TRUE	TRUE	TRUE	TRUE	Nid1	nidogen 1
ENSMUSG00000005410	5.51084	24.5358	6.54456	8.47116	18.8613	8.04624	TRUE	FALSE	TRUE	FALSE	FALSE	Mcm5	minichromosome maintenance complex component 5
ENSMUSG00000005413	27.2124	161.745	185.544	53.2041	187.525	159.502	FALSE	FALSE	FALSE	FALSE	FALSE	Hmox1	heme oxygenase 1
ENSMUSG00000005417	246.947	156.442	192.636	255.516	134.053	186.777	FALSE	FALSE	FALSE	FALSE	FALSE	Mprip	myosin phosphatase Rho interacting protein
ENSMUSG00000005442	80.7724	84.2185	45.5186	85.3598	88.2257	37.6869	TRUE	FALSE	TRUE	FALSE	FALSE	Cic	capicua transcriptional repressor
ENSMUSG00000005447	1.58805	3.95085	2.08634	1.74361	3.91758	1.8828	FALSE	FALSE	FALSE	FALSE	FALSE	Pafah1b3	platelet-activating factor acetylhydrolase, isoform 1b, subunit 3
ENSMUSG00000005465	4.40238	16.6758	2.04053	5.0877	23.0065	2.75455	FALSE	FALSE	FALSE	FALSE	FALSE	Il27ra	interleukin 27 receptor, alpha
ENSMUSG00000005469	98.3975	86.3511	74.4861	60.9107	63.3946	91.2906	FALSE	FALSE	FALSE	FALSE	FALSE	Prkaca	protein kinase, cAMP dependent, catalytic, alpha
ENSMUSG00000005470	1.4014	3.71674	0.888314	1.30157	2.2334	1.16195	FALSE	FALSE	FALSE	FALSE	FALSE	Asf1b	anti-silencing function 1B histone chaperone
ENSMUSG00000005481	10.7704	16.0106	7.94381	11.0832	16.7676	9.75958	FALSE	FALSE	FALSE	FALSE	FALSE	Ddx39	DEAD (Asp-Glu-Ala-Asp) box polypeptide 39
ENSMUSG00000005483	29.4313	111.729	112.983	62.945	180.663	116.927	FALSE	FALSE	FALSE	FALSE	FALSE	Dnajb1	DnaJ heat shock protein family (Hsp40) member B1
ENSMUSG00000005501	23.8872	16.942	17.7953	25.8706	18.3254	19.1753	TRUE	FALSE	FALSE	TRUE	FALSE	Usp40	ubiquitin specific peptidase 40
ENSMUSG00000005505	5.41236	4.47132	3.36329	3.1534	4.26406	4.37618	FALSE	FALSE	FALSE	FALSE	FALSE	Kbtbd4	kelch repeat and BTB (POZ) domain containing 4
ENSMUSG00000005506	54.4363	43.1761	43.0618	63.8092	52.4172	44.7622	FALSE	FALSE	FALSE	FALSE	FALSE	Celf1	CUGBP, Elav-like family member 1
ENSMUSG00000005510	42.9772	25.0506	25.6974	32.137	19.7541	32.486	TRUE	FALSE	FALSE	TRUE	FALSE	Ndufs3	NADH dehydrogenase (ubiquinone) Fe-S protein 3
ENSMUSG00000005514	134.704	250.237	297.76	82.8716	229.12	298.387	TRUE	FALSE	TRUE	FALSE	FALSE	Por	P450 (cytochrome) oxidoreductase
ENSMUSG00000005533	48.2925	26.9896	31.2438	67.8436	33.2442	27.4598	FALSE	FALSE	FALSE	FALSE	FALSE	Igf1r	insulin-like growth factor I receptor
ENSMUSG00000005534	81.7594	81.3128	101.469	58.3082	85.2331	97.3032	FALSE	FALSE	FALSE	FALSE	FALSE	Insr	insulin receptor
ENSMUSG00000005540	2.65314	49.5617	0.624761	0.667686	53.6793	0.45924	TRUE	FALSE	FALSE	FALSE	TRUE	Fcer2a	Fc receptor, IgE, low affinity II, alpha polypeptide
ENSMUSG00000005566	39.1196	73.6321	54.1121	40.7188	77.1694	57.6071	TRUE	TRUE	TRUE	FALSE	TRUE	Trim28	tripartite motif-containing 28
ENSMUSG00000005575	40.0473	42.4209	43.7891	29.4484	30.1338	49.0714	FALSE	FALSE	FALSE	FALSE	FALSE	Ube2m	ubiquitin-conjugating enzyme E2M
ENSMUSG00000005580	25.1063	16.7589	15.7846	26.3476	16.314	15.4357	FALSE	FALSE	FALSE	FALSE	FALSE	Adcy9	adenylate cyclase 9
ENSMUSG00000005583	58.3662	66.2801	38.7287	107.577	85.6137	41.1686	FALSE	FALSE	FALSE	FALSE	FALSE	Mef2c	myocyte enhancer factor 2C
ENSMUSG00000005609	25.4332	26.8494	28.8857	26.1607	27.6465	33.415	FALSE	FALSE	FALSE	FALSE	FALSE	Ctr9	CTR9 homolog, Paf1/RNA polymerase II complex component
ENSMUSG00000005610	299.03	267.368	380.404	328.641	329.742	425.81	FALSE	FALSE	FALSE	FALSE	FALSE	Eif4g2	eukaryotic translation initiation factor 4, gamma 2
ENSMUSG00000005611	18.395	9.99645	15.0354	26.8103	8.61781	12.0156	FALSE	FALSE	FALSE	FALSE	FALSE	Mrvi1	MRV integration site 1
ENSMUSG00000005615	39.2988	38.938	43.952	42.5481	44.0298	54.8502	FALSE	FALSE	FALSE	FALSE	FALSE	Pcyt1a	phosphate cytidylyltransferase 1, choline, alpha isoform
ENSMUSG00000005621	34.269	43.7898	29.6941	39.5022	46.1788	22.7786	FALSE	FALSE	FALSE	FALSE	FALSE	Zfp592	zinc finger protein 592
ENSMUSG00000005625	61.8492	71.288	77.82	44.3655	50.4482	77.2763	FALSE	FALSE	FALSE	FALSE	FALSE	Psmd4	proteasome (prosome, macropain) 26S subunit, non-ATPase, 4
ENSMUSG00000005640	0.0346405	0.691614	0.435	0	0.587679	0.0691878	FALSE	FALSE	FALSE	FALSE	FALSE	Insrr	insulin receptor-related receptor
ENSMUSG00000005656	13.5291	17.1387	19.4538	16.3804	18.5373	23.1157	FALSE	FALSE	FALSE	FALSE	FALSE	Snx6	sorting nexin 6
ENSMUSG00000005667	0.730566	5.68498	4.67234	1.39625	6.21725	5.06644	TRUE	TRUE	TRUE	FALSE	TRUE	Mthfd2	methylenetetrahydrofolate dehydrogenase (NAD+ dependent), methenyltetrahydrofolate cyclohydrolase
ENSMUSG00000005672	9.59901	10.292	11.6901	21.8483	8.84806	12.514	FALSE	FALSE	FALSE	FALSE	FALSE	Kit	KIT proto-oncogene receptor tyrosine kinase
ENSMUSG00000005674	8.07107	5.0388	4.3172	6.56224	3.32502	6.11074	FALSE	FALSE	FALSE	FALSE	FALSE	Tomm40l	translocase of outer mitochondrial membrane 40 homolog-like (yeast)
ENSMUSG00000005682	24.7602	19.9682	13.6767	24.4674	18.8453	12.1883	FALSE	FALSE	FALSE	FALSE	FALSE	Pan2	PAN2 poly(A) specific ribonuclease subunit
ENSMUSG00000005683	540.92	308.378	323.077	418.94	193.728	318.457	TRUE	FALSE	TRUE	FALSE	FALSE	Cs	citrate synthase
ENSMUSG00000005686	49.6626	19.9007	30.2538	36.8865	16.9487	24.9684	FALSE	FALSE	FALSE	FALSE	FALSE	Ampd3	adenosine monophosphate deaminase 3
ENSMUSG00000005687	10.9509	14.0133	13.3884	10.6344	12.7422	13.7243	FALSE	FALSE	FALSE	FALSE	FALSE	Bcas2	breast carcinoma amplified sequence 2
ENSMUSG00000005698	38.1705	38.867	30.2952	50.1714	43.0843	33.4372	FALSE	FALSE	FALSE	FALSE	FALSE	Ctcf	CCCTC-binding factor
ENSMUSG00000005699	2.65965	3.11503	2.92143	2.2805	2.84637	3.61409	FALSE	FALSE	FALSE	FALSE	FALSE	Pard6a	par-6 family cell polarity regulator alpha
ENSMUSG00000005716	5.29989	0.312326	0.0595748	0.543546	0.0686187	0.0152969	FALSE	FALSE	FALSE	FALSE	FALSE	Pvalb	parvalbumin
ENSMUSG00000005718	3.82427	5.77234	2.48475	5.23136	5.64988	3.17592	FALSE	FALSE	FALSE	FALSE	FALSE	Tfap4	transcription factor AP4
ENSMUSG00000005732	27.8164	29.3793	27.8988	20.2269	23.7554	27.8433	FALSE	FALSE	FALSE	FALSE	FALSE	Ranbp1	RAN binding protein 1
ENSMUSG00000005763	4.69296	21.5191	6.74623	15.2557	27.5249	6.99192	FALSE	FALSE	FALSE	FALSE	FALSE	Cd247	CD247 antigen
ENSMUSG00000005774	8.50909	16.9501	9.83197	11.6203	16.1142	8.86528	FALSE	FALSE	FALSE	FALSE	FALSE	Rfx5	regulatory factor X, 5 (influences HLA class II expression)
ENSMUSG00000005779	25.7706	36.1601	36.21	26.4916	32.1965	43.277	FALSE	FALSE	FALSE	FALSE	FALSE	Psmb4	proteasome (prosome, macropain) subunit, beta type 4
ENSMUSG00000005802	19.555	15.2171	25.5312	30.0485	16.5344	28.1484	FALSE	FALSE	FALSE	FALSE	FALSE	Slc30a4	solute carrier family 30 (zinc transporter), member 4
ENSMUSG00000005803	26.9337	46.0804	58.1147	34.866	43.9507	65.1382	TRUE	FALSE	FALSE	FALSE	TRUE	Sqor	sulfide quinone oxidoreductase
ENSMUSG00000005804	11.9647	10.1565	9.64555	10.2606	8.98422	10.3474	FALSE	FALSE	FALSE	FALSE	FALSE	Bloc1s6	biogenesis of lysosomal organelles complex-1, subunit 6, pallidin
ENSMUSG00000005813	21.0942	26.3449	30.3979	19.662	24.3444	26.9766	FALSE	FALSE	FALSE	FALSE	FALSE	Metap1	methionyl aminopeptidase 1
ENSMUSG00000005823	32.4645	35.2438	36.3927	18.8303	27.4764	31.4894	TRUE	FALSE	FALSE	FALSE	TRUE	Gpr108	G protein-coupled receptor 108
ENSMUSG00000005824	0.144223	2.14485	0.746073	0.160284	2.57764	0.909472	FALSE	FALSE	FALSE	FALSE	FALSE	Tnfsf14	tumor necrosis factor (ligand) superfamily, member 14
ENSMUSG00000005836	4.09707	7.26092	14.2825	3.7404	8.36324	15.5727	FALSE	FALSE	FALSE	FALSE	FALSE	Gata6	GATA binding protein 6
ENSMUSG00000005846	17.365	20.463	27.1316	19.3768	17.4394	26.9404	TRUE	FALSE	TRUE	FALSE	FALSE	Rsl1d1	ribosomal L1 domain containing 1
ENSMUSG00000005871	112.799	60.6877	83.4027	142.055	63.177	75.3525	FALSE	FALSE	FALSE	FALSE	FALSE	Apc	adenomatosis polyposis coli
ENSMUSG00000005873	61.772	81.8883	116.741	44.791	75.514	147.981	FALSE	FALSE	FALSE	FALSE	FALSE	Reep5	receptor accessory protein 5
ENSMUSG00000005881	34.6278	55.6955	56.5176	33.0309	52.6023	59.3317	FALSE	FALSE	FALSE	FALSE	FALSE	Ergic3	ERGIC and golgi 3
ENSMUSG00000005882	31.6853	19.5973	21.4683	24.3232	15.7341	23.7492	FALSE	FALSE	FALSE	FALSE	FALSE	Uqcc1	ubiquinol-cytochrome c reductase complex assembly factor 1
ENSMUSG00000005886	48.3136	52.3138	45.4802	58.2821	66.3911	46.5478	FALSE	FALSE	FALSE	FALSE	FALSE	Ncoa2	nuclear receptor coactivator 2
ENSMUSG00000005893	22.9371	21.9892	20.7395	31.6521	27.8683	20.6009	FALSE	FALSE	FALSE	FALSE	FALSE	Nr2c2	nuclear receptor subfamily 2, group C, member 2
ENSMUSG00000005897	9.61488	7.63107	9.09987	7.89889	7.88138	8.55708	TRUE	FALSE	FALSE	FALSE	TRUE	Nr2c1	nuclear receptor subfamily 2, group C, member 1
ENSMUSG00000005899	16.0876	20.3991	19.0833	13.2085	16.6602	17.5164	FALSE	FALSE	FALSE	FALSE	FALSE	Smpd4	sphingomyelin phosphodiesterase 4
ENSMUSG00000005907	13.3143	9.52484	11.4675	9.3662	9.09363	9.98535	FALSE	FALSE	FALSE	FALSE	FALSE	Pex1	peroxisomal biogenesis factor 1
ENSMUSG00000005936	35.9945	40.7766	36.488	47.0023	41.1445	43.641	FALSE	FALSE	FALSE	FALSE	FALSE	Kctd20	potassium channel tetramerisation domain containing 20
ENSMUSG00000005947	0.816361	8.46953	2.11472	0.462308	11.073	1.87798	FALSE	FALSE	FALSE	FALSE	FALSE	Itgae	integrin alpha E, epithelial-associated
ENSMUSG00000005949	10.3683	14.6766	15.415	9.06381	12.3535	12.6094	TRUE	TRUE	TRUE	TRUE	TRUE	Ctns	cystinosis, nephropathic
ENSMUSG00000005950	15.3619	4.8673	3.05575	10.3759	1.91047	1.55537	FALSE	FALSE	FALSE	FALSE	FALSE	P2rx5	purinergic receptor P2X, ligand-gated ion channel, 5
ENSMUSG00000005951	7.82294	11.8268	11.841	7.19429	8.15772	10.5498	FALSE	FALSE	FALSE	FALSE	FALSE	Shpk	sedoheptulokinase
ENSMUSG00000005952	1.90237	4.04169	4.32702	2.34877	3.60617	3.77531	FALSE	FALSE	FALSE	FALSE	FALSE	Trpv1	transient receptor potential cation channel, subfamily V, member 1
ENSMUSG00000005958	1.89381	2.8345	1.93584	1.23752	2.76861	1.87735	FALSE	FALSE	FALSE	FALSE	FALSE	Ephb3	Eph receptor B3
ENSMUSG00000005968	0.463744	2.09699	2.3558	0.811663	1.69367	1.48813	FALSE	FALSE	FALSE	FALSE	FALSE	Tuft1	tuftelin 1
ENSMUSG00000005973	17.6377	16.7828	23.104	23.9163	17.5043	28.2131	TRUE	TRUE	TRUE	TRUE	TRUE	Rcn1	reticulocalbin 1
ENSMUSG00000005980	1.25122	0.851278	0.798533	1.91296	1.38281	0.815394	TRUE	TRUE	TRUE	TRUE	TRUE	Dnase1	deoxyribonuclease I
ENSMUSG00000005981	88.1032	97.3786	115.055	73.6238	69.7069	104.12	FALSE	FALSE	FALSE	FALSE	FALSE	Trap1	TNF receptor-associated protein 1
ENSMUSG00000005982	23.7331	26.3279	20.3335	19.5953	23.708	21.1328	FALSE	FALSE	FALSE	FALSE	FALSE	Naa60	N(alpha)-acetyltransferase 60, NatF catalytic subunit
ENSMUSG00000005983	2.06219	2.01252	1.60655	2.22844	1.77439	1.64207	TRUE	TRUE	FALSE	TRUE	TRUE	1700037C18Rik	RIKEN cDNA 1700037C18 gene
ENSMUSG00000005986	1.26669	1.95032	1.43145	1.08422	2.21396	1.41737	FALSE	FALSE	FALSE	FALSE	FALSE	Ankrd13d	ankyrin repeat domain 13 family, member D
ENSMUSG00000006005	99.3767	77.3671	99.8142	127.485	89.4212	107.99	FALSE	FALSE	FALSE	FALSE	FALSE	Tpr	translocated promoter region, nuclear basket protein
ENSMUSG00000006010	18.2796	18.1415	29.2656	18.3878	15.9382	35.6845	FALSE	FALSE	FALSE	FALSE	FALSE	BC003331	cDNA sequence BC003331
ENSMUSG00000006014	7.25256	2.75209	1.28334	3.38518	1.89239	1.62371	TRUE	TRUE	TRUE	TRUE	TRUE	Prg4	proteoglycan 4 (megakaryocyte stimulating factor, articular superficial zone protein)
ENSMUSG00000006019	10.8999	14.9946	10.3159	7.83168	14.7716	11.4224	FALSE	FALSE	FALSE	FALSE	FALSE	Dhx34	DEAH (Asp-Glu-Ala-His) box polypeptide 34
ENSMUSG00000006021	7.18336	8.34467	8.34575	8.0262	8.14034	10.1649	FALSE	FALSE	FALSE	FALSE	FALSE	Kptn	kaptin
ENSMUSG00000006024	63.9782	78.0381	84.6666	46.8117	66.1604	77.816	FALSE	FALSE	FALSE	FALSE	FALSE	Napa	N-ethylmaleimide sensitive fusion protein attachment protein alpha
ENSMUSG00000006050	20.0225	30.0257	35.5154	20.788	30.8772	37.0705	FALSE	FALSE	FALSE	FALSE	FALSE	Sra1	steroid receptor RNA activator 1
ENSMUSG00000006057	4.90387	11.9469	12.9449	5.30777	10.186	13.0052	FALSE	FALSE	FALSE	FALSE	FALSE	Atp5g1	ATP synthase, H+ transporting, mitochondrial F0 complex, subunit C1 (subunit 9)
ENSMUSG00000006058	12.0198	13.7687	13.3892	9.71395	10.6205	12.5901	FALSE	FALSE	FALSE	FALSE	FALSE	Snf8	SNF8, ESCRT-II complex subunit, homolog (S. cerevisiae)
ENSMUSG00000006095	12.2014	17.2135	17.2587	10.9226	14.5606	20.7133	FALSE	FALSE	FALSE	FALSE	FALSE	Tbcb	tubulin folding cofactor B
ENSMUSG00000006127	31.0325	37.7354	32.7386	29.6473	34.9808	33.7336	TRUE	FALSE	TRUE	FALSE	FALSE	Inpp5k	inositol polyphosphate 5-phosphatase K
ENSMUSG00000006134	24.0734	22.2908	20.2959	27.3197	28.0687	20.7824	FALSE	FALSE	FALSE	FALSE	FALSE	Crkl	v-crk avian sarcoma virus CT10 oncogene homolog-like
ENSMUSG00000006154	13.5826	9.12423	6.29504	9.98506	8.2285	4.38213	TRUE	TRUE	TRUE	TRUE	TRUE	Eps8l1	EPS8-like 1
ENSMUSG00000006169	25.6076	39.7132	32.7232	24.9468	45.2802	40.9428	FALSE	FALSE	FALSE	FALSE	FALSE	Clint1	clathrin interactor 1
ENSMUSG00000006191	17.6851	14.6849	13.5582	18.1771	15.889	15.3758	FALSE	FALSE	FALSE	FALSE	FALSE	Cdkal1	CDK5 regulatory subunit associated protein 1-like 1
ENSMUSG00000006205	31.5273	102.564	89.8149	25.3348	91.8751	96.4771	TRUE	TRUE	TRUE	TRUE	TRUE	Htra1	HtrA serine peptidase 1
ENSMUSG00000006215	15.3737	14.7548	11.7868	11.678	14.24	10.8351	FALSE	FALSE	FALSE	FALSE	FALSE	Zbtb17	zinc finger and BTB domain containing 17
ENSMUSG00000006219	17.5431	8.36929	12.9606	9.90544	6.14541	9.00733	TRUE	FALSE	TRUE	FALSE	FALSE	Fblim1	filamin binding LIM protein 1
ENSMUSG00000006221	2.69555	0.586512	1.32679	0.832261	0.737849	4.97358	FALSE	FALSE	FALSE	FALSE	FALSE	Hspb7	heat shock protein family, member 7 (cardiovascular)
ENSMUSG00000006235	5.14543	4.1406	5.26197	10.9708	2.51167	4.7867	FALSE	FALSE	FALSE	FALSE	FALSE	Epor	erythropoietin receptor
ENSMUSG00000006241	2.3577	1.07125	1.79897	2.07899	1.11244	1.71018	FALSE	FALSE	FALSE	FALSE	FALSE	Ccdc159	coiled-coil domain containing 159
ENSMUSG00000006262	21.403	13.5744	17.8894	23.3059	14.7548	20.6508	FALSE	FALSE	FALSE	FALSE	FALSE	Mob1b	MOB kinase activator 1B
ENSMUSG00000006273	30.6042	54.4625	43.4621	27.4183	50.9524	48.8417	FALSE	FALSE	FALSE	FALSE	FALSE	Atp6v1b2	ATPase, H+ transporting, lysosomal V1 subunit B2
ENSMUSG00000006276	48.1424	40.8662	32.5958	50.1309	40.0563	29.513	TRUE	FALSE	FALSE	FALSE	TRUE	Eps15l1	epidermal growth factor receptor pathway substrate 15-like 1
ENSMUSG00000006281	31.0998	41.2785	33.6929	26.7216	43.7701	31.9003	FALSE	FALSE	FALSE	FALSE	FALSE	Tep1	telomerase associated protein 1
ENSMUSG00000006288	7.5568	9.42608	8.17371	10.1524	11.2626	10.7517	FALSE	FALSE	FALSE	FALSE	FALSE	Ttc5	tetratricopeptide repeat domain 5
ENSMUSG00000006289	11.406	17.4363	20.5883	9.79087	16.0412	18.9497	FALSE	FALSE	FALSE	FALSE	FALSE	Osgep	O-sialoglycoprotein endopeptidase
ENSMUSG00000006299	51.5977	71.9014	82.6033	42.6158	62.3179	92.3229	TRUE	FALSE	FALSE	FALSE	TRUE	Aamp	angio-associated migratory protein
ENSMUSG00000006301	70.4858	83.377	91.6195	62.9771	91.0383	106.23	FALSE	FALSE	FALSE	FALSE	FALSE	Tmbim1	transmembrane BAX inhibitor motif containing 1
ENSMUSG00000006304	68.7742	92.1915	77.254	68.8407	92.0019	86.7683	FALSE	FALSE	FALSE	FALSE	FALSE	Arpc2	actin related protein 2/3 complex, subunit 2
ENSMUSG00000006307	47.577	40.8904	25.786	43.4467	41.9877	19.7075	FALSE	FALSE	FALSE	FALSE	FALSE	Kmt2b	lysine (K)-specific methyltransferase 2B
ENSMUSG00000006310	1.26873	1.81781	1.34237	0.35077	1.54035	1.22017	FALSE	FALSE	FALSE	FALSE	FALSE	Zbtb32	zinc finger and BTB domain containing 32
ENSMUSG00000006315	19.3948	15.3117	17.1963	11.7429	11.7541	17.1845	FALSE	FALSE	FALSE	FALSE	FALSE	Tmem147	transmembrane protein 147
ENSMUSG00000006333	74.5513	207.408	126.485	104.323	231.543	159.43	FALSE	FALSE	FALSE	FALSE	FALSE	Rps9	ribosomal protein S9
ENSMUSG00000006335	7.16096	6.49	5.19374	5.18093	5.84161	7.20896	FALSE	FALSE	FALSE	FALSE	FALSE	Tfpt	TCF3 (E2A) fusion partner
ENSMUSG00000006342	4.21747	11.6431	11.1075	2.7743	9.70954	7.79079	FALSE	FALSE	FALSE	FALSE	FALSE	Susd2	sushi domain containing 2
ENSMUSG00000006344	5.1699	20.1249	19.895	2.95475	22.2177	17.2581	TRUE	TRUE	TRUE	FALSE	TRUE	Ggt5	gamma-glutamyltransferase 5
ENSMUSG00000006345	0.359912	1.30449	10.3589	0.17729	1.21307	7.1531	TRUE	TRUE	TRUE	FALSE	TRUE	Ggt1	gamma-glutamyltransferase 1
ENSMUSG00000006356	128.582	48.3826	59.9382	117.812	46.0323	60.0112	FALSE	FALSE	FALSE	FALSE	FALSE	Crip2	cysteine rich protein 2
ENSMUSG00000006360	26.2881	45.8232	48.0241	32.3695	51.5323	52.1974	FALSE	FALSE	FALSE	FALSE	FALSE	Crip1	cysteine-rich protein 1 (intestinal)
ENSMUSG00000006362	51.8383	21.2836	14.6504	54.6138	18.4882	12.3807	FALSE	FALSE	FALSE	FALSE	FALSE	Cbfa2t3	core-binding factor, runt domain, alpha subunit 2, translocated to, 3 (human)
ENSMUSG00000006369	7.91514	20.3101	46.7049	3.83533	24.4585	19.8806	TRUE	TRUE	TRUE	TRUE	TRUE	Fbln1	fibulin 1
ENSMUSG00000006373	47.3635	42.6825	78.5803	37.0186	35.6306	78.2765	FALSE	FALSE	FALSE	FALSE	FALSE	Pgrmc1	progesterone receptor membrane component 1
ENSMUSG00000006378	5.475	5.81137	6.35243	3.08336	4.5096	7.119	FALSE	FALSE	FALSE	FALSE	FALSE	Gcat	glycine C-acetyltransferase (2-amino-3-ketobutyrate-coenzyme A ligase)
ENSMUSG00000006386	152.78	49.8028	64.6228	231.419	52.4244	67.5406	TRUE	TRUE	TRUE	TRUE	TRUE	Tek	TEK receptor tyrosine kinase
ENSMUSG00000006390	18.2383	18.835	19.253	15.5371	20.6688	21.3485	FALSE	FALSE	FALSE	FALSE	FALSE	Elovl1	elongation of very long chain fatty acids (FEN1/Elo2, SUR4/Elo3, yeast)-like 1
ENSMUSG00000006392	12.8838	13.9045	15.7581	13.3795	12.9448	17.4324	FALSE	FALSE	FALSE	FALSE	FALSE	Med8	mediator complex subunit 8
ENSMUSG00000006395	1.67763	4.94153	4.67533	3.00705	4.95785	6.16916	FALSE	FALSE	FALSE	FALSE	FALSE	Hyi	hydroxypyruvate isomerase (putative)
ENSMUSG00000006398	1.21756	3.84228	1.30279	1.5705	2.51831	1.60036	FALSE	FALSE	FALSE	FALSE	FALSE	Cdc20	cell division cycle 20
ENSMUSG00000006403	22.651	61.9017	195.857	51.1039	95.9986	93.375	TRUE	FALSE	FALSE	FALSE	TRUE	Adamts4	a disintegrin-like and metallopeptidase (reprolysin type) with thrombospondin type 1 motif, 4
ENSMUSG00000006411	0.216983	1.27145	0.918638	0.203245	1.45615	0.559742	FALSE	FALSE	FALSE	FALSE	FALSE	Nectin4	nectin cell adhesion molecule 4
ENSMUSG00000006412	7.1564	6.15813	5.46964	3.76789	5.69559	6.38764	FALSE	FALSE	FALSE	FALSE	FALSE	Pfdn2	prefoldin 2
ENSMUSG00000006418	33.7	61.5116	41.529	37.7308	59.8945	41.8891	FALSE	FALSE	FALSE	FALSE	FALSE	Rnf114	ring finger protein 114
ENSMUSG00000006423	20.629	22.4218	30.2054	21.7476	19.83	34.5046	FALSE	FALSE	FALSE	FALSE	FALSE	C330007P06Rik	RIKEN cDNA C330007P06 gene
ENSMUSG00000006435	1.00148	0.821786	1.22408	1.32779	0.695194	0.815847	FALSE	FALSE	FALSE	FALSE	FALSE	Neurl1a	neuralized E3 ubiquitin protein ligase 1A
ENSMUSG00000006442	7.06089	16.2605	11.0477	5.98885	14.5505	11.2979	FALSE	FALSE	FALSE	FALSE	FALSE	Srm	spermidine synthase
ENSMUSG00000006445	30.2242	16.8195	34.586	22.6321	19.0163	22.4682	FALSE	FALSE	FALSE	FALSE	FALSE	Epha2	Eph receptor A2
ENSMUSG00000006456	15.8911	20.2447	16.9789	21.0081	24.5499	14.5916	FALSE	FALSE	FALSE	FALSE	FALSE	Rbm14	RNA binding motif protein 14
ENSMUSG00000006457	4.26594	0.533378	1.40386	0.289554	0.360695	1.1165	FALSE	FALSE	FALSE	FALSE	FALSE	Actn3	actinin alpha 3
ENSMUSG00000006462	1.3175	2.20421	1.99059	1.46124	1.75223	2.11584	FALSE	FALSE	FALSE	FALSE	FALSE	A530013C23Rik	RIKEN cDNA A530013C23 gene
ENSMUSG00000006463	4.59896	5.3956	5.67655	3.59988	4.83996	6.62751	FALSE	FALSE	FALSE	FALSE	FALSE	Zdhhc24	zinc finger, DHHC domain containing 24
ENSMUSG00000006464	4.44138	4.26541	5.90267	4.97919	3.93129	4.29918	FALSE	FALSE	FALSE	FALSE	FALSE	Bbs1	Bardet-Biedl syndrome 1 (human)
ENSMUSG00000006471	11.6989	13.3033	9.30931	10.9629	14.4858	8.67478	TRUE	FALSE	TRUE	FALSE	FALSE	Ndor1	NADPH dependent diflavin oxidoreductase 1
ENSMUSG00000006476	17.9751	20.6477	19.6034	26.3478	18.1087	18.5889	TRUE	FALSE	FALSE	FALSE	TRUE	Nsmf	NMDA receptor synaptonuclear signaling and neuronal migration factor
ENSMUSG00000006494	54.4729	37.6187	33.6539	41.9062	31.5654	32.4049	TRUE	FALSE	TRUE	FALSE	FALSE	Pdk1	pyruvate dehydrogenase kinase, isoenzyme 1
ENSMUSG00000006498	71.2284	127.893	93.0218	69.6864	117.405	86.5081	FALSE	FALSE	FALSE	FALSE	FALSE	Ptbp1	polypyrimidine tract binding protein 1
ENSMUSG00000006517	6.19498	8.42015	8.39432	2.20925	5.49746	5.34495	FALSE	FALSE	FALSE	FALSE	FALSE	Mvd	mevalonate (diphospho) decarboxylase
ENSMUSG00000006519	16.2041	44.1331	18.3022	20.8938	45.7589	27.4645	TRUE	FALSE	FALSE	FALSE	TRUE	Cyba	cytochrome b-245, alpha polypeptide
ENSMUSG00000006522	0	0.812567	1.11235	0.152267	0.571252	0.459925	TRUE	TRUE	TRUE	TRUE	TRUE	Itih3	inter-alpha trypsin inhibitor, heavy chain 3
ENSMUSG00000006526	24.7008	18.0363	20.7074	22.8729	15.2054	19.0657	FALSE	FALSE	FALSE	FALSE	FALSE	Tmem110	transmembrane protein 110
ENSMUSG00000006527	12.8883	13.619	13.1706	17.7747	13.649	16.323	FALSE	FALSE	FALSE	FALSE	FALSE	Sfmbt1	Scm-like with four mbt domains 1
ENSMUSG00000006538	0.108619	0.0542856	4.68312	0	0.0674907	2.64858	TRUE	TRUE	TRUE	TRUE	TRUE	Ihh	Indian hedgehog
ENSMUSG00000006542	0.340302	0.394126	0.862346	0.114995	0.286255	3.21918	FALSE	FALSE	FALSE	FALSE	FALSE	Prkag3	protein kinase, AMP-activated, gamma 3 non-catatlytic subunit
ENSMUSG00000006574	3.47077	0.963698	0.989126	1.70121	0.386444	0.514365	FALSE	FALSE	FALSE	FALSE	FALSE	Slc4a1	solute carrier family 4 (anion exchanger), member 1
ENSMUSG00000006575	1.53078	1.25814	1.00507	0.480587	0.703087	0.594959	FALSE	FALSE	FALSE	FALSE	FALSE	Rundc3a	RUN domain containing 3A
ENSMUSG00000006576	6.13569	5.53065	6.25772	3.90958	5.0686	6.3017	FALSE	FALSE	FALSE	FALSE	FALSE	Slc4a3	solute carrier family 4 (anion exchanger), member 3
ENSMUSG00000006585	1.70674	10.6164	2.44586	2.99375	12.4519	2.46383	FALSE	FALSE	FALSE	FALSE	FALSE	Cdt1	chromatin licensing and DNA replication factor 1
ENSMUSG00000006586	5.17653	4.10425	3.90897	4.15456	4.35539	2.99467	FALSE	FALSE	FALSE	FALSE	FALSE	Runx1t1	runt-related transcription factor 1; translocated to, 1 (cyclin D-related)
ENSMUSG00000006589	7.84001	14.1071	10.0967	6.67467	13.175	9.69243	FALSE	FALSE	FALSE	FALSE	FALSE	Aprt	adenine phosphoribosyl transferase
ENSMUSG00000006599	21.5212	19.4814	28.973	23.3589	20.7324	30.3614	FALSE	FALSE	FALSE	FALSE	FALSE	Gtf2h1	general transcription factor II H, polypeptide 1
ENSMUSG00000006611	26.4465	44.3207	58.6421	20.1349	32.7062	74.5723	FALSE	FALSE	FALSE	FALSE	FALSE	Hfe	hemochromatosis
ENSMUSG00000006638	0.763502	0.298195	0.41433	0.200909	0.386886	0.32333	FALSE	FALSE	FALSE	FALSE	FALSE	Abhd1	abhydrolase domain containing 1
ENSMUSG00000006641	9.95641	23.031	44.1311	8.28315	12.6851	20.2354	TRUE	TRUE	TRUE	FALSE	TRUE	Slc5a6	solute carrier family 5 (sodium-dependent vitamin transporter), member 6
ENSMUSG00000006642	2.24726	0.441307	2.18904	0.857247	0.272005	0.895734	FALSE	FALSE	FALSE	FALSE	FALSE	Tcf23	transcription factor 23
ENSMUSG00000006651	6.65896	1.50558	1.42611	5.31398	1.52051	1.32083	FALSE	FALSE	FALSE	FALSE	FALSE	Aplp1	amyloid beta (A4) precursor-like protein 1
ENSMUSG00000006673	63.8998	70.0663	69.6928	71.7	72.4657	66.4368	FALSE	FALSE	FALSE	FALSE	FALSE	Qrich1	glutamine-rich 1
ENSMUSG00000006675	1.94345	1.56439	1.91137	1.69834	1.60031	1.46765	TRUE	FALSE	FALSE	FALSE	TRUE	P4htm	prolyl 4-hydroxylase, transmembrane (endoplasmic reticulum)
ENSMUSG00000006676	77.121	80.7214	80.3365	66.0571	76.6762	76.3527	FALSE	FALSE	FALSE	FALSE	FALSE	Usp19	ubiquitin specific peptidase 19
ENSMUSG00000006678	6.05161	7.85929	8.43579	10.8326	7.46689	8.24754	FALSE	FALSE	FALSE	FALSE	FALSE	Pola1	polymerase (DNA directed), alpha 1
ENSMUSG00000006699	136.182	187.523	214.501	184.076	207.589	285.847	FALSE	FALSE	FALSE	FALSE	FALSE	Cdc42	cell division cycle 42
ENSMUSG00000006705	10.2615	15.5535	12.0055	14.7244	18.7982	12.1244	FALSE	FALSE	FALSE	FALSE	FALSE	Pknox1	Pbx/knotted 1 homeobox
ENSMUSG00000006715	3.21586	1.66098	0.915242	2.91973	1.23484	1.5403	FALSE	FALSE	FALSE	FALSE	FALSE	Gmnn	geminin
ENSMUSG00000006717	24.7323	10.4192	12.0847	17.793	6.97714	11.0201	FALSE	FALSE	FALSE	FALSE	FALSE	Acot13	acyl-CoA thioesterase 13
ENSMUSG00000006720	0.182473	0.257163	0.735034	0.509323	0.192957	0.336302	FALSE	FALSE	FALSE	FALSE	FALSE	Zfp184	zinc finger protein 184 (Kruppel-like)
ENSMUSG00000006728	22.1699	31.459	25.5475	24.1175	29.4937	27.5059	FALSE	FALSE	FALSE	FALSE	FALSE	Cdk4	cyclin-dependent kinase 4
ENSMUSG00000006731	3.21054	46.419	2.59082	3.04707	50.31	2.87965	TRUE	TRUE	TRUE	TRUE	TRUE	B4galnt1	beta-1,4-N-acetyl-galactosaminyl transferase 1
ENSMUSG00000006732	1.99394	5.15274	3.76535	1.70198	5.02395	4.72645	FALSE	FALSE	FALSE	FALSE	FALSE	Mettl1	methyltransferase like 1
ENSMUSG00000006736	16.6783	23.2549	21.931	13.6206	19.0135	23.7564	TRUE	TRUE	TRUE	TRUE	TRUE	Tspan31	tetraspanin 31
ENSMUSG00000006740	70.678	48.8104	81.2992	91.0132	53.3713	89.7704	FALSE	FALSE	FALSE	FALSE	FALSE	Kif5b	kinesin family member 5B
ENSMUSG00000006763	5.50317	6.39256	5.04441	6.3416	6.21048	4.37802	TRUE	FALSE	FALSE	FALSE	TRUE	Saal1	serum amyloid A-like 1
ENSMUSG00000006782	15.7195	44.4625	10.8071	12.3388	45.2105	12.2932	FALSE	FALSE	FALSE	FALSE	FALSE	Cnp	2',3'-cyclic nucleotide 3' phosphodiesterase
ENSMUSG00000006784	28.0025	2.73075	2.05141	0.401843	0.665523	1.2449	FALSE	FALSE	FALSE	FALSE	FALSE	Ttc25	tetratricopeptide repeat domain 25
ENSMUSG00000006800	39.9173	149.226	212.484	30.0843	120.403	175.319	TRUE	TRUE	TRUE	TRUE	TRUE	Sulf2	sulfatase 2
ENSMUSG00000006818	158.625	89.0343	96.3882	104.863	62.3159	96.6169	FALSE	FALSE	FALSE	FALSE	FALSE	Sod2	superoxide dismutase 2, mitochondrial
ENSMUSG00000006850	5.47945	6.6564	5.93588	5.06808	7.5359	7.71698	TRUE	TRUE	TRUE	FALSE	TRUE	Tmco6	transmembrane and coiled-coil domains 6
ENSMUSG00000006906	7.33305	7.93354	9.25276	8.22643	8.38015	7.45864	FALSE	FALSE	FALSE	FALSE	FALSE	Stambp	STAM binding protein
ENSMUSG00000006920	46.3458	44.3803	52.5956	58.9387	49.2972	52.4621	FALSE	FALSE	FALSE	FALSE	FALSE	Ezh1	enhancer of zeste 1 polycomb repressive complex 2 subunit
ENSMUSG00000006930	2.95801	4.24165	1.64377	2.64213	2.64807	1.1393	FALSE	FALSE	FALSE	FALSE	FALSE	Hap1	huntingtin-associated protein 1
ENSMUSG00000006931	4.17012	4.72908	5.26893	5.17954	4.32288	4.15538	TRUE	TRUE	TRUE	TRUE	TRUE	P3h4	prolyl 3-hydroxylase family member 4 (non-enzymatic)
ENSMUSG00000006932	274.846	155.916	199.118	436.508	156.498	235.483	FALSE	FALSE	FALSE	FALSE	FALSE	Ctnnb1	catenin (cadherin associated protein), beta 1
ENSMUSG00000006941	10.411	12.5928	11.5032	14.9369	11.8823	13.5613	FALSE	FALSE	FALSE	FALSE	FALSE	Eif1b	eukaryotic translation initiation factor 1B
ENSMUSG00000006958	0.88284	5.81757	7.50677	0.667775	6.29745	6.68431	TRUE	TRUE	TRUE	TRUE	TRUE	Chrd	chordin
ENSMUSG00000006998	66.7468	89.1713	93.6834	53.0677	69.8005	102.067	FALSE	FALSE	FALSE	FALSE	FALSE	Psmd2	proteasome (prosome, macropain) 26S subunit, non-ATPase, 2
ENSMUSG00000007029	24.7543	77.2137	30.7123	24.0621	71.4141	28.1378	FALSE	FALSE	FALSE	FALSE	FALSE	Vars	valyl-tRNA synthetase
ENSMUSG00000007034	0.147691	0.0959627	2.91729	0	0.249641	2.02817	FALSE	FALSE	FALSE	FALSE	FALSE	Slc44a4	solute carrier family 44, member 4
ENSMUSG00000007035	1.0949	0.911511	0.972091	1.21705	1.10189	0.838497	TRUE	TRUE	TRUE	TRUE	FALSE	Msh5	mutS homolog 5
ENSMUSG00000007036	44.8132	45.3675	51.5813	39.3077	39.0231	54.5459	FALSE	FALSE	FALSE	FALSE	FALSE	Abhd16a	abhydrolase domain containing 16A
ENSMUSG00000007038	32.7529	35.5448	38.1058	28.8505	31.727	31.5863	TRUE	FALSE	FALSE	FALSE	TRUE	Neu1	neuraminidase 1
ENSMUSG00000007039	14.0197	11.1946	12.3076	17.0528	13.4813	13.4836	FALSE	FALSE	FALSE	FALSE	FALSE	Ddah2	dimethylarginine dimethylaminohydrolase 2
ENSMUSG00000007041	39.8745	59.7207	37.29	43.7603	51.7896	38.2098	FALSE	FALSE	FALSE	FALSE	FALSE	Clic1	chloride intracellular channel 1
ENSMUSG00000007050	4.44443	4.78401	3.69798	4.9579	4.43915	2.91637	FALSE	FALSE	FALSE	FALSE	FALSE	Lsm2	LSM2 homolog, U6 small nuclear RNA and mRNA degradation associated
ENSMUSG00000007080	1.31759	7.60253	2.8964	2.6422	6.05197	4.30592	FALSE	FALSE	FALSE	FALSE	FALSE	Pole	polymerase (DNA directed), epsilon
ENSMUSG00000007097	605.313	439.145	550.676	309.921	271.002	457.717	FALSE	FALSE	FALSE	FALSE	FALSE	Atp1a2	ATPase, Na+/K+ transporting, alpha 2 polypeptide
ENSMUSG00000007107	0	0.194736	2.64277	0.0739714	0.190597	0.906766	FALSE	FALSE	FALSE	FALSE	FALSE	Atp1a4	ATPase, Na+/K+ transporting, alpha 4 polypeptide
ENSMUSG00000007122	1.95936	0.270569	0.745917	0.162732	0.337416	0.160477	TRUE	TRUE	TRUE	TRUE	TRUE	Casq1	calsequestrin 1
ENSMUSG00000007207	2.57702	2.2123	1.6727	2.94728	2.5231	1.58378	FALSE	FALSE	FALSE	FALSE	FALSE	Stx1a	syntaxin 1A (brain)
ENSMUSG00000007216	3.0603	2.84373	2.80103	3.11023	3.0506	3.25579	FALSE	FALSE	FALSE	FALSE	FALSE	Zfp775	zinc finger protein 775
ENSMUSG00000007338	15.8658	21.0801	25.7447	16.3452	16.9971	28.1338	FALSE	FALSE	FALSE	FALSE	FALSE	Mrpl49	mitochondrial ribosomal protein L49
ENSMUSG00000007379	6.71303	2.34878	1.76172	9.31722	2.50673	2.74806	FALSE	FALSE	FALSE	FALSE	FALSE	Dennd2c	DENN/MADD domain containing 2C
ENSMUSG00000007411	34.2783	28.4228	33.4539	47.0257	31.1979	33.2621	TRUE	FALSE	FALSE	TRUE	FALSE	Mark3	MAP/microtubule affinity regulating kinase 3
ENSMUSG00000007415	42.8642	36.967	50.2966	36.8767	28.6677	55.1075	FALSE	FALSE	FALSE	FALSE	FALSE	Gatad1	GATA zinc finger domain containing 1
ENSMUSG00000007458	49.9896	69.2586	77.9806	43.2396	66.1603	87.7513	TRUE	TRUE	TRUE	TRUE	TRUE	M6pr	mannose-6-phosphate receptor, cation dependent
ENSMUSG00000007476	22.0639	14.8725	19.7002	20.3501	16.778	14.3485	FALSE	FALSE	FALSE	FALSE	FALSE	Lrrc8a	leucine rich repeat containing 8A
ENSMUSG00000007564	85.9943	98.6427	117.755	84.1033	93.5021	123.4	TRUE	FALSE	FALSE	FALSE	TRUE	Ppp2r1a	protein phosphatase 2, regulatory subunit A, alpha
ENSMUSG00000007570	9.66509	8.04294	9.9499	5.44636	7.56683	9.05746	FALSE	FALSE	FALSE	FALSE	FALSE	Fance	Fanconi anemia, complementation group E
ENSMUSG00000007589	10.1031	13.1169	9.92207	10.5954	12.8074	8.97396	TRUE	TRUE	TRUE	FALSE	TRUE	Tinf2	Terf1 (TRF1)-interacting nuclear factor 2
ENSMUSG00000007603	16.0277	14.8406	11.2122	14.3179	14.4249	11.9144	FALSE	FALSE	FALSE	FALSE	FALSE	Dus3l	dihydrouridine synthase 3-like (S. cerevisiae)
ENSMUSG00000007610	9.41889	9.27035	8.22935	12.0803	8.60093	8.88639	TRUE	FALSE	FALSE	FALSE	TRUE	Gtpbp3	GTP binding protein 3
ENSMUSG00000007613	18.9793	19.7841	33.1627	25.623	23.1804	32.2868	TRUE	TRUE	TRUE	TRUE	TRUE	Tgfbr1	transforming growth factor, beta receptor I
ENSMUSG00000007617	7.40336	14.1302	25.3139	14.9238	17.1247	23.9378	FALSE	FALSE	FALSE	FALSE	FALSE	Homer1	homer scaffolding protein 1
ENSMUSG00000007646	0.649597	0.725877	0.532704	0.793421	0.976492	0.408107	FALSE	FALSE	FALSE	FALSE	FALSE	Rad51c	RAD51 paralog C
ENSMUSG00000007655	657.576	529.819	1243.7	1039.6	559.698	1950.96	FALSE	FALSE	FALSE	FALSE	FALSE	Cav1	caveolin 1, caveolae protein
ENSMUSG00000007656	24.3457	19.9333	25.6248	27.4457	17.9746	31.0008	FALSE	FALSE	FALSE	FALSE	FALSE	Arpp19	cAMP-regulated phosphoprotein 19
ENSMUSG00000007659	54.7524	23.8778	31.7969	31.9848	22.283	23.9343	FALSE	FALSE	FALSE	FALSE	FALSE	Bcl2l1	BCL2-like 1
ENSMUSG00000007670	40.2899	52.8348	37.6593	39.401	48.6427	31.5372	FALSE	FALSE	FALSE	FALSE	FALSE	Khsrp	KH-type splicing regulatory protein
ENSMUSG00000007682	14.966	1.77625	1.25907	1.39567	0.278018	0.640359	TRUE	TRUE	FALSE	TRUE	TRUE	Dio2	deiodinase, iodothyronine, type II
ENSMUSG00000007721	24.0513	20.815	21.0469	16.271	17.0009	19.7513	FALSE	FALSE	FALSE	FALSE	FALSE	Ccdc124	coiled-coil domain containing 124
ENSMUSG00000007739	31.0173	46.3762	47.5062	42.2496	50.12	61.8135	FALSE	FALSE	FALSE	FALSE	FALSE	Cct4	chaperonin containing Tcp1, subunit 4 (delta)
ENSMUSG00000007777	4.08361	2.57755	4.95991	4.00203	2.03434	5.36016	FALSE	FALSE	FALSE	FALSE	FALSE	0610009B22Rik	RIKEN cDNA 0610009B22 gene
ENSMUSG00000007783	1.57834	3.12568	3.60865	1.46406	3.07476	2.65702	FALSE	FALSE	FALSE	FALSE	FALSE	Cpt1c	carnitine palmitoyltransferase 1c
ENSMUSG00000007805	0.177512	2.1869	1.75935	0.362421	2.78207	1.51319	FALSE	FALSE	FALSE	FALSE	FALSE	Twist2	twist basic helix-loop-helix transcription factor 2
ENSMUSG00000007812	26.8061	42.5744	77.6822	39.4548	44.4966	68.6916	FALSE	FALSE	FALSE	FALSE	FALSE	Zfp655	zinc finger protein 655
ENSMUSG00000007815	141.28	160.823	134.574	103.253	153.056	169.284	FALSE	FALSE	FALSE	FALSE	FALSE	Rhoa	ras homolog family member A
ENSMUSG00000007817	97.2728	66.7049	48.0232	95.6448	70.0931	42.5357	FALSE	FALSE	FALSE	FALSE	FALSE	Zmiz1	zinc finger, MIZ-type containing 1
ENSMUSG00000007827	5.81185	3.75791	4.8324	6.51596	4.96062	5.49667	FALSE	FALSE	FALSE	FALSE	FALSE	Ankrd26	ankyrin repeat domain 26
ENSMUSG00000007833	9.70871	15.6392	11.9426	9.32244	13.7717	12.9119	FALSE	FALSE	FALSE	FALSE	FALSE	Aldh16a1	aldehyde dehydrogenase 16 family, member A1
ENSMUSG00000007836	20.0748	26.8047	21.1455	32.2449	25.1619	24.0645	FALSE	FALSE	FALSE	FALSE	FALSE	Hnrnpa0	heterogeneous nuclear ribonucleoprotein A0
ENSMUSG00000007837	15.2531	10.3316	11.8129	13.9131	8.03665	11.4761	TRUE	TRUE	TRUE	TRUE	FALSE	Prrg2	proline-rich Gla (G-carboxyglutamic acid) polypeptide 2
ENSMUSG00000007850	100.957	82.4721	111.414	151.283	99.9141	96.7118	FALSE	FALSE	FALSE	FALSE	FALSE	Hnrnph1	heterogeneous nuclear ribonucleoprotein H1
ENSMUSG00000007867	4.80744	4.27991	7.58654	5.99626	4.40984	7.92336	FALSE	FALSE	FALSE	FALSE	FALSE	Ift43	intraflagellar transport 43
ENSMUSG00000007872	69.9616	91.061	143.416	87.9211	121.064	141.965	FALSE	FALSE	FALSE	FALSE	FALSE	Id3	inhibitor of DNA binding 3
ENSMUSG00000007880	74.7174	87.0636	39.6609	74.3859	103.912	38.6673	FALSE	FALSE	FALSE	FALSE	FALSE	Arid1a	AT rich interactive domain 1A (SWI-like)
ENSMUSG00000007888	0.525441	0.658877	0.702119	0.198446	0.657885	0.738123	TRUE	TRUE	TRUE	TRUE	TRUE	Crlf1	cytokine receptor-like factor 1
ENSMUSG00000007891	365.664	463.103	520.939	162.54	336.126	548.467	TRUE	TRUE	TRUE	TRUE	TRUE	Ctsd	cathepsin D
ENSMUSG00000007892	216.29	411.591	315.609	170.385	437.573	287.726	TRUE	FALSE	FALSE	FALSE	TRUE	Rplp1	ribosomal protein, large, P1
ENSMUSG00000007950	6.51722	9.75504	3.82853	7.42207	10.8873	3.70634	TRUE	FALSE	FALSE	FALSE	TRUE	Abhd8	abhydrolase domain containing 8
ENSMUSG00000007987	4.64268	6.40875	6.13445	4.0644	5.55703	8.18008	FALSE	FALSE	FALSE	FALSE	FALSE	Ift22	intraflagellar transport 22
ENSMUSG00000007989	2.44354	3.20011	5.34181	2.28466	3.43319	5.62446	TRUE	FALSE	TRUE	FALSE	FALSE	Fzd3	frizzled class receptor 3
ENSMUSG00000008035	20.4751	19.6713	26.19	20.3829	16.2201	24.7	FALSE	FALSE	FALSE	FALSE	FALSE	Mid1ip1	Mid1 interacting protein 1 (gastrulation specific G12-like (zebrafish))
ENSMUSG00000008036	22.5663	33.0213	27.7496	17.7376	28.0464	33.6215	FALSE	FALSE	FALSE	FALSE	FALSE	Ap2s1	adaptor-related protein complex 2, sigma 1 subunit
ENSMUSG00000008090	32.3107	72.2705	97.0445	21.1201	84.1812	115.994	TRUE	TRUE	TRUE	TRUE	TRUE	Fgfrl1	fibroblast growth factor receptor-like 1
ENSMUSG00000008129	0.957232	0.943899	0.71839	0.688951	0.860769	0.416594	FALSE	FALSE	FALSE	FALSE	FALSE	4930432K21Rik	RIKEN cDNA 4930432K21 gene
ENSMUSG00000008136	0.655131	1.19358	2.47487	0.223019	1.03167	2.27351	FALSE	FALSE	FALSE	FALSE	FALSE	Fhl2	four and a half LIM domains 2
ENSMUSG00000008140	44.6029	42.6806	38.7571	31.1879	36.7005	34.3891	TRUE	TRUE	TRUE	TRUE	TRUE	Emc10	ER membrane protein complex subunit 10
ENSMUSG00000008153	67.3801	16.0283	8.98281	9.66815	2.96799	6.46493	TRUE	TRUE	TRUE	TRUE	TRUE	Clstn3	calsyntenin 3
ENSMUSG00000008167	3.94284	4.30408	5.31259	6.76571	3.35118	6.30663	FALSE	FALSE	FALSE	FALSE	FALSE	Fbxw9	F-box and WD-40 domain protein 9
ENSMUSG00000008193	2.42275	47.2172	0.917749	0.874431	44.2425	0.826009	TRUE	FALSE	FALSE	FALSE	TRUE	Spib	Spi-B transcription factor (Spi-1/PU.1 related)
ENSMUSG00000008200	30.6871	28.3975	25.5476	34.2108	31.6433	19.3617	FALSE	FALSE	FALSE	FALSE	FALSE	Fnbp4	formin binding protein 4
ENSMUSG00000008206	32.7733	25.6224	37.0597	34.8614	22.8395	38.1414	FALSE	FALSE	FALSE	FALSE	FALSE	Cers4	ceramide synthase 4
ENSMUSG00000008226	8.91368	6.19317	9.56097	8.3738	6.32627	12.2002	FALSE	FALSE	FALSE	FALSE	FALSE	Scrn3	secernin 3
ENSMUSG00000008301	10.9022	12.8627	14.9534	15.3776	11.1328	16.2243	FALSE	FALSE	FALSE	FALSE	FALSE	Phax	phosphorylated adaptor for RNA export
ENSMUSG00000008305	22.4343	21.0937	35.0988	31.828	27.1141	34.83	FALSE	FALSE	FALSE	FALSE	FALSE	Tle1	transducin-like enhancer of split 1
ENSMUSG00000008307	1.84442	1.68139	1.79926	2.56405	2.35562	1.0947	FALSE	FALSE	FALSE	FALSE	FALSE	1700109H08Rik	RIKEN cDNA 1700109H08 gene
ENSMUSG00000008318	0.820431	7.72496	2.94525	1.07683	7.38031	2.55976	TRUE	TRUE	TRUE	TRUE	TRUE	Relt	RELT tumor necrosis factor receptor
ENSMUSG00000008333	5.0842	6.76091	7.75812	8.42281	7.0783	8.49378	FALSE	FALSE	FALSE	FALSE	FALSE	Snrpb2	U2 small nuclear ribonucleoprotein B
ENSMUSG00000008348	20.2516	41.0663	50.1314	30.2028	55.3282	63.0419	FALSE	FALSE	FALSE	FALSE	FALSE	Ubc	ubiquitin C
ENSMUSG00000008373	15.2788	22.2638	17.7174	15.2694	17.7768	18.7862	FALSE	FALSE	FALSE	FALSE	FALSE	Prpf31	pre-mRNA processing factor 31
ENSMUSG00000008384	22.0591	34.9763	56.2691	27.0526	42.7706	58.4724	FALSE	FALSE	FALSE	FALSE	FALSE	Sertad1	SERTA domain containing 1
ENSMUSG00000008393	65.6273	67.5333	72.388	49.2796	60.7695	92.2357	FALSE	FALSE	FALSE	FALSE	FALSE	Carhsp1	calcium regulated heat stable protein 1
ENSMUSG00000008398	85.7949	31.807	30.8756	89.7311	24.6768	30.814	FALSE	FALSE	FALSE	FALSE	FALSE	Elk3	ELK3, member of ETS oncogene family
ENSMUSG00000008429	24.0614	21.5191	23.1632	24.7027	23.8196	25.7403	FALSE	FALSE	FALSE	FALSE	FALSE	Herpud2	HERPUD family member 2
ENSMUSG00000008435	11.0784	7.40532	6.81805	6.85064	5.73151	7.30409	TRUE	TRUE	TRUE	TRUE	TRUE	Rdh13	retinol dehydrogenase 13 (all-trans and 9-cis)
ENSMUSG00000008450	2.41497	2.50904	2.34449	2.18509	2.12164	3.20831	FALSE	FALSE	FALSE	FALSE	FALSE	Nutf2	nuclear transport factor 2
ENSMUSG00000008475	42.8795	67.4055	60.7508	53.3788	71.2149	62.638	FALSE	FALSE	FALSE	FALSE	FALSE	Arpc5	actin related protein 2/3 complex, subunit 5
ENSMUSG00000008496	1.0069	11.9529	1.12645	1.15806	14.1488	1.10033	FALSE	FALSE	FALSE	FALSE	FALSE	Pou2f2	POU domain, class 2, transcription factor 2
ENSMUSG00000008540	171.245	271.475	413.993	85.1106	189.966	402.345	FALSE	FALSE	FALSE	FALSE	FALSE	Mgst1	microsomal glutathione S-transferase 1
ENSMUSG00000008575	144.629	82.1716	125.45	165.083	84.9369	126.99	FALSE	FALSE	FALSE	FALSE	FALSE	Nfib	nuclear factor I/B
ENSMUSG00000008604	42.3139	32.5829	31.0727	30.0741	28.3829	27.6043	FALSE	FALSE	FALSE	FALSE	FALSE	Ubqln4	ubiquilin 4
ENSMUSG00000008668	30.244	88.1625	54.0254	43.0722	108.036	67.4444	FALSE	FALSE	FALSE	FALSE	FALSE	Rps18	ribosomal protein S18
ENSMUSG00000008682	32.7902	87.6057	69.7623	43.0162	104.801	84.7499	FALSE	FALSE	FALSE	FALSE	FALSE	Rpl10	ribosomal protein L10
ENSMUSG00000008683	27.0665	87.1107	38.1716	41.7421	114.338	53.6823	FALSE	FALSE	FALSE	FALSE	FALSE	Rps15a	ribosomal protein S15A
ENSMUSG00000008690	42.0905	54.1256	49.0293	37.8679	47.0085	54.0735	FALSE	FALSE	FALSE	FALSE	FALSE	Ncaph2	non-SMC condensin II complex, subunit H2
ENSMUSG00000008730	150.389	97.9914	117.185	157.687	115.832	115.282	TRUE	FALSE	FALSE	TRUE	FALSE	Hipk1	homeodomain interacting protein kinase 1
ENSMUSG00000008734	40.973	46.3324	54.6603	40.6434	36.3589	41.2823	TRUE	FALSE	FALSE	FALSE	TRUE	Gprc5b	G protein-coupled receptor, family C, group 5, member B
ENSMUSG00000008763	32.1951	28.2029	40.7522	37.612	33.8776	38.687	TRUE	FALSE	FALSE	FALSE	TRUE	Man1a2	mannosidase, alpha, class 1A, member 2
ENSMUSG00000008822	4.75156	4.16092	4.1992	5.18198	3.63527	4.66448	TRUE	TRUE	TRUE	TRUE	TRUE	Acyp1	acylphosphatase 1, erythrocyte (common) type
ENSMUSG00000008845	7.9339	44.0492	39.2063	10.3325	46.9827	41.1985	FALSE	FALSE	FALSE	FALSE	FALSE	Cd163	CD163 antigen
ENSMUSG00000008855	61.2644	51.1878	51.6134	69.5535	55.6177	54.6864	FALSE	FALSE	FALSE	FALSE	FALSE	Hdac5	histone deacetylase 5
ENSMUSG00000008859	32.4765	18.7333	24.4406	33.0282	17.9055	30.65	FALSE	FALSE	FALSE	FALSE	FALSE	Rala	v-ral simian leukemia viral oncogene A (ras related)
ENSMUSG00000008892	13.8886	12.7286	13.8357	13.2464	11.7258	18.3544	FALSE	FALSE	FALSE	FALSE	FALSE	Vdac3	voltage-dependent anion channel 3
ENSMUSG00000008958	19.0913	18.385	16.0913	20.2217	15.3666	14.6395	FALSE	FALSE	FALSE	FALSE	FALSE	Vps72	vacuolar protein sorting 72
ENSMUSG00000008976	39.1594	25.3017	32.5059	45.0033	28.3193	35.6085	FALSE	FALSE	FALSE	FALSE	FALSE	Gabpa	GA repeat binding protein, alpha
ENSMUSG00000008999	0.40327	3.05733	2.90889	0.244172	4.54674	1.67495	TRUE	TRUE	TRUE	TRUE	TRUE	Bmp7	bone morphogenetic protein 7
ENSMUSG00000009013	29.8198	22.7587	23.3535	34.7395	26.7776	27.1942	FALSE	FALSE	FALSE	FALSE	FALSE	Dynll1	dynein light chain LC8-type 1
ENSMUSG00000009030	16.9536	12.2494	14.9514	22.1184	12.7179	19.5725	FALSE	FALSE	FALSE	FALSE	FALSE	Pdcl	phosducin-like
ENSMUSG00000009035	96.5734	47.2999	48.825	66.6289	40.1975	37.3676	FALSE	FALSE	FALSE	FALSE	FALSE	Tmem184b	transmembrane protein 184b
ENSMUSG00000009073	58.8313	44.2045	46.3086	47.6709	40.5489	46.6713	FALSE	FALSE	FALSE	FALSE	FALSE	Nf2	neurofibromin 2
ENSMUSG00000009076	4.37008	3.1838	2.6126	4.04864	3.33798	2.71932	FALSE	FALSE	FALSE	FALSE	FALSE	Zmat5	zinc finger, matrin type 5
ENSMUSG00000009079	77.201	85.8462	89.2332	77.5003	82.6185	76.0025	FALSE	FALSE	FALSE	FALSE	FALSE	Ewsr1	Ewing sarcoma breakpoint region 1
ENSMUSG00000009090	41.3789	60.6159	46.3868	27.7377	53.3649	47.1388	FALSE	FALSE	FALSE	FALSE	FALSE	Ap1b1	adaptor protein complex AP-1, beta 1 subunit
ENSMUSG00000009092	0.444619	1.9537	1.11464	1.51064	1.1519	0.76988	TRUE	FALSE	FALSE	FALSE	TRUE	Derl3	Der1-like domain family, member 3
ENSMUSG00000009097	0.313053	1.77775	0.282102	0.127345	0.997118	0.408609	FALSE	FALSE	FALSE	FALSE	FALSE	Tbx1	T-box 1
ENSMUSG00000009112	53.3772	43.7815	44.8515	38.1617	36.23	46.5834	FALSE	FALSE	FALSE	FALSE	FALSE	Bcl2l13	BCL2-like 13 (apoptosis facilitator)
ENSMUSG00000009114	0	0.0137737	1.04304	0.0387767	0	0.796639	TRUE	FALSE	FALSE	FALSE	TRUE	2610028H24Rik	RIKEN cDNA 2610028H24 gene
ENSMUSG00000009145	1.81601	0.89741	0.37672	1.1844	1.02874	0.51065	FALSE	FALSE	FALSE	FALSE	FALSE	Dqx1	DEAQ RNA-dependent ATPase
ENSMUSG00000009185	1.69469	29.6849	2.83508	0.356093	22.2218	6.19306	TRUE	TRUE	TRUE	TRUE	TRUE	Ccl8	chemokine (C-C motif) ligand 8
ENSMUSG00000009207	4.93875	5.32427	6.44333	8.01751	7.10139	7.55003	FALSE	FALSE	FALSE	FALSE	FALSE	Lnpk	lunapark, ER junction formation factor
ENSMUSG00000009210	2.36111	0.582217	1.83452	2.49006	0.647095	1.1004	TRUE	FALSE	TRUE	FALSE	TRUE	Prr29	proline rich 29
ENSMUSG00000009246	0.553769	0.327959	0.515185	0.768092	0.4182	0.874424	FALSE	FALSE	FALSE	FALSE	FALSE	Trpm5	transient receptor potential cation channel, subfamily M, member 5
ENSMUSG00000009281	25.4307	75.6497	90.869	31.8451	101.34	120.514	TRUE	TRUE	TRUE	TRUE	TRUE	Rarres2	retinoic acid receptor responder (tazarotene induced) 2
ENSMUSG00000009291	96.3509	101.669	126.743	75.4475	96.6984	126.261	TRUE	TRUE	TRUE	TRUE	TRUE	Pttg1ip	pituitary tumor-transforming 1 interacting protein
ENSMUSG00000009292	0.138944	4.00392	1.00308	0.45777	3.09632	0.62628	FALSE	FALSE	FALSE	FALSE	FALSE	Trpm2	transient receptor potential cation channel, subfamily M, member 2
ENSMUSG00000009293	20.5449	26.0594	26.3328	16.6996	26.0275	31.0149	FALSE	FALSE	FALSE	FALSE	FALSE	Ube2g2	ubiquitin-conjugating enzyme E2G 2
ENSMUSG00000009376	12.7799	22.8231	30.0804	15.3747	22.2944	33.2897	TRUE	TRUE	TRUE	TRUE	TRUE	Met	met proto-oncogene
ENSMUSG00000009378	1.3642	6.80774	16.2851	1.43571	5.73801	21.084	FALSE	FALSE	FALSE	FALSE	FALSE	Slc16a12	solute carrier family 16 (monocarboxylic acid transporters), member 12
ENSMUSG00000009394	7.23869	3.37055	4.57876	4.13186	3.45187	4.62614	FALSE	FALSE	FALSE	FALSE	FALSE	Syn2	synapsin II
ENSMUSG00000009406	11.8926	13.3774	14.7165	9.20631	12.914	13.6967	FALSE	FALSE	FALSE	FALSE	FALSE	Elk1	ELK1, member of ETS oncogene family
ENSMUSG00000009418	88.4251	58.0799	56.3521	116.571	63.9144	48.0285	FALSE	FALSE	FALSE	FALSE	FALSE	Nav1	neuron navigator 1
ENSMUSG00000009470	55.8014	60.7292	75.1717	73.0729	74.4098	83.2619	FALSE	FALSE	FALSE	FALSE	FALSE	Tnpo1	transportin 1
ENSMUSG00000009535	7.06278	7.27698	7.83186	9.41754	8.6172	9.22896	FALSE	FALSE	FALSE	FALSE	FALSE	Rnmt	RNA (guanine-7-) methyltransferase
ENSMUSG00000009545	3.7602	2.61271	3.64462	5.0128	2.65558	4.21195	FALSE	FALSE	FALSE	FALSE	FALSE	Kcnq1	potassium voltage-gated channel, subfamily Q, member 1
ENSMUSG00000009549	26.0934	29.4529	30.8783	21.9973	26.0272	40.5386	TRUE	TRUE	TRUE	FALSE	TRUE	Srp14	signal recognition particle 14
ENSMUSG00000009551	2.86442	1.09299	0.534872	3.12465	1.51511	0.572788	FALSE	FALSE	FALSE	FALSE	FALSE	6330409D20Rik	RIKEN cDNA 6330409D20 gene
ENSMUSG00000009555	18.4556	18.0483	14.3033	16.3467	18.2149	15.1681	FALSE	FALSE	FALSE	FALSE	FALSE	Cdk9	cyclin-dependent kinase 9 (CDC2-related kinase)
ENSMUSG00000009563	8.34955	13.4058	13.0147	8.5125	12.4591	13.1852	TRUE	TRUE	TRUE	TRUE	TRUE	Tor2a	torsin family 2, member A
ENSMUSG00000009566	10.3096	9.48278	9.34723	7.34468	9.43567	6.89286	TRUE	TRUE	TRUE	TRUE	TRUE	Fpgs	folylpolyglutamyl synthetase
ENSMUSG00000009569	63.957	35.7642	31.5924	66.8772	29.8565	33.3684	FALSE	FALSE	FALSE	FALSE	FALSE	Mkl2	MKL/myocardin-like 2
ENSMUSG00000009575	48.7608	48.4277	71.036	59.3402	52.0031	81.4289	FALSE	FALSE	FALSE	FALSE	FALSE	Cbx5	chromobox 5
ENSMUSG00000009585	25.4368	59.6813	13.8508	45.8362	58.6454	12.7351	FALSE	FALSE	FALSE	FALSE	FALSE	Apobec3	apolipoprotein B mRNA editing enzyme, catalytic polypeptide 3
ENSMUSG00000009614	11.7528	15.3874	25.5689	12.4123	14.0801	31.2567	FALSE	FALSE	FALSE	FALSE	FALSE	Sardh	sarcosine dehydrogenase
ENSMUSG00000009621	12.2903	29.241	17.6332	12.5292	27.9135	18.9513	FALSE	FALSE	FALSE	FALSE	FALSE	Vav2	vav 2 oncogene
ENSMUSG00000009630	17.8472	13.648	15.4115	15.172	12.8883	21.2431	FALSE	FALSE	FALSE	FALSE	FALSE	Ppp2cb	protein phosphatase 2 (formerly 2A), catalytic subunit, beta isoform
ENSMUSG00000009633	43.7139	70.7616	117.541	17.9163	59.5077	120.007	TRUE	FALSE	FALSE	FALSE	TRUE	G0s2	G0/G1 switch gene 2
ENSMUSG00000009640	7.36427	9.47882	8.57915	9.33789	9.11151	11.3877	FALSE	FALSE	FALSE	FALSE	FALSE	Dmap1	DNA methyltransferase 1-associated protein 1
ENSMUSG00000009647	11.0604	10.624	10.0295	11.608	11.2159	9.5829	FALSE	FALSE	FALSE	FALSE	FALSE	Mcu	mitochondrial calcium uniporter
ENSMUSG00000009681	32.4326	43.6658	52.8597	39.8529	45.5426	44.1801	FALSE	FALSE	FALSE	FALSE	FALSE	Bcr	breakpoint cluster region
ENSMUSG00000009687	35.9472	70.8477	30.9959	15.6886	71.9833	27.9991	FALSE	FALSE	FALSE	FALSE	FALSE	Fxyd5	FXYD domain-containing ion transport regulator 5
ENSMUSG00000009731	0.389353	0.989906	0.518066	0.597109	1.24361	0.602335	FALSE	FALSE	FALSE	FALSE	FALSE	Kcnd1	potassium voltage-gated channel, Shal-related family, member 1
ENSMUSG00000009733	8.14781	6.7248	9.13566	8.68708	6.82106	9.36261	FALSE	FALSE	FALSE	FALSE	FALSE	Tfcp2	transcription factor CP2
ENSMUSG00000009739	24.0218	20.7964	17.9369	21.4696	18.7414	13.6445	FALSE	FALSE	FALSE	FALSE	FALSE	Pou6f1	POU domain, class 6, transcription factor 1
ENSMUSG00000009741	37.7946	29.5085	31.7109	38.159	32.2397	28.3249	FALSE	FALSE	FALSE	FALSE	FALSE	Ubp1	upstream binding protein 1
ENSMUSG00000009772	1.73896	15.6417	5.74754	4.88748	17.1448	5.76576	FALSE	FALSE	FALSE	FALSE	FALSE	Nuak2	NUAK family, SNF1-like kinase, 2
ENSMUSG00000009828	23.1394	13.1548	13.7204	22.2366	12.7536	16.754	FALSE	FALSE	FALSE	FALSE	FALSE	Ick	intestinal cell kinase
ENSMUSG00000009863	193.663	86.8049	74.2348	141.853	57.0675	87.112	TRUE	TRUE	TRUE	FALSE	TRUE	Sdhb	succinate dehydrogenase complex, subunit B, iron sulfur (Ip)
ENSMUSG00000009876	4.78506	2.27571	3.82042	3.78669	2.2605	3.71633	FALSE	FALSE	FALSE	FALSE	FALSE	Cox4i2	cytochrome c oxidase subunit 4I2
ENSMUSG00000009894	16.3372	14.6733	19.4783	8.03554	13.2645	20.3528	FALSE	FALSE	FALSE	FALSE	FALSE	Snap47	synaptosomal-associated protein, 47
ENSMUSG00000009905	21.5573	28.7899	50.2167	18.313	28.5431	48.7332	TRUE	TRUE	TRUE	TRUE	TRUE	Kdsr	3-ketodihydrosphingosine reductase
ENSMUSG00000009907	33.6595	31.9669	38.9589	39.3225	35.3172	39.9628	FALSE	FALSE	FALSE	FALSE	FALSE	Vps4b	vacuolar protein sorting 4B
ENSMUSG00000009927	48.8561	90.5941	68.3739	53.9829	96.0513	76.721	FALSE	FALSE	FALSE	FALSE	FALSE	Rps25	ribosomal protein S25
ENSMUSG00000009995	19.5558	18.0991	15.9874	17.4208	18.1527	17.2785	TRUE	FALSE	FALSE	FALSE	TRUE	Taz	tafazzin
ENSMUSG00000010021	2.77161	2.29618	1.76371	4.78118	2.83943	1.04543	FALSE	FALSE	FALSE	FALSE	FALSE	Kif19a	kinesin family member 19A
ENSMUSG00000010025	31.5491	22.7816	28.7699	32.2729	25.2784	32.2871	FALSE	FALSE	FALSE	FALSE	FALSE	Aldh3a2	aldehyde dehydrogenase family 3, subfamily A2
ENSMUSG00000010044	0.183345	0.284166	1.57057	0.0762978	0.32984	0.668752	FALSE	FALSE	FALSE	FALSE	FALSE	Zmynd10	zinc finger, MYND domain containing 10
ENSMUSG00000010045	14.6774	18.7847	16.5559	15.5878	18.5051	18.4081	FALSE	FALSE	FALSE	FALSE	FALSE	Tmem115	transmembrane protein 115
ENSMUSG00000010047	28.0392	21.7389	24.5887	23.8154	17.1193	22.3965	TRUE	TRUE	TRUE	TRUE	TRUE	Hyal2	hyaluronoglucosaminidase 2
ENSMUSG00000010048	10.5505	9.81013	8.59035	8.52549	9.65774	9.08024	FALSE	FALSE	FALSE	FALSE	FALSE	Ifrd2	interferon-related developmental regulator 2
ENSMUSG00000010051	12.4269	7.08531	11.6838	5.15938	4.83518	8.03963	TRUE	TRUE	TRUE	TRUE	TRUE	Hyal1	hyaluronoglucosaminidase 1
ENSMUSG00000010054	18.6734	17.6426	18.7009	14.6001	17.0205	20.1695	TRUE	FALSE	FALSE	FALSE	TRUE	Tusc2	tumor suppressor candidate 2
ENSMUSG00000010057	9.95777	9.07724	6.6997	6.31998	7.48815	7.26849	FALSE	FALSE	FALSE	FALSE	FALSE	Nprl2	nitrogen permease regulator-like 2
ENSMUSG00000010064	1.06258	0.349573	3.60025	5.06766	0.367663	2.63163	FALSE	FALSE	FALSE	FALSE	FALSE	Slc38a3	solute carrier family 38, member 3
ENSMUSG00000010067	10.5516	10.7637	15.6473	17.1699	13.2138	15.5513	FALSE	FALSE	FALSE	FALSE	FALSE	Rassf1	Ras association (RalGDS/AF-6) domain family member 1
ENSMUSG00000010095	71.5707	115.799	127.475	52.8281	113.843	104.151	FALSE	FALSE	FALSE	FALSE	FALSE	Slc3a2	solute carrier family 3 (activators of dibasic and neutral amino acid transport), member 2
ENSMUSG00000010097	61.5592	68.8479	61.3157	69.4626	70.6465	53.9295	FALSE	FALSE	FALSE	FALSE	FALSE	Nxf1	nuclear RNA export factor 1
ENSMUSG00000010110	28.9004	35.2609	34.1517	34.2921	34.7118	35.7467	TRUE	FALSE	FALSE	FALSE	TRUE	Stx5a	syntaxin 5A
ENSMUSG00000010142	1.25238	14.6121	1.47041	0.289155	14.0569	1.95406	FALSE	FALSE	FALSE	FALSE	FALSE	Tnfrsf13b	tumor necrosis factor receptor superfamily, member 13b
ENSMUSG00000010154	0.177063	0.598422	0.705973	0.275705	0.495001	0.343936	FALSE	FALSE	FALSE	FALSE	FALSE	Spire2	spire type actin nucleation factor 2
ENSMUSG00000010175	0.374071	5.16781	3.13777	0.589107	5.1743	3.07715	FALSE	FALSE	FALSE	FALSE	FALSE	Prox1	prospero homeobox 1
ENSMUSG00000010277	174.638	184.832	210.612	150.391	148.335	177.495	TRUE	TRUE	TRUE	FALSE	TRUE	2610507B11Rik	RIKEN cDNA 2610507B11 gene
ENSMUSG00000010290	7.27922	6.93975	8.44184	8.21626	8.02447	11.8363	FALSE	FALSE	FALSE	FALSE	FALSE	AI597479	expressed sequence AI597479
ENSMUSG00000010307	27.604	19.6001	16.0409	21.5644	11.7683	12.5405	FALSE	FALSE	FALSE	FALSE	FALSE	Tmem86a	transmembrane protein 86A
ENSMUSG00000010311	0.378575	0.28486	0.627807	0.249384	0.456077	0.680851	TRUE	TRUE	TRUE	TRUE	TRUE	Optc	opticin
ENSMUSG00000010342	0.270619	0.411351	1.11756	0.0393888	0.630452	0.545652	FALSE	FALSE	FALSE	FALSE	FALSE	Tex14	testis expressed gene 14
ENSMUSG00000010358	18.9769	20.599	16.2396	25.9211	17.1595	17.0247	FALSE	FALSE	FALSE	FALSE	FALSE	Ifi35	interferon-induced protein 35
ENSMUSG00000010362	4.24379	4.68644	4.4926	5.31922	6.37336	5.55301	FALSE	FALSE	FALSE	FALSE	FALSE	Rdm1	RAD52 motif 1
ENSMUSG00000010376	22.8074	27.7518	29.9762	17.7022	21.3435	33.6317	FALSE	FALSE	FALSE	FALSE	FALSE	Nedd8	neural precursor cell expressed, developmentally down-regulated gene 8
ENSMUSG00000010392	32.0103	27.1328	30.8206	31.5637	26.5492	30.8753	FALSE	FALSE	FALSE	FALSE	FALSE	Gosr1	golgi SNAP receptor complex member 1
ENSMUSG00000010406	6.91353	10.032	10.8137	6.84111	9.93633	10.6565	TRUE	TRUE	TRUE	TRUE	FALSE	Mrpl52	mitochondrial ribosomal protein L52
ENSMUSG00000010453	42.9571	37.1985	36.6218	47.974	34.2546	35.0719	FALSE	FALSE	FALSE	FALSE	FALSE	Kansl3	KAT8 regulatory NSL complex subunit 3
ENSMUSG00000010461	0.360805	1.55486	1.01349	0.503751	1.94789	1.21846	FALSE	FALSE	FALSE	FALSE	FALSE	Eya4	EYA transcriptional coactivator and phosphatase 4
ENSMUSG00000010476	60.9103	22.9964	21.6728	47.7183	23.5292	22.3455	FALSE	FALSE	FALSE	FALSE	FALSE	Ebf3	early B cell factor 3
ENSMUSG00000010492	2.23984	2.60034	1.73609	1.84789	2.31093	1.3148	FALSE	FALSE	FALSE	FALSE	FALSE	Uckl1os	uridine-cytidine kinase 1-like 1, opposite strand
ENSMUSG00000010517	22.1381	25.7929	28.9639	24.5405	22.7002	37.4095	FALSE	FALSE	FALSE	FALSE	FALSE	Faf1	Fas-associated factor 1
ENSMUSG00000010538	1.02857	1.26142	1.90686	1.11617	1.21429	1.22882	FALSE	FALSE	FALSE	FALSE	FALSE	Tsacc	TSSK6 activating co-chaperone
ENSMUSG00000010554	13.9895	15.8561	21.72	14.012	17.755	22.878	FALSE	FALSE	FALSE	FALSE	FALSE	Mettl16	methyltransferase like 16
ENSMUSG00000010607	4.34762	4.98645	6.25301	4.26089	4.2978	7.02326	FALSE	FALSE	FALSE	FALSE	FALSE	Pigyl	phosphatidylinositol glycan anchor biosynthesis, class Y-like
ENSMUSG00000010608	71.276	54.4927	61.8622	76.2863	59.2061	52.1708	FALSE	FALSE	FALSE	FALSE	FALSE	Rbm25	RNA binding motif protein 25
ENSMUSG00000010609	11.5075	34.1756	30.9062	11.2958	35.4048	34.0284	FALSE	FALSE	FALSE	FALSE	FALSE	Psen2	presenilin 2
ENSMUSG00000010651	11.5107	10.5033	16.3617	2.14112	5.35706	16.2698	FALSE	FALSE	FALSE	FALSE	FALSE	Acaa1b	acetyl-Coenzyme A acyltransferase 1B
ENSMUSG00000010660	12.7783	11.572	14.5657	11.4878	14.0728	17.5988	FALSE	FALSE	FALSE	FALSE	FALSE	Plcd1	phospholipase C, delta 1
ENSMUSG00000010663	26.25	47.1248	88.135	39.2552	37.3724	79.9249	FALSE	FALSE	FALSE	FALSE	FALSE	Fads1	fatty acid desaturase 1
ENSMUSG00000010721	13.6425	9.05697	13.3543	12.9686	9.81748	13.7421	FALSE	FALSE	FALSE	FALSE	FALSE	Lmbr1	limb region 1
ENSMUSG00000010751	5.05315	3.38947	2.01418	7.29593	3.36329	3.51698	FALSE	FALSE	FALSE	FALSE	FALSE	Tnfrsf22	tumor necrosis factor receptor superfamily, member 22
ENSMUSG00000010755	15.2186	17.8972	19.2218	17.8847	18.3864	17.2261	FALSE	FALSE	FALSE	FALSE	FALSE	Cars	cysteinyl-tRNA synthetase
ENSMUSG00000010797	0.523692	3.59217	0.371884	0.174051	4.87388	0.0848928	TRUE	TRUE	TRUE	TRUE	TRUE	Wnt2	wingless-type MMTV integration site family, member 2
ENSMUSG00000010830	2.03467	4.51135	4.11293	1.65012	5.03415	4.8599	FALSE	FALSE	FALSE	FALSE	FALSE	Kdelr3	KDEL (Lys-Asp-Glu-Leu) endoplasmic reticulum protein retention receptor 3
ENSMUSG00000010911	10.8906	13.0102	16.3351	7.24578	9.11655	19.7516	FALSE	FALSE	FALSE	FALSE	FALSE	Apip	APAF1 interacting protein
ENSMUSG00000010914	52.3452	25.3796	30.216	24.9555	14.8558	31.6294	TRUE	FALSE	FALSE	FALSE	TRUE	Pdhx	pyruvate dehydrogenase complex, component X
ENSMUSG00000010936	30.711	46.6149	36.084	18.0583	35.3038	32.1087	FALSE	FALSE	FALSE	FALSE	FALSE	Vac14	Vac14 homolog (S. cerevisiae)
ENSMUSG00000011008	0.317432	8.28551	2.66748	0.476989	7.92978	2.40566	FALSE	FALSE	FALSE	FALSE	FALSE	Mcoln2	mucolipin 2
ENSMUSG00000011096	21.6826	23.895	23.5093	17.247	18.3806	23.625	FALSE	FALSE	FALSE	FALSE	FALSE	Akt1s1	AKT1 substrate 1 (proline-rich)
ENSMUSG00000011114	20.3434	31.1201	27.2455	27.1977	31.5342	30.2325	FALSE	FALSE	FALSE	FALSE	FALSE	Tbrg1	transforming growth factor beta regulated gene 1
ENSMUSG00000011148	6.79646	4.16938	2.06647	7.52372	3.56674	2.58839	TRUE	FALSE	FALSE	FALSE	TRUE	Adssl1	adenylosuccinate synthetase like 1
ENSMUSG00000011154	0.0370171	0.0284376	1.02012	0.105567	0	0.663039	FALSE	FALSE	FALSE	FALSE	FALSE	Cfap161	cilia and flagella associated protein 161
ENSMUSG00000011158	20.1214	18.9837	14.8316	19.2343	19.4405	15.1833	TRUE	TRUE	TRUE	FALSE	TRUE	Brf1	BRF1, RNA polymerase III transcription initiation factor 90 kDa subunit
ENSMUSG00000011179	22.8894	64.4684	76.731	52.1289	73.9441	74.9369	FALSE	FALSE	FALSE	FALSE	FALSE	Odc1	ornithine decarboxylase, structural 1
ENSMUSG00000011254	4.31025	5.1883	4.87255	2.27176	4.8143	3.99275	FALSE	FALSE	FALSE	FALSE	FALSE	Thg1l	tRNA-histidine guanylyltransferase 1-like (S. cerevisiae)
ENSMUSG00000011256	8.35085	26.947	15.2753	17.5018	30.9252	13.5653	FALSE	FALSE	FALSE	FALSE	FALSE	Adam19	a disintegrin and metallopeptidase domain 19 (meltrin beta)
ENSMUSG00000011257	19.4241	22.3861	19.0115	13.3012	18.3244	19.6876	FALSE	FALSE	FALSE	FALSE	FALSE	Pabpc4	poly(A) binding protein, cytoplasmic 4
ENSMUSG00000011263	7.79552	8.8446	6.86323	8.76076	6.88577	3.93802	FALSE	FALSE	FALSE	FALSE	FALSE	Exoc3l2	exocyst complex component 3-like 2
ENSMUSG00000011267	0.34023	1.87729	0.472145	0.5454	2.11831	0.5982	FALSE	FALSE	FALSE	FALSE	FALSE	Zfp296	zinc finger protein 296
ENSMUSG00000011305	58.3726	9.76099	8.28274	17.017	3.1167	4.40338	FALSE	FALSE	FALSE	FALSE	FALSE	Plin5	perilipin 5
ENSMUSG00000011306	21.7184	26.8576	20.9781	18.126	23.8883	19.1094	FALSE	FALSE	FALSE	FALSE	FALSE	Sugp1	SURP and G patch domain containing 1
ENSMUSG00000011382	74.2658	56.7453	86.3179	48.7194	43.1579	94.8956	FALSE	FALSE	FALSE	FALSE	FALSE	Dhdh	dihydrodiol dehydrogenase (dimeric)
ENSMUSG00000011427	10.9875	7.07856	8.34484	12.9041	8.32686	9.17791	FALSE	FALSE	FALSE	FALSE	FALSE	Zfp790	zinc finger protein 790
ENSMUSG00000011658	7.77697	8.38062	6.34425	6.55441	8.26341	5.33134	TRUE	FALSE	FALSE	FALSE	TRUE	Fuz	fuzzy planar cell polarity protein
ENSMUSG00000011752	21.039	10.5229	9.33747	7.90964	5.75091	9.53108	FALSE	FALSE	FALSE	FALSE	FALSE	Pgam1	phosphoglycerate mutase 1
ENSMUSG00000011831	26.2575	18.7832	30.5436	34.8149	20.1246	33.5739	FALSE	FALSE	FALSE	FALSE	FALSE	Evi5	ecotropic viral integration site 5
ENSMUSG00000011832	17.0815	16.1806	19.7487	14.9855	15.5791	18.9912	FALSE	FALSE	FALSE	FALSE	FALSE	Evi5l	ecotropic viral integration site 5 like
ENSMUSG00000011837	7.70986	8.51769	8.01868	6.34079	7.14393	7.75573	FALSE	FALSE	FALSE	FALSE	FALSE	Snapc2	small nuclear RNA activating complex, polypeptide 2
ENSMUSG00000011877	105.285	52.9105	51.8201	84.8451	45.838	39.1582	FALSE	FALSE	FALSE	FALSE	FALSE	Git1	G protein-coupled receptor kinase-interactor 1
ENSMUSG00000011884	16.0179	31.0732	18.7274	14.0108	33.7329	30.0779	FALSE	FALSE	FALSE	FALSE	FALSE	Gltp	glycolipid transfer protein
ENSMUSG00000011958	50.8965	34.9293	45.4828	48.5798	32.1295	51.3905	TRUE	FALSE	FALSE	FALSE	TRUE	Bnip2	BCL2/adenovirus E1B interacting protein 2
ENSMUSG00000011960	32.1406	31.462	43.7023	41.4908	39.9466	37.2682	FALSE	FALSE	FALSE	FALSE	FALSE	Ccnt1	cyclin T1
ENSMUSG00000012017	8.45638	9.34695	9.76878	5.93572	8.75124	7.40211	FALSE	FALSE	FALSE	FALSE	FALSE	Scarf2	scavenger receptor class F, member 2
ENSMUSG00000012076	7.08689	6.48991	8.09503	6.85316	6.03254	8.07148	FALSE	FALSE	FALSE	FALSE	FALSE	Brms1l	breast cancer metastasis-suppressor 1-like
ENSMUSG00000012114	25.652	31.1296	22.6877	25.2679	29.0027	19.5689	FALSE	FALSE	FALSE	FALSE	FALSE	Med15	mediator complex subunit 15
ENSMUSG00000012117	15.0125	20.0806	17.9525	12.7188	19.7346	20.0363	FALSE	FALSE	FALSE	FALSE	FALSE	Dhdds	dehydrodolichyl diphosphate synthase
ENSMUSG00000012123	0.139581	1.01072	0.050913	0	1.27466	0.0756667	TRUE	FALSE	FALSE	FALSE	TRUE	Crybg2	crystallin beta-gamma domain containing 2
ENSMUSG00000012126	0.967741	2.81227	2.06065	1.40665	3.53262	0.985032	FALSE	FALSE	FALSE	FALSE	FALSE	Ubxn11	UBX domain protein 11
ENSMUSG00000012187	2.23346	7.73425	16.2756	1.2118	4.75706	16.2224	FALSE	FALSE	FALSE	FALSE	FALSE	Mogat1	monoacylglycerol O-acyltransferase 1
ENSMUSG00000012296	12.9035	10.7383	9.63482	13.2201	10.116	7.74338	FALSE	FALSE	FALSE	FALSE	FALSE	Tjap1	tight junction associated protein 1
ENSMUSG00000012350	0.0736227	3.10064	7.47473	0.118162	2.09438	4.51819	TRUE	TRUE	TRUE	TRUE	FALSE	Ehf	ets homologous factor
ENSMUSG00000012405	18.5849	37.7617	29.0132	26.0563	42.6649	36.5159	FALSE	FALSE	FALSE	FALSE	FALSE	Rpl15	ribosomal protein L15
ENSMUSG00000012422	10.4744	13.1901	16.9741	12.3044	14.8724	24.1166	FALSE	FALSE	FALSE	FALSE	FALSE	Tmem167	transmembrane protein 167
ENSMUSG00000012428	122.851	312.614	466.761	182.542	333.804	489.887	FALSE	FALSE	FALSE	FALSE	FALSE	Steap4	STEAP family member 4
ENSMUSG00000012429	6.18607	4.7678	4.83678	7.50263	6.65531	6.20301	FALSE	FALSE	FALSE	FALSE	FALSE	Mplkip	M-phase specific PLK1 intereacting protein
ENSMUSG00000012443	0.428111	4.07167	2.11284	1.55229	3.11176	2.09595	FALSE	FALSE	FALSE	FALSE	FALSE	Kif11	kinesin family member 11
ENSMUSG00000012483	1.98783	1.99212	2.38533	2.97013	1.93343	2.51721	FALSE	FALSE	FALSE	FALSE	FALSE	Rpa3	replication protein A3
ENSMUSG00000012519	9.33449	10.7512	10.8339	9.17016	8.17228	11.2614	FALSE	FALSE	FALSE	FALSE	FALSE	Mlkl	mixed lineage kinase domain-like
ENSMUSG00000012535	34.0397	38.9182	52.0502	40.1758	39.7882	65.1019	FALSE	FALSE	FALSE	FALSE	FALSE	Tnpo3	transportin 3
ENSMUSG00000012609	15.7978	11.9953	12.8935	13.6594	12.8337	12.3202	FALSE	FALSE	FALSE	FALSE	FALSE	Ttll5	tubulin tyrosine ligase-like family, member 5
ENSMUSG00000012640	21.1671	8.68936	10.1164	22.0363	12.9166	11.113	FALSE	FALSE	FALSE	FALSE	FALSE	Zfp715	zinc finger protein 715
ENSMUSG00000012705	88.2229	359.765	690.591	40.6581	245.084	795.563	TRUE	TRUE	TRUE	TRUE	TRUE	Retn	resistin
ENSMUSG00000012819	53.2031	11.5241	15.7615	134.074	12.4307	15.2728	TRUE	TRUE	TRUE	TRUE	TRUE	Cdh23	cadherin 23 (otocadherin)
ENSMUSG00000012848	86.3269	239.214	125.368	118.65	269.871	145.223	FALSE	FALSE	FALSE	FALSE	FALSE	Rps5	ribosomal protein S5
ENSMUSG00000012889	0.424586	1.72992	0.158836	0.0795297	1.72689	0.12623	TRUE	TRUE	TRUE	TRUE	TRUE	Podnl1	podocan-like 1
ENSMUSG00000013033	12.6448	14.0393	13.64	14.3726	13.3418	9.72238	FALSE	FALSE	FALSE	FALSE	FALSE	Adgrl1	adhesion G protein-coupled receptor L1
ENSMUSG00000013076	131.891	110.783	153.334	169.679	118.299	148.851	FALSE	FALSE	FALSE	FALSE	FALSE	Amotl1	angiomotin-like 1
ENSMUSG00000013089	4.40623	8.16042	5.71932	2.36045	5.00509	5.66129	FALSE	FALSE	FALSE	FALSE	FALSE	Etv5	ets variant 5
ENSMUSG00000013150	5.02268	7.93964	10.8653	6.55879	7.40085	10.6624	TRUE	TRUE	TRUE	FALSE	TRUE	Gfod2	glucose-fructose oxidoreductase domain containing 2
ENSMUSG00000013155	0.563866	1.26464	1.39951	0.44934	1.09845	0.959869	FALSE	FALSE	FALSE	FALSE	FALSE	Enkd1	enkurin domain containing 1
ENSMUSG00000013160	29.8719	65.1884	61.7395	24.9799	59.6724	71.3553	FALSE	FALSE	FALSE	FALSE	FALSE	Atp6v0d1	ATPase, H+ transporting, lysosomal V0 subunit D1
ENSMUSG00000013236	21.3662	38.0878	37.8824	17.7087	40.3871	37.1532	TRUE	TRUE	TRUE	TRUE	TRUE	Ptprs	protein tyrosine phosphatase, receptor type, S
ENSMUSG00000013275	28.4844	30.4611	39.7086	34.3088	33.905	29.1019	FALSE	FALSE	FALSE	FALSE	FALSE	Slc41a1	solute carrier family 41, member 1
ENSMUSG00000013367	0.646429	1.47947	0.529798	0.812043	1.1359	0.484088	TRUE	TRUE	TRUE	TRUE	TRUE	Iglon5	IgLON family member 5
ENSMUSG00000013418	0.280864	0.349252	3.205	0.0754991	0.390421	2.59183	FALSE	FALSE	FALSE	FALSE	FALSE	B4galnt2	beta-1,4-N-acetyl-galactosaminyl transferase 2
ENSMUSG00000013419	11.2136	16.033	18.3601	13.279	15.9968	16.0007	FALSE	FALSE	FALSE	FALSE	FALSE	Zfp651	zinc finger protein 651
ENSMUSG00000013465	28.3304	29.0427	25.828	28.7423	28.4457	26.8362	FALSE	FALSE	FALSE	FALSE	FALSE	Nelfb	negative elongation factor complex member B
ENSMUSG00000013483	0.318483	1.05628	1.50196	0.116631	1.43152	1.85467	FALSE	FALSE	FALSE	FALSE	FALSE	Card14	caspase recruitment domain family, member 14
ENSMUSG00000013495	7.48062	10.3073	11.6149	5.15286	10.3238	13.0641	FALSE	FALSE	FALSE	FALSE	FALSE	Tmem175	transmembrane protein 175
ENSMUSG00000013523	0.787691	1.46424	0.423181	1.17118	1.55473	0.431731	FALSE	FALSE	FALSE	FALSE	FALSE	Bcas1	breast carcinoma amplified sequence 1
ENSMUSG00000013539	5.90996	7.06053	6.1472	3.85222	7.22662	6.1797	FALSE	FALSE	FALSE	FALSE	FALSE	Tango2	transport and golgi organization 2
ENSMUSG00000013584	0.247709	1.95024	6.14366	0.890191	2.37467	5.17003	FALSE	FALSE	FALSE	FALSE	FALSE	Aldh1a2	aldehyde dehydrogenase family 1, subfamily A2
ENSMUSG00000013593	260.999	137.776	145.525	174.565	90.0981	144.03	TRUE	FALSE	TRUE	FALSE	FALSE	Ndufs2	NADH dehydrogenase (ubiquinone) Fe-S protein 2
ENSMUSG00000013622	28.2827	38.1857	48.3579	23.8407	33.6595	59.3757	FALSE	FALSE	FALSE	FALSE	FALSE	Atraid	all-trans retinoic acid induced differentiation factor
ENSMUSG00000013629	30.5389	27.276	18.5998	14.724	28.5446	15.0881	FALSE	FALSE	FALSE	FALSE	FALSE	Cad	carbamoyl-phosphate synthetase 2, aspartate transcarbamylase, and dihydroorotase
ENSMUSG00000013646	22.2742	15.3594	16.3133	17.4455	13.791	18.9967	FALSE	FALSE	FALSE	FALSE	FALSE	Sh3bp5l	SH3 binding domain protein 5 like
ENSMUSG00000013662	23.3429	22.394	29.4514	27.5816	22.6417	34.4244	FALSE	FALSE	FALSE	FALSE	FALSE	Atad1	ATPase family, AAA domain containing 1
ENSMUSG00000013663	97.9355	122.237	171.877	131.951	155.534	187.737	FALSE	FALSE	FALSE	FALSE	FALSE	Pten	phosphatase and tensin homolog
ENSMUSG00000013698	117.907	69.2445	92.0706	111.189	71.0598	106.554	FALSE	FALSE	FALSE	FALSE	FALSE	Pea15a	phosphoprotein enriched in astrocytes 15A
ENSMUSG00000013701	10.0048	7.077	7.4595	5.72678	6.1604	9.971	FALSE	FALSE	FALSE	FALSE	FALSE	Timm23	translocase of inner mitochondrial membrane 23
ENSMUSG00000013707	2.11328	13.9023	2.3517	1.70772	13.5146	3.18635	FALSE	FALSE	FALSE	FALSE	FALSE	Tnfaip8l2	tumor necrosis factor, alpha-induced protein 8-like 2
ENSMUSG00000013736	11.6608	11.7828	11.1638	12.2194	11.7765	12.908	FALSE	FALSE	FALSE	FALSE	FALSE	Trnt1	tRNA nucleotidyl transferase, CCA-adding, 1
ENSMUSG00000013787	61.8388	89.5699	82.1809	80.8496	78.853	83.8706	TRUE	TRUE	TRUE	FALSE	TRUE	Ehmt2	euchromatic histone lysine N-methyltransferase 2
ENSMUSG00000013822	22.724	22.4381	23.1751	14.6776	16.2933	24.9587	TRUE	FALSE	TRUE	FALSE	FALSE	Elof1	ELF1 homolog, elongation factor 1
ENSMUSG00000013833	16.9299	22.424	27.6283	16.0926	17.5198	21.1744	FALSE	FALSE	FALSE	FALSE	FALSE	Med16	mediator complex subunit 16
ENSMUSG00000013846	63.869	45.3494	31.1351	38.176	53.6086	26.5145	TRUE	TRUE	TRUE	FALSE	TRUE	St3gal1	ST3 beta-galactoside alpha-2,3-sialyltransferase 1
ENSMUSG00000013858	61.8567	54.6267	56.2478	44.9868	42.5232	50.7244	FALSE	FALSE	FALSE	FALSE	FALSE	Tmem259	transmembrane protein 259
ENSMUSG00000013878	2.59454	2.99115	4.7768	3.43578	2.27921	5.08228	FALSE	FALSE	FALSE	FALSE	FALSE	Rnf170	ring finger protein 170
ENSMUSG00000013921	4.53224	7.8597	4.93897	2.31754	7.27542	3.04898	FALSE	FALSE	FALSE	FALSE	FALSE	Clip3	CAP-GLY domain containing linker protein 3
ENSMUSG00000013928	0.108727	0.699111	0.629947	0.466169	0.733044	1.0008	FALSE	FALSE	FALSE	FALSE	FALSE
ENSMUSG00000013973	6.00123	4.77319	3.9735	4.43443	4.41287	3.84455	FALSE	FALSE	FALSE	FALSE	FALSE	Dedd	death effector domain-containing
ENSMUSG00000013974	0.551005	2.75106	0.728833	0.194745	2.45864	0.516953	FALSE	FALSE	FALSE	FALSE	FALSE	Mcemp1	mast cell expressed membrane protein 1
ENSMUSG00000013997	16.5439	19.0564	21.6171	13.6815	16.0778	23.5029	TRUE	FALSE	TRUE	FALSE	FALSE	Nit1	nitrilase 1
ENSMUSG00000014030	4.2555	52.8125	1.33662	1.79256	68.4149	1.1281	FALSE	FALSE	FALSE	FALSE	FALSE	Pax5	paired box 5
ENSMUSG00000014039	8.64675	7.67995	6.32462	10.1602	9.48999	5.17609	FALSE	FALSE	FALSE	FALSE	FALSE	Prdm15	PR domain containing 15
ENSMUSG00000014074	10.648	8.56716	12.9663	15.6264	8.9272	16.3213	FALSE	FALSE	FALSE	FALSE	FALSE	Rnf168	ring finger protein 168
ENSMUSG00000014075	1.26987	0.719048	1.49581	0.756712	0.623038	1.37533	TRUE	FALSE	FALSE	FALSE	TRUE	Tctex1d2	Tctex1 domain containing 2
ENSMUSG00000014077	77.4106	130.478	165.822	85.8088	126.767	201.672	FALSE	FALSE	FALSE	FALSE	FALSE	Chp1	calcineurin-like EF hand protein 1
ENSMUSG00000014158	6.36028	7.23717	7.93631	4.63422	7.32078	5.64621	FALSE	FALSE	FALSE	FALSE	FALSE	Trpv4	transient receptor potential cation channel, subfamily V, member 4
ENSMUSG00000014164	3.19837	3.24433	3.72354	5.49264	3.63207	3.52317	FALSE	FALSE	FALSE	FALSE	FALSE	Klhl3	kelch-like 3
ENSMUSG00000014177	5.07052	6.21144	9.02589	7.35569	6.43365	11.5476	FALSE	FALSE	FALSE	FALSE	FALSE	Tvp23b	trans-golgi network vesicle protein 23B
ENSMUSG00000014195	33.558	30.3373	25.7012	39.919	30.8352	28.118	FALSE	FALSE	FALSE	FALSE	FALSE	Dnajc7	DnaJ heat shock protein family (Hsp40) member C7
ENSMUSG00000014226	16.1211	12.7947	15.6502	16.2286	12.2546	19.6416	FALSE	FALSE	FALSE	FALSE	FALSE	Cacybp	calcyclin binding protein
ENSMUSG00000014232	3.11738	3.47546	4.01237	3.25738	3.65959	4.84772	FALSE	FALSE	FALSE	FALSE	FALSE	Cluap1	clusterin associated protein 1
ENSMUSG00000014243	2.6277	2.37967	3.20962	2.14872	2.16587	3.8003	FALSE	FALSE	FALSE	FALSE	FALSE	Zswim7	zinc finger SWIM-type containing 7
ENSMUSG00000014245	4.41938	5.9995	7.56063	5.06399	4.6303	5.85485	TRUE	TRUE	TRUE	TRUE	TRUE	Pigl	phosphatidylinositol glycan anchor biosynthesis, class L
ENSMUSG00000014294	17.3087	15.4744	17.477	16.1931	14.1987	26.5878	FALSE	FALSE	FALSE	FALSE	FALSE	Ndufa2	NADH dehydrogenase (ubiquinone) 1 alpha subcomplex, 2
ENSMUSG00000014301	5.22029	3.48094	4.11991	2.36178	2.40491	4.56858	FALSE	FALSE	FALSE	FALSE	FALSE	Pam16	presequence translocase-asssociated motor 16 homolog (S. cerevisiae)
ENSMUSG00000014303	5.87892	6.64249	7.09803	6.43192	7.3019	5.25578	FALSE	FALSE	FALSE	FALSE	FALSE	Glis2	GLIS family zinc finger 2
ENSMUSG00000014313	186.657	85.5724	116.04	117.107	43.3113	97.2363	FALSE	FALSE	FALSE	FALSE	FALSE	Cox6c	cytochrome c oxidase subunit VIc
ENSMUSG00000014329	7.00194	18.2478	34.4156	5.25137	21.6263	25.5483	FALSE	FALSE	FALSE	FALSE	FALSE	Bicc1	BicC family RNA binding protein 1
ENSMUSG00000014349	34.5591	40.0766	37.1866	35.0971	40.9038	37.1873	FALSE	FALSE	FALSE	FALSE	FALSE	Ube2z	ubiquitin-conjugating enzyme E2Z
ENSMUSG00000014353	22.1688	22.6479	36.1454	24.4181	25.856	37.5844	FALSE	FALSE	FALSE	FALSE	FALSE	Tmem87b	transmembrane protein 87B
ENSMUSG00000014355	79.5226	78.8502	80.2166	83.8588	83.5014	77.3027	FALSE	FALSE	FALSE	FALSE	FALSE	Anapc1	anaphase promoting complex subunit 1
ENSMUSG00000014361	37.2197	22.7514	35.8969	33.0053	21.5405	40.3961	FALSE	FALSE	FALSE	FALSE	FALSE	Mertk	c-mer proto-oncogene tyrosine kinase
ENSMUSG00000014402	19.9244	16.4182	17.8905	15.3797	13.7095	20.9146	FALSE	FALSE	FALSE	FALSE	FALSE	Tsg101	tumor susceptibility gene 101
ENSMUSG00000014418	16.8683	21.4318	23.0394	18.3937	21.4855	25.6631	FALSE	FALSE	FALSE	FALSE	FALSE	Hps5	HPS5, biogenesis of lysosomal organelles complex 2 subunit 2
ENSMUSG00000014426	27.3998	31.2383	32.1484	32.3581	32.2086	30.1698	TRUE	FALSE	TRUE	FALSE	FALSE	Map3k4	mitogen-activated protein kinase kinase kinase 4
ENSMUSG00000014444	145.455	84.4539	89.2119	117.927	71.8995	62.0265	FALSE	FALSE	FALSE	FALSE	FALSE	Piezo1	piezo-type mechanosensitive ion channel component 1
ENSMUSG00000014453	0.846469	21.3706	0.705888	0.761543	22.2134	0.639406	FALSE	FALSE	FALSE	FALSE	FALSE	Blk	B lymphoid kinase
ENSMUSG00000014470	13.3664	20.2924	17.1519	13.1655	17.0371	16.7237	FALSE	FALSE	FALSE	FALSE	FALSE	Rnf166	ring finger protein 166
ENSMUSG00000014496	24.5842	13.3931	15.5375	21.7727	14.2274	16.5762	FALSE	FALSE	FALSE	FALSE	FALSE	Ankrd28	ankyrin repeat domain 28
ENSMUSG00000014498	33.0665	24.2143	15.3341	26.0239	24.512	15.4074	FALSE	FALSE	FALSE	FALSE	FALSE	Ankrd52	ankyrin repeat domain 52
ENSMUSG00000014503	2.89023	1.45397	2.33681	3.54658	2.18225	2.30359	FALSE	FALSE	FALSE	FALSE	FALSE	Pkd2l2	polycystic kidney disease 2-like 2
ENSMUSG00000014504	5.80102	5.38559	6.05055	4.30861	4.99759	5.30821	FALSE	FALSE	FALSE	FALSE	FALSE	Srp19	signal recognition particle 19
ENSMUSG00000014547	17.3397	26.2865	26.7283	28.6657	29.4467	30.347	FALSE	FALSE	FALSE	FALSE	FALSE	Wdfy2	WD repeat and FYVE domain containing 2
ENSMUSG00000014550	19.2206	16.3139	19.0189	23.2516	19.0364	20.1622	FALSE	FALSE	FALSE	FALSE	FALSE	Rbsn	rabenosyn, RAB effector
ENSMUSG00000014551	14.4992	12.8879	12.7598	8.73548	10.7307	13.7961	FALSE	FALSE	FALSE	FALSE	FALSE	Mrps25	mitochondrial ribosomal protein S25
ENSMUSG00000014554	10.3364	13.7123	12.3253	9.9095	14.1243	16.3185	FALSE	FALSE	FALSE	FALSE	FALSE	Dguok	deoxyguanosine kinase
ENSMUSG00000014592	7.95219	3.74849	4.36196	7.08277	4.72154	5.0653	TRUE	FALSE	TRUE	FALSE	FALSE	Camta1	calmodulin binding transcription activator 1
ENSMUSG00000014599	33.0098	57.1212	37.7259	28.3465	76.9993	31.1244	TRUE	TRUE	TRUE	TRUE	TRUE	Csf1	colony stimulating factor 1 (macrophage)
ENSMUSG00000014601	29.4377	21.3084	16.9903	24.6402	20.7937	15.1512	FALSE	FALSE	FALSE	FALSE	FALSE	Strip1	striatin interacting protein 1
ENSMUSG00000014602	2.83025	4.5961	1.88206	2.30617	4.45048	0.828635	FALSE	FALSE	FALSE	FALSE	FALSE	Kif1a	kinesin family member 1A
ENSMUSG00000014606	32.9835	31.8022	27.0933	27.9548	27.0555	34.9215	FALSE	FALSE	FALSE	FALSE	FALSE	Slc25a11	solute carrier family 25 (mitochondrial carrier oxoglutarate carrier), member 11
ENSMUSG00000014633	7.56633	4.68302	3.79723	4.866	3.80118	5.31179	FALSE	FALSE	FALSE	FALSE	FALSE	Cmc2	COX assembly mitochondrial protein 2
ENSMUSG00000014668	15.6583	15.0776	11.8218	17.4194	18.1344	12.5965	FALSE	FALSE	FALSE	FALSE	FALSE	Chfr	checkpoint with forkhead and ring finger domains
ENSMUSG00000014704	1.46993	0.642553	1.33489	2.66874	0.456444	1.24729	FALSE	FALSE	FALSE	FALSE	FALSE	Hoxa2	homeobox A2
ENSMUSG00000014748	33.3849	42.4446	44.5329	29.9654	34.4193	46.3097	FALSE	FALSE	FALSE	FALSE	FALSE	Tex261	testis expressed gene 261
ENSMUSG00000014763	18.3686	18.1032	20.5986	13.2103	21.4677	21.1818	FALSE	FALSE	FALSE	FALSE	FALSE	Fam120b	family with sequence similarity 120, member B
ENSMUSG00000014767	14.8069	12.5156	11.6158	11.2891	15.4489	10.7916	FALSE	FALSE	FALSE	FALSE	FALSE	Tbp	TATA box binding protein
ENSMUSG00000014769	40.4758	62.7646	56.2856	34.6098	56.4934	70.9741	FALSE	FALSE	FALSE	FALSE	FALSE	Psmb1	proteasome (prosome, macropain) subunit, beta type 1
ENSMUSG00000014773	19.8045	10.5243	14.3712	34.8669	10.2838	12.164	TRUE	TRUE	TRUE	TRUE	TRUE	Dll1	delta like canonical Notch ligand 1
ENSMUSG00000014776	14.3628	7.86987	9.13242	8.1047	6.34554	16.5017	FALSE	FALSE	FALSE	FALSE	FALSE	Nol3	nucleolar protein 3 (apoptosis repressor with CARD domain)
ENSMUSG00000014778	28.1132	12.9264	10.6985	32.6912	12.4716	11.0401	FALSE	FALSE	FALSE	FALSE	FALSE	Fhod1	formin homology 2 domain containing 1
ENSMUSG00000014782	0.452706	0.252601	0.628767	1.01104	0.115498	0.442043	FALSE	FALSE	FALSE	FALSE	FALSE	Plekhg4	pleckstrin homology domain containing, family G (with RhoGef domain) member 4
ENSMUSG00000014786	5.02762	1.31874	1.26805	5.56766	1.5245	1.52931	TRUE	FALSE	FALSE	FALSE	TRUE	Slc9a5	solute carrier family 9 (sodium/hydrogen exchanger), member 5
ENSMUSG00000014791	5.54594	8.77667	11.0967	3.72832	7.79632	12.4906	FALSE	FALSE	FALSE	FALSE	FALSE	Elmo3	engulfment and cell motility 3
ENSMUSG00000014813	5.73492	5.73986	10.948	4.96678	6.87013	6.44217	TRUE	TRUE	TRUE	TRUE	TRUE	Stc1	stanniocalcin 1
ENSMUSG00000014837	0.98423	1.08543	0.854704	1.88723	1.00243	0.962378	FALSE	FALSE	FALSE	FALSE	FALSE	4931428F04Rik	RIKEN cDNA 4931428F04 gene
ENSMUSG00000014846	24.126	22.7025	41.181	20.4556	30.891	31.1546	FALSE	FALSE	FALSE	FALSE	FALSE	Tppp3	tubulin polymerization-promoting protein family member 3
ENSMUSG00000014850	7.73398	10.8749	11.0598	11.5255	11.4316	10.2373	TRUE	TRUE	TRUE	FALSE	TRUE	Msh3	mutS homolog 3
ENSMUSG00000014856	8.91314	8.22282	8.33693	7.03963	8.44101	9.41319	FALSE	FALSE	FALSE	FALSE	FALSE	Tmem208	transmembrane protein 208
ENSMUSG00000014859	19.9878	21.5235	14.5266	15.5468	18.1555	11.8743	FALSE	FALSE	FALSE	FALSE	FALSE	E2f4	E2F transcription factor 4
ENSMUSG00000014867	58.6233	109.869	141.636	45.9462	93.3838	148.842	FALSE	FALSE	FALSE	FALSE	FALSE	Surf4	surfeit gene 4
ENSMUSG00000014873	9.95856	11.4654	9.99153	8.74284	11.0625	9.53044	FALSE	FALSE	FALSE	FALSE	FALSE	Surf2	surfeit gene 2
ENSMUSG00000014905	35.3363	50.5916	81.512	29.5076	44.1648	64.6796	TRUE	TRUE	TRUE	TRUE	FALSE	Dnajb9	DnaJ heat shock protein family (Hsp40) member B9
ENSMUSG00000014907	2.82943	3.9949	4.40552	3.81036	3.99623	4.43452	FALSE	FALSE	FALSE	FALSE	FALSE	Naf1	nuclear assembly factor 1 ribonucleoprotein
ENSMUSG00000014932	35.9178	14.0611	28.485	67.6906	14.3208	30.9925	FALSE	FALSE	FALSE	FALSE	FALSE	Yes1	YES proto-oncogene 1, Src family tyrosine kinase
ENSMUSG00000014956	118.572	55.2801	83.304	137.228	62.4975	87.3288	FALSE	FALSE	FALSE	FALSE	FALSE	Ppp1cb	protein phosphatase 1, catalytic subunit, beta isoform
ENSMUSG00000014959	40.0546	60.0424	61.4629	32.0364	53.4895	55.7966	FALSE	FALSE	FALSE	FALSE	FALSE	Gorasp2	golgi reassembly stacking protein 2
ENSMUSG00000014980	3.24675	2.64715	2.65617	3.51059	3.69794	3.56784	FALSE	FALSE	FALSE	FALSE	FALSE	Tsen15	tRNA splicing endonuclease subunit 15
ENSMUSG00000015002	32.7537	45.8375	57.0073	36.173	45.4878	56.5919	FALSE	FALSE	FALSE	FALSE	FALSE	Efr3a	EFR3 homolog A
ENSMUSG00000015013	9.54653	9.28453	10.4779	6.40061	9.75497	13.3218	FALSE	FALSE	FALSE	FALSE	FALSE	Trappc2l	trafficking protein particle complex 2-like
ENSMUSG00000015016	41.1707	18.8087	14.36	16.7437	10.7447	14.7295	TRUE	FALSE	FALSE	FALSE	TRUE	Acsf3	acyl-CoA synthetase family member 3
ENSMUSG00000015023	11.5445	13.2183	10.2524	9.71881	11.5085	10.3188	FALSE	FALSE	FALSE	FALSE	FALSE	Ddx19a	DEAD (Asp-Glu-Ala-Asp) box polypeptide 19a
ENSMUSG00000015027	3.48382	13.0834	12.2439	3.46702	11.1846	14.6936	TRUE	TRUE	TRUE	TRUE	TRUE	Galns	galactosamine (N-acetyl)-6-sulfate sulfatase
ENSMUSG00000015053	44.7713	10.7199	10.7725	38.7795	7.28121	8.19068	FALSE	FALSE	FALSE	FALSE	FALSE	Gata2	GATA binding protein 2
ENSMUSG00000015083	2.23901	1.11319	1.05934	1.74564	1.12694	1.04457	TRUE	TRUE	TRUE	TRUE	TRUE	C8g	complement component 8, gamma polypeptide
ENSMUSG00000015085	4.57582	15.5304	17.9518	4.28434	17.3892	15.9109	FALSE	FALSE	FALSE	FALSE	FALSE	Entpd2	ectonucleoside triphosphate diphosphohydrolase 2
ENSMUSG00000015087	42.2231	37.9154	36.2587	32.0122	31.9512	31.4646	FALSE	FALSE	FALSE	FALSE	FALSE	Rabl6	RAB, member RAS oncogene family-like 6
ENSMUSG00000015090	2.15374	1.21938	6.99924	0.793797	0.414912	4.68304	TRUE	TRUE	TRUE	TRUE	TRUE	Ptgds	prostaglandin D2 synthase (brain)
ENSMUSG00000015092	60.5632	51.7196	43.979	38.1064	37.1066	49.5349	FALSE	FALSE	FALSE	FALSE	FALSE	Edf1	endothelial differentiation-related factor 1
ENSMUSG00000015093	1.017	0.87106	0.604515	1.01982	1.17487	0.650292	FALSE	FALSE	FALSE	FALSE	FALSE	Clic3	chloride intracellular channel 3
ENSMUSG00000015094	28.9316	32.3783	52.2966	26.8009	37.6536	56.522	FALSE	FALSE	FALSE	FALSE	FALSE	Npdc1	neural proliferation, differentiation and control 1
ENSMUSG00000015095	35.5299	31.0836	32.163	24.3347	24.959	32.5487	FALSE	FALSE	FALSE	FALSE	FALSE	Fbxw5	F-box and WD-40 domain protein 5
ENSMUSG00000015112	1.21334	1.48234	2.16151	2.19572	1.39567	2.35861	FALSE	FALSE	FALSE	FALSE	FALSE	Slc25a13	solute carrier family 25 (mitochondrial carrier, adenine nucleotide translocator), member 13
ENSMUSG00000015120	18.5278	22.5168	20.3554	25.6497	25.9942	16.7683	FALSE	FALSE	FALSE	FALSE	FALSE	Ube2i	ubiquitin-conjugating enzyme E2I
ENSMUSG00000015126	3.35682	5.2119	6.07161	3.19408	4.75986	5.71196	FALSE	FALSE	FALSE	FALSE	FALSE	Tsr3	TSR3 20S rRNA accumulation
ENSMUSG00000015127	10.6961	7.61834	6.24721	11.9995	8.74268	4.90091	TRUE	FALSE	FALSE	FALSE	TRUE	Unkl	unkempt family like zinc finger
ENSMUSG00000015133	28.222	35.6584	19.9609	38.3124	33.4441	15.1979	FALSE	FALSE	FALSE	FALSE	FALSE	Lrrk1	leucine-rich repeat kinase 1
ENSMUSG00000015134	2.40119	9.63248	15.4113	3.67012	11.4419	15.7015	FALSE	FALSE	FALSE	FALSE	FALSE	Aldh1a3	aldehyde dehydrogenase family 1, subfamily A3
ENSMUSG00000015143	33.1699	45.8236	40.1978	48.1701	50.669	32.3279	TRUE	FALSE	FALSE	FALSE	TRUE	Actn1	actinin, alpha 1
ENSMUSG00000015149	43.0537	42.1007	39.7535	33.4247	40.0394	32.6405	FALSE	FALSE	FALSE	FALSE	FALSE	Sirt2	sirtuin 2
ENSMUSG00000015165	103.32	130.524	104.625	101.507	122.025	107.409	FALSE	FALSE	FALSE	FALSE	FALSE	Hnrnpl	heterogeneous nuclear ribonucleoprotein L
ENSMUSG00000015176	22.3141	23.9015	25.5283	19.2274	27.3123	22.346	TRUE	FALSE	TRUE	FALSE	FALSE	Nolc1	nucleolar and coiled-body phosphoprotein 1
ENSMUSG00000015189	14.6363	13.7074	17.9059	20.2656	17.1598	22.5144	FALSE	FALSE	FALSE	FALSE	FALSE	Casd1	CAS1 domain containing 1
ENSMUSG00000015202	9.07184	15.0671	16.4976	19.876	15.9025	14.4912	FALSE	FALSE	FALSE	FALSE	FALSE	Cnksr3	Cnksr family member 3
ENSMUSG00000015214	16.5938	16.6253	18.9233	17.4608	18.8958	21.0279	FALSE	FALSE	FALSE	FALSE	FALSE	Mtmr1	myotubularin related protein 1
ENSMUSG00000015217	5.05075	2.91845	4.93702	3.29616	2.02964	5.47313	FALSE	FALSE	FALSE	FALSE	FALSE	Hmgb3	high mobility group box 3
ENSMUSG00000015222	2.6215	1.61334	2.07843	6.10025	1.96556	2.40995	FALSE	FALSE	FALSE	FALSE	FALSE	Map2	microtubule-associated protein 2
ENSMUSG00000015224	7.89078	8.12625	9.93721	10.6048	7.57128	11.6576	TRUE	TRUE	TRUE	FALSE	TRUE	Cyp2j9	cytochrome P450, family 2, subfamily j, polypeptide 9
ENSMUSG00000015243	154.452	282.486	321.769	141.09	315.204	328.286	FALSE	FALSE	FALSE	FALSE	FALSE	Abca1	ATP-binding cassette, sub-family A (ABC1), member 1
ENSMUSG00000015247	6.29999	8.53044	10.58	8.35384	9.78491	14.4022	TRUE	FALSE	TRUE	FALSE	FALSE	Nipsnap3b	nipsnap homolog 3B
ENSMUSG00000015289	6.78335	8.49184	8.95674	7.1199	7.83659	12.3687	TRUE	FALSE	TRUE	FALSE	FALSE	Lage3	L antigen family, member 3
ENSMUSG00000015290	17.8104	12.1703	12.3366	13.8086	10.7661	14.3109	FALSE	FALSE	FALSE	FALSE	FALSE	Ubl4a	ubiquitin-like 4A
ENSMUSG00000015291	53.4309	50.0533	53.723	56.5812	56.9934	55.7013	FALSE	FALSE	FALSE	FALSE	FALSE	Gdi1	guanosine diphosphate (GDP) dissociation inhibitor 1
ENSMUSG00000015305	109.411	109.54	162.256	126.342	154.116	150.645	FALSE	FALSE	FALSE	FALSE	FALSE	Sash1	SAM and SH3 domain containing 1
ENSMUSG00000015312	9.76285	49.6257	60.6527	20.625	57.7503	62.7422	FALSE	FALSE	FALSE	FALSE	FALSE	Gadd45b	growth arrest and DNA-damage-inducible 45 beta
ENSMUSG00000015314	0.304803	9.91585	0.326015	0.318637	14.1469	0.529279	FALSE	FALSE	FALSE	FALSE	FALSE	Slamf6	SLAM family member 6
ENSMUSG00000015316	0.395384	4.21018	0.288943	0.203421	5.51169	0.127286	TRUE	TRUE	TRUE	TRUE	TRUE	Slamf1	signaling lymphocytic activation molecule family member 1
ENSMUSG00000015335	4.56998	3.10113	3.99694	3.97614	3.64409	4.12402	FALSE	FALSE	FALSE	FALSE	FALSE	Zdhhc12	zinc finger, DHHC domain containing 12
ENSMUSG00000015337	6.7849	3.49107	3.60876	4.67638	2.72837	4.16208	TRUE	TRUE	TRUE	FALSE	TRUE	Endog	endonuclease G
ENSMUSG00000015340	7.22005	41.1279	23.6458	10.2647	43.9166	33.9991	FALSE	FALSE	FALSE	FALSE	FALSE	Cybb	cytochrome b-245, beta polypeptide
ENSMUSG00000015341	11.3005	9.92049	10.6494	13.8507	10.4291	12.0902	FALSE	FALSE	FALSE	FALSE	FALSE	Golga7	golgi autoantigen, golgin subfamily a, 7
ENSMUSG00000015342	0.616571	1.5239	1.53384	0.800217	1.63094	1.14983	FALSE	FALSE	FALSE	FALSE	FALSE	Xk	X-linked Kx blood group
ENSMUSG00000015354	5.04087	27.8701	8.79483	3.99532	34.041	9.80431	TRUE	TRUE	TRUE	TRUE	TRUE	Pcolce2	procollagen C-endopeptidase enhancer 2
ENSMUSG00000015355	1.14706	8.67036	3.46471	1.24861	11.8147	5.17361	TRUE	TRUE	TRUE	TRUE	TRUE	Cd48	CD48 antigen
ENSMUSG00000015357	32.2689	20.7893	32.8962	31.833	18.1413	32.5288	TRUE	TRUE	TRUE	FALSE	TRUE	Clpx	caseinolytic mitochondrial matrix peptidase chaperone subunit
ENSMUSG00000015363	23.925	24.7365	19.1788	23.8094	22.2924	20.1426	FALSE	FALSE	FALSE	FALSE	FALSE	Trabd	TraB domain containing
ENSMUSG00000015377	7.07069	4.41067	3.22169	8.30026	4.51213	2.76969	FALSE	FALSE	FALSE	FALSE	FALSE	Dennd6b	DENN/MADD domain containing 6B
ENSMUSG00000015396	7.7577	80.0816	67.4374	13.1885	97.0134	61.3076	FALSE	FALSE	FALSE	FALSE	FALSE	Cd83	CD83 antigen
ENSMUSG00000015405	0.648374	0.244206	0.758714	0.209389	0.172675	0.538525	FALSE	FALSE	FALSE	FALSE	FALSE	Ace2	angiotensin I converting enzyme (peptidyl-dipeptidase A) 2
ENSMUSG00000015437	0.179481	1.85457	0.572055	1.29986	1.70906	0.752482	TRUE	TRUE	TRUE	TRUE	TRUE	Gzmb	granzyme B
ENSMUSG00000015451	0.698535	0.587066	0.7459	0.762783	0.676804	0.522569	FALSE	FALSE	FALSE	FALSE	FALSE
ENSMUSG00000015452	0.507523	0.946309	1.20752	0.759252	1.02361	0.883319	TRUE	TRUE	TRUE	TRUE	TRUE	Ager	advanced glycosylation end product-specific receptor
ENSMUSG00000015461	19.0779	18.5917	16.2168	18.2627	20.1195	16.0337	FALSE	FALSE	FALSE	FALSE	FALSE	Atf6b	activating transcription factor 6 beta
ENSMUSG00000015467	1.54572	0.967434	0.656507	1.16456	1.37988	0.708	TRUE	TRUE	TRUE	TRUE	TRUE	Egfl8	EGF-like domain 8
ENSMUSG00000015468	151.167	32.7088	42.3867	156.003	27.6701	38.8054	FALSE	FALSE	FALSE	FALSE	FALSE	Notch4	notch 4
ENSMUSG00000015474	8.29606	9.09698	7.7323	6.22509	7.44583	8.02905	TRUE	TRUE	TRUE	TRUE	TRUE	Ppt2	palmitoyl-protein thioesterase 2
ENSMUSG00000015476	1.4131	1.31411	1.53803	0.191791	1.02763	0.950108	FALSE	FALSE	FALSE	FALSE	FALSE	Prrt1	proline-rich transmembrane protein 1
ENSMUSG00000015478	8.21387	5.44043	6.60652	5.01125	4.24597	5.10427	FALSE	FALSE	FALSE	FALSE	FALSE	Rnf5	ring finger protein 5
ENSMUSG00000015488	10.0666	7.71583	7.31686	7.23341	8.64979	7.33942	FALSE	FALSE	FALSE	FALSE	FALSE	Cacfd1	calcium channel flower domain containing 1
ENSMUSG00000015501	63.4751	57.5442	59.1981	72.0163	75.3322	54.8559	FALSE	FALSE	FALSE	FALSE	FALSE	Hivep2	human immunodeficiency virus type I enhancer binding protein 2
ENSMUSG00000015522	33.9593	32.9774	32.8128	42.2394	38.6171	33.1909	FALSE	FALSE	FALSE	FALSE	FALSE	Arnt	aryl hydrocarbon receptor nuclear translocator
ENSMUSG00000015533	1.73908	2.81332	2.02284	1.44256	3.61921	1.89981	FALSE	FALSE	FALSE	FALSE	FALSE	Itga2	integrin alpha 2
ENSMUSG00000015536	19.0655	21.2443	27.2487	17.8081	15.6956	36.1831	FALSE	FALSE	FALSE	FALSE	FALSE	Mocs2	molybdenum cofactor synthesis 2
ENSMUSG00000015542	10.4852	8.6822	9.95689	8.79528	7.75113	11.7056	FALSE	FALSE	FALSE	FALSE	FALSE	Nat9	N-acetyltransferase 9 (GCN5-related, putative)
ENSMUSG00000015568	949.194	1158.58	2029.18	539.195	979.821	2698.24	TRUE	TRUE	TRUE	TRUE	TRUE	Lpl	lipoprotein lipase
ENSMUSG00000015575	24.3653	25.7879	32.4345	15.3222	25.6689	40.8363	FALSE	FALSE	FALSE	FALSE	FALSE	Atp6v0e	ATPase, H+ transporting, lysosomal V0 subunit E
ENSMUSG00000015597	20.8496	33.1255	20.797	22.9796	42.1636	19.565	FALSE	FALSE	FALSE	FALSE	FALSE	Zfp318	zinc finger protein 318
ENSMUSG00000015599	0.731548	0.99735	0.193721	0.0855895	1.33254	0.118922	FALSE	FALSE	FALSE	FALSE	FALSE	Ttbk1	tau tubulin kinase 1
ENSMUSG00000015605	35.9318	45.2023	70.3942	38.1639	52.6814	52.9195	TRUE	FALSE	FALSE	FALSE	TRUE	Srf	serum response factor
ENSMUSG00000015619	1.47124	3.17455	1.58988	0.45511	4.00471	0.935341	FALSE	FALSE	FALSE	FALSE	FALSE	Gata3	GATA binding protein 3
ENSMUSG00000015647	166.55	60.6527	75.9897	234.332	53.6882	58.9593	TRUE	TRUE	TRUE	TRUE	TRUE	Lama5	laminin, alpha 5
ENSMUSG00000015653	1.67041	3.14391	11.4683	0.706904	2.70534	10.9586	FALSE	FALSE	FALSE	FALSE	FALSE	Steap2	six transmembrane epithelial antigen of prostate 2
ENSMUSG00000015656	283.018	444.635	511.591	418.773	551.77	586.404	FALSE	FALSE	FALSE	FALSE	FALSE	Hspa8	heat shock protein 8
ENSMUSG00000015659	3.85432	3.12459	3.56697	5.09221	3.45796	3.07076	FALSE	FALSE	FALSE	FALSE	FALSE	Serac1	serine active site containing 1
ENSMUSG00000015668	16.5883	16.0121	18.4829	10.8366	13.0551	19.9687	FALSE	FALSE	FALSE	FALSE	FALSE	Pdzd11	PDZ domain containing 11
ENSMUSG00000015671	31.1853	33.6948	35.4028	26.4014	27.2622	44.714	FALSE	FALSE	FALSE	FALSE	FALSE	Psma2	proteasome (prosome, macropain) subunit, alpha type 2
ENSMUSG00000015672	16.6196	13.4446	14.7093	11.8864	10.4575	16.9848	TRUE	TRUE	TRUE	TRUE	TRUE	Mrpl32	mitochondrial ribosomal protein L32
ENSMUSG00000015697	18.2086	20.535	19.5944	21.6333	23.2013	20.1386	TRUE	FALSE	FALSE	FALSE	TRUE	Setdb1	SET domain, bifurcated 1
ENSMUSG00000015702	0.730897	1.58606	3.37398	0.959979	1.30374	2.77621	FALSE	FALSE	FALSE	FALSE	FALSE	Anxa9	annexin A9
ENSMUSG00000015709	0.576739	1.31426	0.975607	0	1.14983	0.790346	FALSE	FALSE	FALSE	FALSE	FALSE	Arnt2	aryl hydrocarbon receptor nuclear translocator 2
ENSMUSG00000015711	12.103	16.5417	17.894	8.43478	12.3252	16.8897	FALSE	FALSE	FALSE	FALSE	FALSE	Prune1	prune exopolyphosphatase
ENSMUSG00000015714	51.0486	77.4044	94.805	49.7804	67.1686	89.5373	FALSE	FALSE	FALSE	FALSE	FALSE	Cers2	ceramide synthase 2
ENSMUSG00000015733	47.8396	49.4188	57.9328	57.6341	50.2838	73.7917	TRUE	FALSE	FALSE	FALSE	TRUE	Capza2	capping protein (actin filament) muscle Z-line, alpha 2
ENSMUSG00000015745	39.735	33.3382	16.7384	34.8991	28.3216	16.107	FALSE	FALSE	FALSE	FALSE	FALSE	Plekho1	pleckstrin homology domain containing, family O member 1
ENSMUSG00000015747	12.377	10.754	11.3095	9.76286	8.72532	12.6681	FALSE	FALSE	FALSE	FALSE	FALSE	Vps45	vacuolar protein sorting 45
ENSMUSG00000015748	13.3321	10.7473	9.64287	16.8645	11.8826	9.89576	FALSE	FALSE	FALSE	FALSE	FALSE	Prpf3	pre-mRNA processing factor 3
ENSMUSG00000015749	19.332	17.3421	19.8386	22.6384	18.7993	21.2119	FALSE	FALSE	FALSE	FALSE	FALSE	Anp32e	acidic (leucine-rich) nuclear phosphoprotein 32 family, member E
ENSMUSG00000015750	10.1182	9.21487	8.22748	9.39795	8.50586	8.54467	FALSE	FALSE	FALSE	FALSE	FALSE	Aph1a	aph1 homolog A, gamma secretase subunit
ENSMUSG00000015755	47.3606	42.746	42.8524	49.0966	48.9004	45.9566	FALSE	FALSE	FALSE	FALSE	FALSE	Tab2	TGF-beta activated kinase 1/MAP3K7 binding protein 2
ENSMUSG00000015757	20.7711	15.1101	18.3667	24.1635	16.4201	19.1201	FALSE	FALSE	FALSE	FALSE	FALSE	Ppil4	peptidylprolyl isomerase (cyclophilin)-like 4
ENSMUSG00000015759	21.0034	27.0964	33.9818	18.434	23.8499	43.3284	FALSE	FALSE	FALSE	FALSE	FALSE	Cnih1	cornichon family AMPA receptor auxiliary protein 1
ENSMUSG00000015766	32.113	40.6985	58.663	28.5438	44.7789	49.1633	FALSE	FALSE	FALSE	FALSE	FALSE	Eps8	epidermal growth factor receptor pathway substrate 8
ENSMUSG00000015776	15.8667	19.1204	19.731	19.6696	16.7931	18.4093	FALSE	FALSE	FALSE	FALSE	FALSE	Med22	mediator complex subunit 22
ENSMUSG00000015790	20.9519	22.2541	24.1331	12.8942	18.9521	26.6642	FALSE	FALSE	FALSE	FALSE	FALSE	Surf1	surfeit gene 1
ENSMUSG00000015804	10.7205	14.5089	18.2818	12.3851	14.7496	22.0613	TRUE	FALSE	FALSE	FALSE	TRUE	Med28	mediator complex subunit 28
ENSMUSG00000015806	18.3345	14.0616	14.3571	13.1355	11.9347	19.0727	FALSE	FALSE	FALSE	FALSE	FALSE	Qdpr	quinoid dihydropteridine reductase
ENSMUSG00000015837	172.755	399.222	476.155	177.566	445.737	410.587	FALSE	FALSE	FALSE	FALSE	FALSE	Sqstm1	sequestosome 1
ENSMUSG00000015839	73.986	77.0426	102.907	68.7859	83.3556	91.9583	FALSE	FALSE	FALSE	FALSE	FALSE	Nfe2l2	nuclear factor, erythroid derived 2, like 2
ENSMUSG00000015843	6.89695	7.44105	8.75837	3.7483	6.25655	8.33119	FALSE	FALSE	FALSE	FALSE	FALSE	Rxrg	retinoid X receptor gamma
ENSMUSG00000015846	57.2087	109.602	125.309	64.2051	99.7889	122.571	FALSE	FALSE	FALSE	FALSE	FALSE	Rxra	retinoid X receptor alpha
ENSMUSG00000015850	8.60688	16.0795	13.2241	9.61066	25.3197	13.3401	TRUE	TRUE	TRUE	TRUE	TRUE	Adamtsl4	ADAMTS-like 4
ENSMUSG00000015852	3.90886	18.5901	14.2275	3.95733	26.1503	21.2665	FALSE	FALSE	FALSE	FALSE	FALSE	Fcrls	Fc receptor-like S, scavenger receptor
ENSMUSG00000015854	0.0728512	12.0607	0.936926	0.0415244	4.56086	2.07855	TRUE	TRUE	TRUE	TRUE	TRUE	Cd5l	CD5 antigen-like
ENSMUSG00000015869	12.5335	16.1372	15.9241	12.595	16.9084	17.6611	TRUE	FALSE	TRUE	FALSE	FALSE	Prpsap1	phosphoribosyl pyrophosphate synthetase-associated protein 1
ENSMUSG00000015880	0.499184	2.09828	1.16816	0.91072	0.827458	1.3118	FALSE	FALSE	FALSE	FALSE	FALSE	Ncapg	non-SMC condensin I complex, subunit G
ENSMUSG00000015882	18.5372	15.3902	20.0983	23.7514	13.3362	18.7315	TRUE	TRUE	TRUE	FALSE	TRUE	Lcorl	ligand dependent nuclear receptor corepressor-like
ENSMUSG00000015889	26.7847	32.4008	33.9364	27.7469	31.3836	38.1641	FALSE	FALSE	FALSE	FALSE	FALSE	Lta4h	leukotriene A4 hydrolase
ENSMUSG00000015932	52.0131	63.653	101.128	73.0295	57.2003	110.708	FALSE	FALSE	FALSE	FALSE	FALSE	Dstn	destrin
ENSMUSG00000015937	26.761	46.1293	30.1666	23.296	45.1616	31.8222	FALSE	FALSE	FALSE	FALSE	FALSE	H2afy	H2A histone family, member Y
ENSMUSG00000015942	4.32875	6.68196	4.15779	3.62545	6.39881	3.6752	FALSE	FALSE	FALSE	FALSE	FALSE	Gtf2ird2	GTF2I repeat domain containing 2
ENSMUSG00000015943	4.91673	4.51747	4.93576	2.78257	3.99074	5.44274	TRUE	TRUE	TRUE	TRUE	FALSE	Bola1	bolA-like 1 (E. coli)
ENSMUSG00000015944	11.9331	13.8205	12.1335	7.88703	13.8197	11.6382	FALSE	FALSE	FALSE	FALSE	FALSE	Gatsl2	GATS protein-like 2
ENSMUSG00000015947	1.53	8.58712	3.31608	0.940953	5.42939	4.48684	TRUE	TRUE	TRUE	TRUE	TRUE	Fcgr1	Fc receptor, IgG, high affinity I
ENSMUSG00000015950	4.72617	39.5655	9.90499	3.83123	37.9475	12.8224	FALSE	FALSE	FALSE	FALSE	FALSE	Ncf1	neutrophil cytosolic factor 1
ENSMUSG00000015957	2.50272	5.36611	2.72965	1.44865	7.18191	3.27262	TRUE	TRUE	TRUE	FALSE	TRUE	Wnt11	wingless-type MMTV integration site family, member 11
ENSMUSG00000015961	26.3742	22.3317	27.1636	30.0505	24.8697	29.9614	FALSE	FALSE	FALSE	FALSE	FALSE	Adss	adenylosuccinate synthetase, non muscle
ENSMUSG00000015966	1.20165	1.72249	1.91967	0.641585	2.39617	1.71443	FALSE	FALSE	FALSE	FALSE	FALSE	Il17rb	interleukin 17 receptor B
ENSMUSG00000015968	0.56729	3.20738	3.46838	1.78328	2.88252	3.39992	FALSE	FALSE	FALSE	FALSE	FALSE	Cacna1d	calcium channel, voltage-dependent, L type, alpha 1D subunit
ENSMUSG00000015970	29.1352	36.5824	47.3656	17.1665	32.5242	35.2098	FALSE	FALSE	FALSE	FALSE	FALSE	Chdh	choline dehydrogenase
ENSMUSG00000015971	19.7939	17.9244	18.3447	23.0943	16.4109	18.5869	FALSE	FALSE	FALSE	FALSE	FALSE	Actr8	ARP8 actin-related protein 8
ENSMUSG00000015980	3.91718	4.05294	6.872	1.57224	2.45786	4.65437	FALSE	FALSE	FALSE	FALSE	FALSE	Lrrc27	leucine rich repeat containing 27
ENSMUSG00000015981	0.851628	0.783905	1.31156	0.971153	1.10041	0.728975	TRUE	FALSE	FALSE	FALSE	TRUE	Stk32c	serine/threonine kinase 32C
ENSMUSG00000015994	29.1838	30.0659	32.8232	27.2641	25.8319	40.0172	FALSE	FALSE	FALSE	FALSE	FALSE	Fnta	farnesyltransferase, CAAX box, alpha
ENSMUSG00000016018	24.8098	22.2935	27.2259	27.973	23.6203	27.2981	FALSE	FALSE	FALSE	FALSE	FALSE	Skiv2l2	superkiller viralicidic activity 2-like 2 (S. cerevisiae)
ENSMUSG00000016024	8.45222	49.6087	104.981	7.92303	50.0438	108.415	TRUE	TRUE	TRUE	TRUE	TRUE	Lbp	lipopolysaccharide binding protein
ENSMUSG00000016028	1.75684	14.0965	13.4633	1.34865	15.5964	10.1987	FALSE	FALSE	FALSE	FALSE	FALSE	Celsr1	cadherin, EGF LAG seven-pass G-type receptor 1
ENSMUSG00000016087	134.648	69.6295	72.4382	185.712	71.4345	74.9604	FALSE	FALSE	FALSE	FALSE	FALSE	Fli1	Friend leukemia integration 1
ENSMUSG00000016128	31.7927	24.5056	43.1606	52.8471	27.6843	37.6568	FALSE	FALSE	FALSE	FALSE	FALSE	Stard13	StAR-related lipid transfer (START) domain containing 13
ENSMUSG00000016150	1.44592	0.452398	0.297047	1.45446	0.380138	0.202934	FALSE	FALSE	FALSE	FALSE	FALSE	Tenm1	teneurin transmembrane protein 1
ENSMUSG00000016181	5.79774	7.18508	5.59864	7.65788	8.76626	5.21846	FALSE	FALSE	FALSE	FALSE	FALSE	Diexf	digestive organ expansion factor homolog (zebrafish)
ENSMUSG00000016194	36.718	52.0068	62.2189	23.7839	56.6698	97.7305	TRUE	FALSE	FALSE	FALSE	TRUE	Hsd11b1	hydroxysteroid 11-beta dehydrogenase 1
ENSMUSG00000016200	0.850074	1.91635	3.88974	0.362074	1.09056	4.41654	FALSE	FALSE	FALSE	FALSE	FALSE	Syt14	synaptotagmin XIV
ENSMUSG00000016206	6.55242	11.6602	5.06053	7.42452	12.3216	7.00031	TRUE	TRUE	TRUE	TRUE	TRUE	H2-M3	histocompatibility 2, M region locus 3
ENSMUSG00000016239	1.40655	1.82817	3.92995	2.90317	2.69559	3.72498	FALSE	FALSE	FALSE	FALSE	FALSE	Lonrf3	LON peptidase N-terminal domain and ring finger 3
ENSMUSG00000016252	34.5531	19.0238	17.1252	22.3898	16.6981	25.8454	FALSE	FALSE	FALSE	FALSE	FALSE	Atp5e	ATP synthase, H+ transporting, mitochondrial F1 complex, epsilon subunit
ENSMUSG00000016253	15.5091	20.2154	17.154	16.2564	16.8687	18.7322	FALSE	FALSE	FALSE	FALSE	FALSE	Nelfcd	negative elongation factor complex member C/D, Th1l
ENSMUSG00000016255	1.73508	0.683935	0.515952	1.93737	0.378079	0.438126	FALSE	FALSE	FALSE	FALSE	FALSE	Tubb1	tubulin, beta 1 class VI
ENSMUSG00000016256	137.999	131.947	90.3427	46.3909	109.686	104.665	TRUE	TRUE	TRUE	TRUE	TRUE	Ctsz	cathepsin Z
ENSMUSG00000016257	43.4431	17.5328	22.1679	17.9738	12.565	25.8975	FALSE	FALSE	FALSE	FALSE	FALSE	Prelid3b	PRELI domain containing 3B
ENSMUSG00000016262	0.991851	1.28088	1.77944	2.36952	1.59206	0.964183	FALSE	FALSE	FALSE	FALSE	FALSE	Sertad4	SERTA domain containing 4
ENSMUSG00000016283	0	1.87613	0.0643551	0.559165	3.53914	0.0910035	TRUE	TRUE	TRUE	TRUE	TRUE	H2-M2	histocompatibility 2, M region locus 2
ENSMUSG00000016308	8.15927	7.94017	8.29004	7.53517	6.88303	9.85213	FALSE	FALSE	FALSE	FALSE	FALSE	Ube2a	ubiquitin-conjugating enzyme E2A
ENSMUSG00000016319	83.0847	103.213	103.575	61.2193	83.7514	110.501	FALSE	FALSE	FALSE	FALSE	FALSE	Slc25a5	solute carrier family 25 (mitochondrial carrier, adenine nucleotide translocator), member 5
ENSMUSG00000016344	17.735	14.2552	12.9844	11.2633	11.3949	12.816	FALSE	FALSE	FALSE	FALSE	FALSE	Ppdpf	pancreatic progenitor cell differentiation and proliferation factor
ENSMUSG00000016356	4.01926	1.51939	1.64515	2.09009	1.50317	0.705133	TRUE	TRUE	TRUE	TRUE	TRUE	Col20a1	collagen, type XX, alpha 1
ENSMUSG00000016382	60.8893	28.2863	60.5387	63.491	30.9748	59.4217	FALSE	FALSE	FALSE	FALSE	FALSE	Pls3	plastin 3 (T-isoform)
ENSMUSG00000016409	11.9955	7.70303	11.5571	13.9153	7.41567	11.5319	FALSE	FALSE	FALSE	FALSE	FALSE	Nkap	NFKB activating protein
ENSMUSG00000016427	66.2228	30.2874	30.4059	32.5031	19.7265	32.4218	FALSE	FALSE	FALSE	FALSE	FALSE	Ndufa1	NADH dehydrogenase (ubiquinone) 1 alpha subcomplex, 1
ENSMUSG00000016458	0.0364682	0.728866	11.126	0.038231	0.0919733	5.29387	FALSE	FALSE	FALSE	FALSE	FALSE	Wt1	Wilms tumor 1 homolog
ENSMUSG00000016477	4.67159	4.71403	5.28362	4.48401	4.54917	7.54442	TRUE	FALSE	FALSE	FALSE	TRUE	E2f3	E2F transcription factor 3
ENSMUSG00000016481	54.812	40.7658	44.122	55.7398	39.3268	47.7929	TRUE	TRUE	TRUE	TRUE	TRUE	Cr1l	complement component (3b/4b) receptor 1-like
ENSMUSG00000016487	120.868	59.7395	100.258	139.942	63.0401	102.951	FALSE	FALSE	FALSE	FALSE	FALSE	Ppfibp1	PTPRF interacting protein, binding protein 1 (liprin beta 1)
ENSMUSG00000016493	6.40113	2.52829	2.66473	5.60969	2.51902	2.74541	FALSE	FALSE	FALSE	FALSE	FALSE	Cd46	CD46 antigen, complement regulatory protein
ENSMUSG00000016494	112.347	146.28	148.922	180.511	147.712	122.549	FALSE	FALSE	FALSE	FALSE	FALSE	Cd34	CD34 antigen
ENSMUSG00000016495	16.7366	13.2892	12.1567	17.5437	12.6589	14.8213	TRUE	FALSE	TRUE	FALSE	FALSE	Plgrkt	plasminogen receptor, C-terminal lysine transmembrane protein
ENSMUSG00000016496	42.0829	22.9625	15.4446	49.9559	21.8535	16.7322	FALSE	FALSE	FALSE	FALSE	FALSE	Cd274	CD274 antigen
ENSMUSG00000016498	0.246655	2.04851	0.116734	0	2.05129	0.259937	FALSE	FALSE	FALSE	FALSE	FALSE	Pdcd1lg2	programmed cell death 1 ligand 2
ENSMUSG00000016503	4.48608	5.72112	4.39827	4.176	5.31642	4.5985	FALSE	FALSE	FALSE	FALSE	FALSE	Gtf3a	general transcription factor III A
ENSMUSG00000016510	12.2738	10.1843	8.11825	8.13001	8.31838	7.83182	FALSE	FALSE	FALSE	FALSE	FALSE	Mtif3	mitochondrial translational initiation factor 3
ENSMUSG00000016520	46.9769	24.8761	29.8552	61.2653	23.274	26.9951	FALSE	FALSE	FALSE	FALSE	FALSE	Lnx2	ligand of numb-protein X 2
ENSMUSG00000016526	0.0733606	0.294155	1.66061	0	0.319989	0.957082	FALSE	FALSE	FALSE	FALSE	FALSE	Dyrk3	dual-specificity tyrosine-(Y)-phosphorylation regulated kinase 3
ENSMUSG00000016528	67.7257	90.9674	83.3534	61.6336	80.7404	83.9273	FALSE	FALSE	FALSE	FALSE	FALSE	Mapkapk2	MAP kinase-activated protein kinase 2
ENSMUSG00000016529	0.926424	9.77321	4.99553	0.673526	10.762	7.5546	TRUE	TRUE	TRUE	TRUE	TRUE	Il10	interleukin 10
ENSMUSG00000016534	104.195	128.145	204.109	78.1937	120.94	190.402	FALSE	FALSE	FALSE	FALSE	FALSE	Lamp2	lysosomal-associated membrane protein 2
ENSMUSG00000016541	27.7918	58.4711	65.5184	25.2535	54.3696	78.9362	FALSE	FALSE	FALSE	FALSE	FALSE	Atxn10	ataxin 10
ENSMUSG00000016552	2.29571	9.9013	8.00931	1.7026	10.5087	8.31769	TRUE	TRUE	TRUE	TRUE	TRUE	Foxred2	FAD-dependent oxidoreductase domain containing 2
ENSMUSG00000016554	34.4401	49.2224	43.1901	30.3605	44.7632	41.4607	FALSE	FALSE	FALSE	FALSE	FALSE	Eif3d	eukaryotic translation initiation factor 3, subunit D
ENSMUSG00000016559	101.405	189.487	274.844	179.397	217.268	245.716	FALSE	FALSE	FALSE	FALSE	FALSE	H3f3b	H3 histone, family 3B
ENSMUSG00000016619	18.7871	25.683	23.3614	19.9176	27.9854	24.5385	FALSE	FALSE	FALSE	FALSE	FALSE	Nup50	nucleoporin 50
ENSMUSG00000016624	2.95785	1.10422	0.909815	4.5853	1.06039	0.907769	FALSE	FALSE	FALSE	FALSE	FALSE	Phf21b	PHD finger protein 21B
ENSMUSG00000016637	5.38006	7.798	8.67222	3.82947	7.60281	9.04163	TRUE	FALSE	TRUE	FALSE	FALSE	Ift27	intraflagellar transport 27
ENSMUSG00000016664	43.164	35.0371	40.5936	51.8557	33.7237	44.3875	FALSE	FALSE	FALSE	FALSE	FALSE	Pacsin2	protein kinase C and casein kinase substrate in neurons 2
ENSMUSG00000016756	3.80279	31.7965	8.94844	2.16349	44.0895	6.08518	FALSE	FALSE	FALSE	FALSE	FALSE	Cmah	cytidine monophospho-N-acetylneuraminic acid hydroxylase
ENSMUSG00000016757	10.8693	14.4446	13.1578	9.16571	14.7793	11.1963	FALSE	FALSE	FALSE	FALSE	FALSE	Ttll12	tubulin tyrosine ligase-like family, member 12
ENSMUSG00000016758	2.60806	1.33089	2.71175	6.69587	1.35499	2.58131	FALSE	FALSE	FALSE	FALSE	FALSE	Bik	BCL2-interacting killer
ENSMUSG00000016763	0.805753	0.491026	4.3386	1.18406	0.619624	2.94521	TRUE	TRUE	TRUE	TRUE	TRUE	Scube1	signal peptide, CUB domain, EGF-like 1
ENSMUSG00000016831	31.8096	41.242	36.844	35.451	40.6645	35.1173	FALSE	FALSE	FALSE	FALSE	FALSE	Tox4	TOX high mobility group box family member 4
ENSMUSG00000016833	4.04874	3.42048	3.9619	4.89553	2.8007	6.00617	FALSE	FALSE	FALSE	FALSE	FALSE	Mrps18c	mitochondrial ribosomal protein S18C
ENSMUSG00000016918	13.7393	26.3653	30.6146	18.0288	29.6191	23.8423	TRUE	TRUE	TRUE	TRUE	TRUE	Sulf1	sulfatase 1
ENSMUSG00000016921	38.3524	50.641	58.534	50.6123	58.8643	57.239	FALSE	FALSE	FALSE	FALSE	FALSE	Srsf6	serine/arginine-rich splicing factor 6
ENSMUSG00000016933	128.988	81.9687	75.5052	148.672	76.7689	75.5732	FALSE	FALSE	FALSE	FALSE	FALSE	Plcg1	phospholipase C, gamma 1
ENSMUSG00000016940	17.1625	12.0732	14.132	14.9463	11.2645	17.1026	FALSE	FALSE	FALSE	FALSE	FALSE	Kctd2	potassium channel tetramerisation domain containing 2
ENSMUSG00000016942	1.37923	0.629133	1.06341	0.721775	0.564905	0.606204	FALSE	FALSE	FALSE	FALSE	FALSE	Tmprss6	transmembrane serine protease 6
ENSMUSG00000016946	7.13856	8.25221	7.73214	7.53479	7.7232	6.84877	FALSE	FALSE	FALSE	FALSE	FALSE	Kctd5	potassium channel tetramerisation domain containing 5
ENSMUSG00000016984	2.54171	2.25798	2.06597	3.63848	2.93733	2.75644	FALSE	FALSE	FALSE	FALSE	FALSE	Etaa1	Ewing tumor-associated antigen 1
ENSMUSG00000016995	0.560736	0.734631	0.93779	0.274302	0.681437	0.301346	TRUE	TRUE	TRUE	TRUE	TRUE	Matn4	matrilin 4
ENSMUSG00000017002	0.348781	17.9658	10.6249	0.209834	1.03658	4.19602	TRUE	TRUE	TRUE	TRUE	TRUE	Slpi	secretory leukocyte peptidase inhibitor
ENSMUSG00000017009	24.2744	58.0639	64.2221	14.3382	77.4965	69.2482	FALSE	FALSE	FALSE	FALSE	FALSE	Sdc4	syndecan 4
ENSMUSG00000017057	4.93392	12.6834	11.7502	6.86358	13.6822	11.2453	TRUE	TRUE	TRUE	TRUE	TRUE	Il13ra1	interleukin 13 receptor, alpha 1
ENSMUSG00000017119	98.9565	74.8486	98.6837	97.7749	75.8897	107.822	FALSE	FALSE	FALSE	FALSE	FALSE	Nbr1	neighbor of Brca1 gene 1
ENSMUSG00000017132	98.5116	86.6613	50.2764	108.976	91.619	41.3663	FALSE	FALSE	FALSE	FALSE	FALSE	Cyth1	cytohesin 1
ENSMUSG00000017144	7.99181	42.3499	56.4589	18.6397	61.9363	69.2209	FALSE	FALSE	FALSE	FALSE	FALSE	Rnd3	Rho family GTPase 3
ENSMUSG00000017146	0.657504	2.7382	0.759317	1.17936	2.53128	1.30842	FALSE	FALSE	FALSE	FALSE	FALSE	Brca1	breast cancer 1, early onset
ENSMUSG00000017167	18.329	7.32015	4.76408	7.26005	5.07267	3.21841	FALSE	FALSE	FALSE	FALSE	FALSE	Cntnap1	contactin associated protein-like 1
ENSMUSG00000017176	7.60702	10.1865	7.83421	10.0252	10.4294	7.66893	FALSE	FALSE	FALSE	FALSE	FALSE	Nt5c3b	5'-nucleotidase, cytosolic IIIB
ENSMUSG00000017188	24.0593	18.6005	19.0123	15.4161	15.9655	24.9008	FALSE	FALSE	FALSE	FALSE	FALSE	Coa3	cytochrome C oxidase assembly factor 3
ENSMUSG00000017210	26.4284	28.7637	25.2488	19.5368	24.3866	21.4591	TRUE	FALSE	FALSE	FALSE	TRUE	Med24	mediator complex subunit 24
ENSMUSG00000017221	53.0498	56.257	53.8236	38.2074	44.4504	47.3892	FALSE	FALSE	FALSE	FALSE	FALSE	Psmd3	proteasome (prosome, macropain) 26S subunit, non-ATPase, 3
ENSMUSG00000017264	37.142	38.7733	33.1325	40.5201	37.972	30.5105	FALSE	FALSE	FALSE	FALSE	FALSE	Exosc10	exosome component 10
ENSMUSG00000017286	12.9289	16.4046	18.536	14.0709	14.5713	22.1318	FALSE	FALSE	FALSE	FALSE	FALSE	Glod4	glyoxalase domain containing 4
ENSMUSG00000017288	18.3769	21.7801	21.0674	14.4112	19.0777	22.0054	FALSE	FALSE	FALSE	FALSE	FALSE	Vps53	VPS53 GARP complex subunit
ENSMUSG00000017291	122.734	89.2703	139.191	165.181	107.679	150.982	FALSE	FALSE	FALSE	FALSE	FALSE	Taok1	TAO kinase 1
ENSMUSG00000017299	8.53266	8.68492	6.92866	7.27229	7.43223	7.95897	FALSE	FALSE	FALSE	FALSE	FALSE	Dnttip1	deoxynucleotidyltransferase, terminal, interacting protein 1
ENSMUSG00000017307	6.29764	5.32281	5.21195	4.86442	4.993	4.48603	FALSE	FALSE	FALSE	FALSE	FALSE	Acot8	acyl-CoA thioesterase 8
ENSMUSG00000017309	504.171	150.915	187.405	341.847	100.775	157.709	TRUE	TRUE	TRUE	TRUE	TRUE	Cd300lg	CD300 molecule like family member G
ENSMUSG00000017314	23.6558	12.184	12.2039	18.6184	8.66905	8.76215	FALSE	FALSE	FALSE	FALSE	FALSE	Mpp2	membrane protein, palmitoylated 2 (MAGUK p55 subfamily member 2)
ENSMUSG00000017344	13.4906	18.7333	28.5106	12.975	17.6434	26.0615	TRUE	TRUE	TRUE	TRUE	TRUE	Vtn	vitronectin
ENSMUSG00000017376	23.2652	16.4465	14.8052	25.1283	17.7144	17.195	FALSE	FALSE	FALSE	FALSE	FALSE	Nlk	nemo like kinase
ENSMUSG00000017386	25.2548	21.0857	15.0241	10.2342	13.817	9.6256	FALSE	FALSE	FALSE	FALSE	FALSE	Traf4	TNF receptor associated factor 4
ENSMUSG00000017390	0.223118	1.05529	2.11662	0.764052	1.21651	1.35607	FALSE	FALSE	FALSE	FALSE	FALSE	Aldoc	aldolase C, fructose-bisphosphate
ENSMUSG00000017400	0.667671	2.92728	1.02155	0.154473	2.47706	0.893504	FALSE	FALSE	FALSE	FALSE	FALSE	Stac2	SH3 and cysteine rich domain 2
ENSMUSG00000017404	56.2815	132.079	72.9291	49.4547	132.421	76.5471	FALSE	FALSE	FALSE	FALSE	FALSE	Rpl19	ribosomal protein L19
ENSMUSG00000017405	3.00442	4.24272	4.83362	3.00402	4.68288	4.51789	FALSE	FALSE	FALSE	FALSE	FALSE	Nek8	NIMA (never in mitosis gene a)-related expressed kinase 8
ENSMUSG00000017412	0.722831	0.918584	1.19268	0.480975	0.417504	0.817984	FALSE	FALSE	FALSE	FALSE	FALSE	Cacnb4	calcium channel, voltage-dependent, beta 4 subunit
ENSMUSG00000017417	2.50852	2.06686	2.44408	1.60245	2.22084	2.9872	FALSE	FALSE	FALSE	FALSE	FALSE	Plxdc1	plexin domain containing 1
ENSMUSG00000017418	32.8449	31.1384	48.7381	50.0494	43.1019	47.1067	FALSE	FALSE	FALSE	FALSE	FALSE	Arl5b	ADP-ribosylation factor-like 5B
ENSMUSG00000017421	69.3042	76.0332	78.1684	84.3275	78.5658	87.2232	TRUE	TRUE	TRUE	TRUE	TRUE	Zfp207	zinc finger protein 207
ENSMUSG00000017428	35.5698	30.1392	31.1183	25.5566	30.4031	30.8073	FALSE	FALSE	FALSE	FALSE	FALSE	Psmd11	proteasome (prosome, macropain) 26S subunit, non-ATPase, 11
ENSMUSG00000017446	12.5547	29.3376	22.8575	11.9658	29.0439	20.0852	TRUE	TRUE	TRUE	TRUE	TRUE	C1qtnf1	C1q and tumor necrosis factor related protein 1
ENSMUSG00000017453	0.232526	0.379689	4.43056	0.670324	0.389926	3.01533	FALSE	FALSE	FALSE	FALSE	FALSE	Pipox	pipecolic acid oxidase
ENSMUSG00000017466	45.3304	232.25	174.961	32.8384	282.899	133.066	TRUE	TRUE	TRUE	TRUE	TRUE	Timp2	tissue inhibitor of metalloproteinase 2
ENSMUSG00000017478	41.0343	41.4337	39.0914	42.3847	38.5612	37.6826	FALSE	FALSE	FALSE	FALSE	FALSE	Zc3h18	zinc finger CCCH-type containing 18
ENSMUSG00000017485	68.9956	59.502	70.9591	92.8811	72.1269	78.8365	FALSE	FALSE	FALSE	FALSE	FALSE	Top2b	topoisomerase (DNA) II beta
ENSMUSG00000017491	3.01104	1.02651	1.13156	2.74578	0.986815	0.873976	FALSE	FALSE	FALSE	FALSE	FALSE	Rarb	retinoic acid receptor, beta
ENSMUSG00000017493	71.0657	333.244	280.923	69.7966	286.775	296.43	TRUE	TRUE	TRUE	TRUE	TRUE	Igfbp4	insulin-like growth factor binding protein 4
ENSMUSG00000017499	2.57749	2.84591	1.68118	2.89129	1.99633	1.97388	FALSE	FALSE	FALSE	FALSE	FALSE	Cdc6	cell division cycle 6
ENSMUSG00000017548	15.9044	13.3589	12.7255	20.0382	14.9947	16.3111	FALSE	FALSE	FALSE	FALSE	FALSE	Suz12	SUZ12 polycomb repressive complex 2 subunit
ENSMUSG00000017550	3.1635	3.52391	2.99936	3.71183	3.70123	3.15695	TRUE	TRUE	TRUE	FALSE	TRUE	Atad5	ATPase family, AAA domain containing 5
ENSMUSG00000017561	6.86482	22.545	7.63862	9.50628	28.3525	10.4407	FALSE	FALSE	FALSE	FALSE	FALSE	Crlf3	cytokine receptor-like factor 3
ENSMUSG00000017607	0.284106	0.953675	0.897978	0.11753	1.01894	0.851422	TRUE	FALSE	TRUE	FALSE	FALSE	Tns4	tensin 4
ENSMUSG00000017615	86.4087	43.3373	51.7991	87.461	37.3902	48.1576	FALSE	FALSE	FALSE	FALSE	FALSE	Tnfaip1	tumor necrosis factor, alpha-induced protein 1 (endothelial)
ENSMUSG00000017631	43.5338	32.1791	24.3383	47.9669	29.6242	23.2261	TRUE	FALSE	TRUE	FALSE	FALSE	Abr	active BCR-related gene
ENSMUSG00000017639	1.05736	7.28959	4.54556	2.28776	9.86822	3.92594	FALSE	FALSE	FALSE	FALSE	FALSE	Rab11fip4	RAB11 family interacting protein 4 (class II)
ENSMUSG00000017652	4.09948	12.6602	4.21723	3.86333	12.3949	3.69031	TRUE	TRUE	TRUE	TRUE	TRUE	Cd40	CD40 antigen
ENSMUSG00000017664	7.02156	17.7736	10.9494	8.21669	15.5092	12.4041	FALSE	FALSE	FALSE	FALSE	FALSE	Slc35c2	solute carrier family 35, member C2
ENSMUSG00000017667	9.17255	4.14171	5.14142	10.4347	3.44351	5.13737	FALSE	FALSE	FALSE	FALSE	FALSE	Zfp334	zinc finger protein 334
ENSMUSG00000017670	32.2702	38.6567	30.5215	25.1003	32.5131	27.7901	FALSE	FALSE	FALSE	FALSE	FALSE	Elmo2	engulfment and cell motility 2
ENSMUSG00000017677	21.0234	36.1919	54.7524	34.717	46.7233	60.7604	TRUE	TRUE	TRUE	TRUE	FALSE	Wsb1	WD repeat and SOCS box-containing 1
ENSMUSG00000017679	15.6069	36.0483	31.9316	30.0284	45.0877	28.571	FALSE	FALSE	FALSE	FALSE	FALSE	Ttpal	tocopherol (alpha) transfer protein-like
ENSMUSG00000017686	29.2537	20.7944	29.3693	30.0488	21.4257	31.0637	FALSE	FALSE	FALSE	FALSE	FALSE	Rhot1	ras homolog family member T1
ENSMUSG00000017692	3.52511	2.87451	5.73105	6.63278	2.55053	8.92768	FALSE	FALSE	FALSE	FALSE	FALSE	Rhbdl3	rhomboid like 3
ENSMUSG00000017697	2.95476	5.67659	3.16343	4.48585	4.45684	2.75915	FALSE	FALSE	FALSE	FALSE	FALSE	Ada	adenosine deaminase
ENSMUSG00000017707	239.852	322.078	368.892	381.424	308.397	386.235	FALSE	FALSE	FALSE	FALSE	FALSE	Serinc3	serine incorporator 3
ENSMUSG00000017713	3.53182	2.62776	1.7452	1.97033	2.73283	2.26809	FALSE	FALSE	FALSE	FALSE	FALSE	Tha1	threonine aldolase 1
ENSMUSG00000017715	14.3839	17.4602	16.7655	12.1782	17.0985	16.7175	TRUE	FALSE	TRUE	FALSE	FALSE	Pgs1	phosphatidylglycerophosphate synthase 1
ENSMUSG00000017716	0.360081	3.22143	0.959996	0.999435	1.49642	1.29896	FALSE	FALSE	FALSE	FALSE	FALSE	Birc5	baculoviral IAP repeat-containing 5
ENSMUSG00000017718	0.209689	1.56787	0.779097	0.664571	1.72931	1.02734	FALSE	FALSE	FALSE	FALSE	FALSE	Afmid	arylformamidase
ENSMUSG00000017721	25.268	29.1212	22.6456	18.6238	26.7454	23.1435	TRUE	TRUE	TRUE	TRUE	TRUE	Pigt	phosphatidylinositol glycan anchor biosynthesis, class T
ENSMUSG00000017734	5.03032	1.63875	2.56777	5.04482	1.13873	2.93256	TRUE	FALSE	FALSE	FALSE	TRUE	Dbndd2	dysbindin (dystrobrevin binding protein 1) domain containing 2
ENSMUSG00000017737	5.29568	30.8321	19.6114	2.8737	35.4907	16.6396	TRUE	TRUE	TRUE	TRUE	TRUE	Mmp9	matrix metallopeptidase 9
ENSMUSG00000017740	5.82083	1.62866	1.73734	9.29253	2.01031	1.71274	TRUE	FALSE	FALSE	FALSE	TRUE	Slc12a5	solute carrier family 12, member 5
ENSMUSG00000017747	12.6725	8.25687	10.3484	5.69024	6.43142	10.4495	TRUE	TRUE	TRUE	TRUE	TRUE	Ghdc	GH3 domain containing
ENSMUSG00000017754	53.9271	118.244	71.0562	45.9584	122.622	91.1847	TRUE	TRUE	TRUE	TRUE	TRUE	Pltp	phospholipid transfer protein
ENSMUSG00000017756	89.0784	54.1815	46.8012	91.2338	57.0768	38.4816	FALSE	FALSE	FALSE	FALSE	FALSE	Slc12a7	solute carrier family 12, member 7
ENSMUSG00000017760	55.1191	129.326	95.6786	48.4396	116.249	106.086	TRUE	TRUE	TRUE	TRUE	TRUE	Ctsa	cathepsin A
ENSMUSG00000017764	5.98952	6.71247	5.33859	4.28639	6.1649	4.44858	FALSE	FALSE	FALSE	FALSE	FALSE	Zswim1	zinc finger SWIM-type containing 1
ENSMUSG00000017765	33.864	30.5477	37.5368	25.0512	29.654	35.8053	FALSE	FALSE	FALSE	FALSE	FALSE	Slc12a4	solute carrier family 12, member 4
ENSMUSG00000017774	258.083	223.121	264.354	205.358	245.333	317.051	FALSE	FALSE	FALSE	FALSE	FALSE	Myo1c	myosin IC
ENSMUSG00000017776	62.6896	41.4514	63.7928	73.6605	46.139	66.8024	FALSE	FALSE	FALSE	FALSE	FALSE	Crk	v-crk avian sarcoma virus CT10 oncogene homolog
ENSMUSG00000017778	29.4487	17.4214	15.9913	17.1577	13.0775	21.0938	FALSE	FALSE	FALSE	FALSE	FALSE	Cox7c	cytochrome c oxidase subunit VIIc
ENSMUSG00000017781	58.3629	70.7873	65.0995	52.7582	66.7437	65.0139	FALSE	FALSE	FALSE	FALSE	FALSE	Pitpna	phosphatidylinositol transfer protein, alpha
ENSMUSG00000017801	16.5696	17.193	15.3119	12.1255	15.9534	14.6958	FALSE	FALSE	FALSE	FALSE	FALSE	Mlx	MAX-like protein X
ENSMUSG00000017802	35.7104	42.134	30.1404	30.4837	44.1926	32.9037	FALSE	FALSE	FALSE	FALSE	FALSE	Retreg3	reticulophagy regulator family member 3
ENSMUSG00000017817	7.38487	3.27756	6.24046	6.89783	2.8242	2.72875	FALSE	FALSE	FALSE	FALSE	FALSE	Jph2	junctophilin 2
ENSMUSG00000017830	6.00792	11.3042	3.95658	5.14469	7.52846	4.82099	FALSE	FALSE	FALSE	FALSE	FALSE	Dhx58	DEXH (Asp-Glu-X-His) box polypeptide 58
ENSMUSG00000017831	23.7191	19.8054	28.928	25.4358	20.7788	35.376	FALSE	FALSE	FALSE	FALSE	FALSE	Rab5a	RAB5A, member RAS oncogene family
ENSMUSG00000017837	21.7067	21.7413	18.391	16.8677	17.6377	21.4402	FALSE	FALSE	FALSE	FALSE	FALSE	Nkiras2	NFKB inhibitor interacting Ras-like protein 2
ENSMUSG00000017843	52.72	51.5874	49.9033	58.2647	55.2955	55.315	FALSE	FALSE	FALSE	FALSE	FALSE	Ppp2r5c	protein phosphatase 2, regulatory subunit B', gamma
ENSMUSG00000017858	14.796	15.9174	17.2626	13.1865	14.14	19.046	FALSE	FALSE	FALSE	FALSE	FALSE	Ift52	intraflagellar transport 52
ENSMUSG00000017861	0.738374	1.89755	0.403521	0.513743	0.986899	0.516005	FALSE	FALSE	FALSE	FALSE	FALSE	Mybl2	myeloblastosis oncogene-like 2
ENSMUSG00000017897	1.49025	3.85668	6.25349	1.18163	3.9679	4.2496	FALSE	FALSE	FALSE	FALSE	FALSE	Eya2	EYA transcriptional coactivator and phosphatase 2
ENSMUSG00000017929	9.53129	29.3437	18.4685	11.3067	36.9992	14.4205	TRUE	TRUE	TRUE	FALSE	TRUE	B4galt5	UDP-Gal:betaGlcNAc beta 1,4-galactosyltransferase, polypeptide 5
ENSMUSG00000017950	0	0.0662918	5.02941	0	0.0147997	4.55148	FALSE	FALSE	FALSE	FALSE	FALSE	Hnf4a	hepatic nuclear factor 4, alpha
ENSMUSG00000017969	1.14973	5.18204	14.1134	0.926042	3.7155	7.62655	FALSE	FALSE	FALSE	FALSE	FALSE	Ptgis	prostaglandin I2 (prostacyclin) synthase
ENSMUSG00000017978	6.44069	7.12508	7.02766	9.79469	5.30228	10.0442	FALSE	FALSE	FALSE	FALSE	FALSE	Cadps2	Ca2+-dependent activator protein for secretion 2
ENSMUSG00000017999	24.3413	37.4318	42.1839	22.4811	29.3942	35.3624	FALSE	FALSE	FALSE	FALSE	FALSE	Ddx27	DEAD (Asp-Glu-Ala-Asp) box polypeptide 27
ENSMUSG00000018001	51.4135	34.6641	47.8611	53.3926	38.3501	45.64	FALSE	FALSE	FALSE	FALSE	FALSE	Cyth3	cytohesin 3
ENSMUSG00000018008	7.58131	46.9331	17.3858	6.35722	46.9489	20.9727	FALSE	FALSE	FALSE	FALSE	FALSE	Cyth4	cytohesin 4
ENSMUSG00000018012	1.68559	0.836082	0.952367	1.22119	1.12802	1.04966	FALSE	FALSE	FALSE	FALSE	FALSE	Rac3	RAS-related C3 botulinum substrate 3
ENSMUSG00000018040	18.2042	24.5447	21.1198	16.8529	22.7469	20.827	FALSE	FALSE	FALSE	FALSE	FALSE	Rrp7a	ribosomal RNA processing 7 homolog A (S. cerevisiae)
ENSMUSG00000018042	160.498	126.942	179.768	107.208	88.1741	180.01	FALSE	FALSE	FALSE	FALSE	FALSE	Cyb5r3	cytochrome b5 reductase 3
ENSMUSG00000018068	8.75273	10.3382	9.61888	7.88313	9.35291	10.8073	FALSE	FALSE	FALSE	FALSE	FALSE	Ints2	integrator complex subunit 2
ENSMUSG00000018076	76.383	60.9904	62.2368	112.819	74.0349	53.9184	FALSE	FALSE	FALSE	FALSE	FALSE	Med13l	mediator complex subunit 13-like
ENSMUSG00000018102	25.2322	33.4123	36.8501	18.8338	25.7994	48.2635	FALSE	FALSE	FALSE	FALSE	FALSE	Hist1h2bc	histone cluster 1, H2bc
ENSMUSG00000018126	0.165097	0.864133	0.693349	0.20201	0.279851	0.264258	FALSE	FALSE	FALSE	FALSE	FALSE	Baiap2l2	BAI1-associated protein 2-like 2
ENSMUSG00000018143	37.9256	54.057	83.2271	37.2368	64.3946	64.8186	FALSE	FALSE	FALSE	FALSE	FALSE	Mafk	v-maf musculoaponeurotic fibrosarcoma oncogene family, protein K (avian)
ENSMUSG00000018160	49.4823	38.9176	31.933	50.7364	44.1551	32.5575	FALSE	FALSE	FALSE	FALSE	FALSE	Med1	mediator complex subunit 1
ENSMUSG00000018166	4.56796	4.45928	8.06126	6.16348	5.51667	4.13551	TRUE	TRUE	TRUE	TRUE	TRUE	Erbb3	erb-b2 receptor tyrosine kinase 3
ENSMUSG00000018167	12.8145	14.104	11.9727	12.4097	12.5155	11.67	FALSE	FALSE	FALSE	FALSE	FALSE	Stard3	START domain containing 3
ENSMUSG00000018168	3.25128	50.6966	1.26288	1.23531	60.6169	1.12458	FALSE	FALSE	FALSE	FALSE	FALSE	Ikzf3	IKAROS family zinc finger 3
ENSMUSG00000018169	23.7218	45.9656	38.8643	32.3296	42.6718	47.5191	TRUE	TRUE	TRUE	FALSE	TRUE	Mfng	MFNG O-fucosylpeptide 3-beta-N-acetylglucosaminyltransferase
ENSMUSG00000018171	28.3732	70.5809	99.6103	32.152	74.335	76.4632	FALSE	FALSE	FALSE	FALSE	FALSE	Vmp1	vacuole membrane protein 1
ENSMUSG00000018189	5.09238	5.72268	6.88196	5.98829	4.08414	8.05529	FALSE	FALSE	FALSE	FALSE	FALSE	Uchl5	ubiquitin carboxyl-terminal esterase L5
ENSMUSG00000018196	10.6785	9.01615	10.587	7.17663	8.35879	9.66958	FALSE	FALSE	FALSE	FALSE	FALSE	Glrx2	glutaredoxin 2 (thioltransferase)
ENSMUSG00000018199	22.0284	14.2707	21.5443	33.8116	15.6283	24.1833	FALSE	FALSE	FALSE	FALSE	FALSE	Trove2	TROVE domain family, member 2
ENSMUSG00000018209	21.1425	66.2622	24.214	22.3131	87.6926	27.2848	FALSE	FALSE	FALSE	FALSE	FALSE	Stk4	serine/threonine kinase 4
ENSMUSG00000018217	49.9181	123.088	125.305	41.9749	124.213	119.853	FALSE	FALSE	FALSE	FALSE	FALSE	Pmp22	peripheral myelin protein 22
ENSMUSG00000018238	0.214562	0.413145	0.610296	0.157656	0.742593	0.624482	TRUE	TRUE	TRUE	TRUE	TRUE	Gdf9	growth differentiation factor 9
ENSMUSG00000018239	1.57739	0.959392	1.57092	0.937679	1.02299	1.13367	FALSE	FALSE	FALSE	FALSE	FALSE	Zcchc10	zinc finger, CCHC domain containing 10
ENSMUSG00000018263	15.5099	4.45636	0.456162	11.284	3.05186	0.429875	FALSE	FALSE	FALSE	FALSE	FALSE	Tbx5	T-box 5
ENSMUSG00000018286	53.0745	61.8204	68.8566	47.0005	53.1994	80.6714	TRUE	FALSE	FALSE	FALSE	TRUE	Psmb6	proteasome (prosome, macropain) subunit, beta type 6
ENSMUSG00000018287	18.0518	15.1659	19.7158	13.2345	10.9526	19.9599	FALSE	FALSE	FALSE	FALSE	FALSE	Spag7	sperm associated antigen 7
ENSMUSG00000018293	124.184	278.156	135.609	91.3035	256.329	152.443	TRUE	TRUE	TRUE	FALSE	TRUE	Pfn1	profilin 1
ENSMUSG00000018322	17.6882	24.1976	19.8569	18.228	26.7387	21.0492	FALSE	FALSE	FALSE	FALSE	FALSE	Tomm34	translocase of outer mitochondrial membrane 34
ENSMUSG00000018326	129.937	176.986	227.979	119.69	173.431	311.092	FALSE	FALSE	FALSE	FALSE	FALSE	Ywhab	tyrosine 3-monooxygenase/tryptophan 5-monooxygenase activation protein, beta polypeptide
ENSMUSG00000018334	22.1432	21.2964	18.0042	23.7029	23.8756	15.6312	TRUE	FALSE	FALSE	FALSE	TRUE	Ksr1	kinase suppressor of ras 1
ENSMUSG00000018339	431.777	292.987	408.466	582.816	355.693	418.115	TRUE	TRUE	TRUE	TRUE	TRUE	Gpx3	glutathione peroxidase 3
ENSMUSG00000018340	156.081	262.053	249.123	146.856	286.187	355.841	FALSE	FALSE	FALSE	FALSE	FALSE	Anxa6	annexin A6
ENSMUSG00000018341	0.035875	0.582444	0.178401	0.357804	0.885058	0.248159	TRUE	TRUE	TRUE	TRUE	TRUE	Il12rb2	interleukin 12 receptor, beta 2
ENSMUSG00000018347	4.23703	6.11223	5.25561	4.99414	5.95983	4.79577	TRUE	FALSE	TRUE	FALSE	FALSE	Zkscan6	zinc finger with KRAB and SCAN domains 6
ENSMUSG00000018362	5.90661	8.3509	5.72462	3.39285	8.08384	7.70562	FALSE	FALSE	FALSE	FALSE	FALSE	Kpna2	karyopherin (importin) alpha 2
ENSMUSG00000018363	45.6939	36.6437	44.4041	46.3569	42.5042	45.6608	FALSE	FALSE	FALSE	FALSE	FALSE	Smurf2	SMAD specific E3 ubiquitin protein ligase 2
ENSMUSG00000018372	5.67107	6.4761	7.47885	6.60437	6.89173	6.28057	FALSE	FALSE	FALSE	FALSE	FALSE	Cep95	centrosomal protein 95
ENSMUSG00000018377	39.6539	23.7899	30.9274	44.2329	28.8221	29.8931	FALSE	FALSE	FALSE	FALSE	FALSE	Vezf1	vascular endothelial zinc finger 1
ENSMUSG00000018378	23.7202	13.1723	18.5064	23.076	11.7962	14.7993	FALSE	FALSE	FALSE	FALSE	FALSE	2210416O15Rik	RIKEN cDNA 2210416O15 gene
ENSMUSG00000018379	49.9889	57.0847	61.4417	85.3699	66.511	70.1739	FALSE	FALSE	FALSE	FALSE	FALSE	Srsf1	serine/arginine-rich splicing factor 1
ENSMUSG00000018381	12.848	6.80734	2.74127	6.80131	5.63178	2.32378	FALSE	FALSE	FALSE	FALSE	FALSE	Abi3	ABI gene family, member 3
ENSMUSG00000018387	4.8762	0.854119	1.80891	3.36038	0.633866	0.896483	FALSE	FALSE	FALSE	FALSE	FALSE	Shroom1	shroom family member 1
ENSMUSG00000018395	8.17595	5.98231	10.5955	10.5656	6.43911	9.38451	FALSE	FALSE	FALSE	FALSE	FALSE	Kif3a	kinesin family member 3A
ENSMUSG00000018398	63.0236	42.3547	44.8345	52.4631	40.7936	42.5798	FALSE	FALSE	FALSE	FALSE	FALSE	Sept8	septin 8
ENSMUSG00000018401	18.1121	29.2306	24.8301	24.2366	32.0017	27.4382	FALSE	FALSE	FALSE	FALSE	FALSE	Mtmr4	myotubularin related protein 4
ENSMUSG00000018405	4.74814	5.76501	3.28968	4.50124	6.77264	4.72716	FALSE	FALSE	FALSE	FALSE	FALSE	Mrm1	mitochondrial rRNA methyltransferase 1
ENSMUSG00000018411	29.2359	3.42643	3.64381	21.507	2.0022	2.66815	FALSE	FALSE	FALSE	FALSE	FALSE	Mapt	microtubule-associated protein tau
ENSMUSG00000018412	39.5665	40.7632	31.0144	48.5687	46.8746	31.8604	FALSE	FALSE	FALSE	FALSE	FALSE	Kansl1	KAT8 regulatory NSL complex subunit 1
ENSMUSG00000018415	36.8237	25.5023	30.4359	40.7243	24.1307	35.6152	FALSE	FALSE	FALSE	FALSE	FALSE	Gid4	GID complex subunit 4, VID24 homolog
ENSMUSG00000018417	61.2141	25.0672	71.9231	95.8856	25.6692	66.0391	FALSE	FALSE	FALSE	FALSE	FALSE	Myo1b	myosin IB
ENSMUSG00000018425	22.148	25.1198	32.9635	25.3792	27.5348	37.9665	FALSE	FALSE	FALSE	FALSE	FALSE	Dhx40	DEAH (Asp-Glu-Ala-His) box polypeptide 40
ENSMUSG00000018427	18.9139	14.0586	18.9666	20.0204	12.3144	17.7158	FALSE	FALSE	FALSE	FALSE	FALSE	Ypel2	yippee like 2
ENSMUSG00000018428	106.264	42.3413	52.1038	71.4083	37.7417	40.6385	FALSE	FALSE	FALSE	FALSE	FALSE	Akap1	A kinase (PRKA) anchor protein 1
ENSMUSG00000018433	9.80374	10.2535	9.61398	10.6677	13.0034	11.1074	FALSE	FALSE	FALSE	FALSE	FALSE	Nol11	nucleolar protein 11
ENSMUSG00000018442	14.3431	17.463	18.341	14.2128	18.456	19.943	FALSE	FALSE	FALSE	FALSE	FALSE	Derl2	Der1-like domain family, member 2
ENSMUSG00000018446	17.4957	17.2534	12.8235	13.8288	13.9845	14.8275	TRUE	FALSE	FALSE	FALSE	TRUE	C1qbp	complement component 1, q subcomponent binding protein
ENSMUSG00000018449	7.77898	7.35286	7.87206	9.15625	9.06077	6.9577	FALSE	FALSE	FALSE	FALSE	FALSE	Rpain	RPA interacting protein
ENSMUSG00000018459	0.941235	3.29981	1.92916	0.589864	2.60964	2.62643	FALSE	FALSE	FALSE	FALSE	FALSE	Slc13a3	solute carrier family 13 (sodium-dependent dicarboxylate transporter), member 3
ENSMUSG00000018470	1.73624	0.511754	0.485017	1.21992	0.309484	0.0883541	FALSE	FALSE	FALSE	FALSE	FALSE	Kcnab3	potassium voltage-gated channel, shaker-related subfamily, beta member 3
ENSMUSG00000018474	72.8731	57.8937	31.3676	49.8632	64.021	22.5116	FALSE	FALSE	FALSE	FALSE	FALSE	Chd3	chromodomain helicase DNA binding protein 3
ENSMUSG00000018476	64.5563	94.5857	97.226	60.1117	132.428	63.2752	FALSE	FALSE	FALSE	FALSE	FALSE	Kdm6b	KDM1 lysine (K)-specific demethylase 6B
ENSMUSG00000018481	27.1407	27.8419	40.2907	37.2788	36.6646	47.235	FALSE	FALSE	FALSE	FALSE	FALSE	Appbp2	amyloid beta precursor protein (cytoplasmic tail) binding protein 2
ENSMUSG00000018500	0.418038	1.40389	1.05702	0.164792	1.92743	0.548993	FALSE	FALSE	FALSE	FALSE	FALSE	Adora2b	adenosine A2b receptor
ENSMUSG00000018501	196.608	161.057	209.726	245.201	195.517	178.03	TRUE	FALSE	FALSE	FALSE	TRUE	Ncor1	nuclear receptor co-repressor 1
ENSMUSG00000018507	3.88866	18.1539	17.1317	5.8398	19.9749	15.8065	FALSE	FALSE	FALSE	FALSE	FALSE	Trpv2	transient receptor potential cation channel, subfamily V, member 2
ENSMUSG00000018509	8.93834	9.66248	14.4798	5.79864	8.87295	12.5263	TRUE	FALSE	TRUE	FALSE	FALSE	Cenpv	centromere protein V
ENSMUSG00000018537	4.91778	2.19517	2.69997	5.35441	2.7961	2.79716	TRUE	FALSE	FALSE	FALSE	TRUE	Pcgf2	polycomb group ring finger 2
ENSMUSG00000018541	13.4844	15.6631	14.0708	11.6807	15.8324	13.0248	FALSE	FALSE	FALSE	FALSE	FALSE	Cwc25	CWC25 spliceosome-associated protein
ENSMUSG00000018547	19.9817	29.7774	19.7194	22.0211	30.9267	21.7872	TRUE	FALSE	TRUE	FALSE	FALSE	Pip4k2b	phosphatidylinositol-5-phosphate 4-kinase, type II, beta
ENSMUSG00000018548	18.1933	11.1837	18.6834	21.2548	11.3992	18.4985	FALSE	FALSE	FALSE	FALSE	FALSE	Trim37	tripartite motif-containing 37
ENSMUSG00000018554	14.0552	2.3575	3.83923	5.98531	1.51762	1.59406	FALSE	FALSE	FALSE	FALSE	FALSE	Ybx2	Y box protein 2
ENSMUSG00000018559	26.1332	21.1714	16.5341	20.6731	21.144	16.6919	TRUE	FALSE	TRUE	FALSE	FALSE	Ctdnep1	CTD nuclear envelope phosphatase 1
ENSMUSG00000018565	15.8228	16.3875	18.3905	13.2198	15.2306	21.0439	TRUE	FALSE	FALSE	FALSE	TRUE	Elp5	elongator acetyltransferase complex subunit 5
ENSMUSG00000018566	107.83	75.9106	72.3968	43.215	59.0378	89.4439	FALSE	FALSE	FALSE	FALSE	FALSE	Slc2a4	solute carrier family 2 (facilitated glucose transporter), member 4
ENSMUSG00000018567	122.435	161.485	185.807	108.258	146.26	196.122	FALSE	FALSE	FALSE	FALSE	FALSE	Gabarap	gamma-aminobutyric acid receptor associated protein
ENSMUSG00000018569	0.218988	0.171741	2.99208	0.236598	0.148624	1.99855	TRUE	TRUE	TRUE	TRUE	FALSE	Cldn7	claudin 7
ENSMUSG00000018570	2.41737	0.675693	1.50519	1.26646	0.54344	0.551398	FALSE	FALSE	FALSE	FALSE	FALSE	2810408A11Rik	RIKEN cDNA 2810408A11 gene
ENSMUSG00000018572	13.6986	20.9253	17.7718	15.2157	21.8021	20.2102	FALSE	FALSE	FALSE	FALSE	FALSE	Phf23	PHD finger protein 23
ENSMUSG00000018574	255.129	76.6822	53.2679	124.064	35.8209	55.8879	TRUE	FALSE	TRUE	FALSE	FALSE	Acadvl	acyl-Coenzyme A dehydrogenase, very long chain
ENSMUSG00000018581	0	0.235161	7.26978	0	0.178274	5.4016	FALSE	FALSE	FALSE	FALSE	FALSE	Dnah11	dynein, axonemal, heavy chain 11
ENSMUSG00000018583	48.5862	60.6893	56.7813	52.9115	64.5716	59.6129	FALSE	FALSE	FALSE	FALSE	FALSE	G3bp1	GTPase activating protein (SH3 domain) binding protein 1
ENSMUSG00000018585	38.5866	33.8382	35.5465	29.5343	25.2093	38.3776	FALSE	FALSE	FALSE	FALSE	FALSE	Atox1	antioxidant 1 copper chaperone
ENSMUSG00000018593	1113.06	1301.72	1317.16	952.653	1395.1	1685.96	TRUE	TRUE	TRUE	TRUE	TRUE	Sparc	secreted acidic cysteine rich glycoprotein
ENSMUSG00000018599	12.9182	8.89456	6.76349	6.01818	5.7372	6.54434	FALSE	FALSE	FALSE	FALSE	FALSE	Mief2	mitochondrial elongation factor 2
ENSMUSG00000018604	63.7408	15.5063	21.1285	28.6546	9.05534	10.3904	FALSE	FALSE	FALSE	FALSE	FALSE	Tbx3	T-box 3
ENSMUSG00000018623	0	0.366295	17.1769	0.0801379	0.117946	10.0676	TRUE	TRUE	TRUE	TRUE	TRUE	Mmp7	matrix metallopeptidase 7
ENSMUSG00000018648	0.947916	1.55098	3.59946	0.239992	1.927	2.51693	FALSE	FALSE	FALSE	FALSE	FALSE	Dusp14	dual specificity phosphatase 14
ENSMUSG00000018651	6.27126	3.86106	5.18904	4.39198	3.88748	5.05482	FALSE	FALSE	FALSE	FALSE	FALSE	Tada2a	transcriptional adaptor 2A
ENSMUSG00000018654	4.10894	58.6385	6.65295	2.61767	74.5725	6.82662	FALSE	FALSE	FALSE	FALSE	FALSE	Ikzf1	IKAROS family zinc finger 1
ENSMUSG00000018659	10.6539	15.4432	15.9627	10.3483	13.1529	17.4838	FALSE	FALSE	FALSE	FALSE	FALSE	Pnpo	pyridoxine 5'-phosphate oxidase
ENSMUSG00000018661	29.6386	28.0711	25.336	25.9928	26.4245	23.6998	TRUE	FALSE	FALSE	FALSE	TRUE	Cog1	component of oligomeric golgi complex 1
ENSMUSG00000018666	15.971	13.0999	15.5863	23.0677	13.8873	17.168	FALSE	FALSE	FALSE	FALSE	FALSE	Cbx1	chromobox 1
ENSMUSG00000018669	12.6293	22.6212	24.0479	8.18036	19.7657	25.3526	FALSE	FALSE	FALSE	FALSE	FALSE	Cdk5rap3	CDK5 regulatory subunit associated protein 3
ENSMUSG00000018672	28.2612	25.83	32.3142	17.1804	21.0371	36.6099	FALSE	FALSE	FALSE	FALSE	FALSE	Copz2	coatomer protein complex, subunit zeta 2
ENSMUSG00000018677	132.689	86.7506	96.4977	54.3484	48.8678	86.6714	FALSE	FALSE	FALSE	FALSE	FALSE	Slc25a39	solute carrier family 25, member 39
ENSMUSG00000018678	14.703	14.7375	10.0552	9.8956	15.5399	9.13904	TRUE	FALSE	FALSE	FALSE	TRUE	Sp2	Sp2 transcription factor
ENSMUSG00000018697	9.26803	10.9939	11.2793	7.74142	10.5431	10.5893	FALSE	FALSE	FALSE	FALSE	FALSE	Aatf	apoptosis antagonizing transcription factor
ENSMUSG00000018707	471.585	360.537	341.112	490.143	367.783	302.77	FALSE	FALSE	FALSE	FALSE	FALSE	Dync1h1	dynein cytoplasmic 1 heavy chain 1
ENSMUSG00000018727	0.650822	0.572929	0.498875	0.318278	0.396149	0.259638	FALSE	FALSE	FALSE	FALSE	FALSE	Cpsf4l	cleavage and polyadenylation specific factor 4-like
ENSMUSG00000018733	3.24609	4.5867	4.85135	3.83065	4.98392	5.40211	FALSE	FALSE	FALSE	FALSE	FALSE	Pex12	peroxisomal biogenesis factor 12
ENSMUSG00000018736	65.6812	53.5733	71.3134	77.6992	60.7212	66.1505	FALSE	FALSE	FALSE	FALSE	FALSE	Ndel1	nudE neurodevelopment protein 1 like 1
ENSMUSG00000018740	24.833	13.1953	10.2002	13.0794	7.35366	9.84747	FALSE	FALSE	FALSE	FALSE	FALSE	Slc25a35	solute carrier family 25, member 35
ENSMUSG00000018750	101.451	73.0197	78.3063	80.1744	73.4733	75.8169	FALSE	FALSE	FALSE	FALSE	FALSE	Zbtb4	zinc finger and BTB domain containing 4
ENSMUSG00000018752	1.87621	1.5495	1.39219	2.38805	1.44933	1.09875	TRUE	TRUE	TRUE	FALSE	TRUE	Tnfsfm13	tumor necrosis factor (ligand) superfamily, membrane-bound member 13
ENSMUSG00000018761	28.3574	36.8965	45.7921	17.5358	21.9309	38.7687	FALSE	FALSE	FALSE	FALSE	FALSE	Mpdu1	mannose-P-dolichol utilization defect 1
ENSMUSG00000018765	36.2023	38.6879	41.3414	35.3263	37.6338	43.6918	FALSE	FALSE	FALSE	FALSE	FALSE	Fxr2	fragile X mental retardation, autosomal homolog 2
ENSMUSG00000018770	38.7646	64.0252	77.5243	28.5814	47.0828	92.5547	FALSE	FALSE	FALSE	FALSE	FALSE	Atp5g3	ATP synthase, H+ transporting, mitochondrial F0 complex, subunit C3 (subunit 9)
ENSMUSG00000018774	10.2526	72.4831	39.807	7.72523	51.5193	49.5544	TRUE	TRUE	TRUE	TRUE	TRUE	Cd68	CD68 antigen
ENSMUSG00000018796	783.564	970.297	845.212	316.067	467.364	793.202	FALSE	FALSE	FALSE	FALSE	FALSE	Acsl1	acyl-CoA synthetase long-chain family member 1
ENSMUSG00000018800	5.68096	6.25062	11.2629	11.5743	7.06485	10.5476	FALSE	FALSE	FALSE	FALSE	FALSE	Abca5	ATP-binding cassette, sub-family A (ABC1), member 5
ENSMUSG00000018809	7.38241	4.26269	3.85984	5.284	4.45736	4.03763	FALSE	FALSE	FALSE	FALSE	FALSE	Smyd4	SET and MYND domain containing 4
ENSMUSG00000018819	14.4945	153.921	29.2567	12.768	163.306	26.7888	FALSE	FALSE	FALSE	FALSE	FALSE	Lsp1	lymphocyte specific 1
ENSMUSG00000018820	16.9458	14.6694	13.1055	15.1449	15.2769	12.9042	FALSE	FALSE	FALSE	FALSE	FALSE	Zfyve27	zinc finger, FYVE domain containing 27
ENSMUSG00000018821	6.464	7.82901	7.95961	7.84613	7.05773	7.31304	FALSE	FALSE	FALSE	FALSE	FALSE	Avpi1	arginine vasopressin-induced 1
ENSMUSG00000018822	5.20998	9.08261	5.1819	3.98083	13.3893	28.4676	TRUE	TRUE	TRUE	TRUE	TRUE	Sfrp5	secreted frizzled-related sequence protein 5
ENSMUSG00000018830	97.1509	73.4621	127.883	170.182	58.603	85.8232	FALSE	FALSE	FALSE	FALSE	FALSE	Myh11	myosin, heavy polypeptide 11, smooth muscle
ENSMUSG00000018841	10.5611	22.6808	22.5172	11.0005	16.5467	19.8481	TRUE	FALSE	TRUE	FALSE	FALSE	Rad51d	RAD51 paralog D
ENSMUSG00000018844	0.429858	0.864713	0.637393	0.170297	0.426365	0.35749	FALSE	FALSE	FALSE	FALSE	FALSE	Fndc8	fibronectin type III domain containing 8
ENSMUSG00000018845	36.3146	7.96404	6.03812	37.4898	5.97836	5.55286	FALSE	FALSE	FALSE	FALSE	FALSE	Unc45b	unc-45 myosin chaperone B
ENSMUSG00000018846	92.4351	186.512	350.653	102.834	178.87	429.53	FALSE	FALSE	FALSE	FALSE	FALSE	Pank3	pantothenate kinase 3
ENSMUSG00000018848	13.5308	18.1496	21.2349	13.303	19.9797	26.6121	FALSE	FALSE	FALSE	FALSE	FALSE	Rars	arginyl-tRNA synthetase
ENSMUSG00000018849	0.21808	0.241188	7.31932	0.217152	0.581416	4.9575	TRUE	FALSE	FALSE	FALSE	TRUE	Wwc1	WW, C2 and coiled-coil domain containing 1
ENSMUSG00000018858	17.6432	15.6577	14.4575	12.3691	13.9054	16.2978	FALSE	FALSE	FALSE	FALSE	FALSE	Mrpl58	mitochondrial ribosomal protein L58
ENSMUSG00000018861	6.10177	7.16102	4.73769	5.15239	5.92739	5.60332	FALSE	FALSE	FALSE	FALSE	FALSE	Fdxr	ferredoxin reductase
ENSMUSG00000018882	13.1935	13.8819	13.2009	11.8163	11.8153	17.9607	FALSE	FALSE	FALSE	FALSE	FALSE	Mrpl45	mitochondrial ribosomal protein L45
ENSMUSG00000018893	9.72312	0.134496	0.392685	1.55659	0.0557247	0.217534	FALSE	FALSE	FALSE	FALSE	FALSE	Mb	myoglobin
ENSMUSG00000018899	132.456	317.96	232.704	220.82	331.645	227.26	FALSE	FALSE	FALSE	FALSE	FALSE	Irf1	interferon regulatory factor 1
ENSMUSG00000018900	17.351	13.3358	19.488	13.0386	15.449	15.5541	FALSE	FALSE	FALSE	FALSE	FALSE	Slc22a5	solute carrier family 22 (organic cation transporter), member 5
ENSMUSG00000018906	10.7703	11.9362	11.3581	7.69436	12.5635	10.9963	TRUE	TRUE	TRUE	TRUE	TRUE	P4ha2	procollagen-proline, 2-oxoglutarate 4-dioxygenase (proline 4-hydroxylase), alpha II polypeptide
ENSMUSG00000018909	71.2733	92.2612	80.2055	72.5835	84.6854	78.5986	FALSE	FALSE	FALSE	FALSE	FALSE	Arrb1	arrestin, beta 1
ENSMUSG00000018916	0	0.953434	0.860352	0.124879	1.66885	0.700547	TRUE	TRUE	TRUE	TRUE	TRUE	Csf2	colony stimulating factor 2 (granulocyte-macrophage)
ENSMUSG00000018920	6.23536	19.9657	15.6325	5.67106	18.0543	12.6766	FALSE	FALSE	FALSE	FALSE	FALSE	Cxcl16	chemokine (C-X-C motif) ligand 16
ENSMUSG00000018921	11.1936	14.8419	12.5439	8.71982	13.8827	13.7066	TRUE	FALSE	FALSE	FALSE	TRUE	Pelp1	proline, glutamic acid and leucine rich protein 1
ENSMUSG00000018923	5.28044	9.30659	7.28409	3.64068	9.44076	8.90911	FALSE	FALSE	FALSE	FALSE	FALSE	Med11	mediator complex subunit 11
ENSMUSG00000018924	0.0706563	0.609622	1.91947	0.150701	1.00028	2.54285	FALSE	FALSE	FALSE	FALSE	FALSE	Alox15	arachidonate 15-lipoxygenase
ENSMUSG00000018927	14.6308	80.8048	47.8463	8.90361	65.7149	66.825	TRUE	TRUE	TRUE	TRUE	TRUE	Ccl6	chemokine (C-C motif) ligand 6
ENSMUSG00000018930	1.45809	9.53542	21.5857	1.82484	12.7808	16.1244	TRUE	TRUE	TRUE	TRUE	TRUE	Ccl4	chemokine (C-C motif) ligand 4
ENSMUSG00000018931	12.7988	21.9065	24.2506	12.5802	16.6084	21.7684	FALSE	FALSE	FALSE	FALSE	FALSE	Natd1	N-acetyltransferase domain containing 1
ENSMUSG00000018932	17.1434	24.8787	29.8634	18.4748	27.9452	23.7167	FALSE	FALSE	FALSE	FALSE	FALSE	Map2k3	mitogen-activated protein kinase kinase 3
ENSMUSG00000018965	23.9627	22.1956	23.6823	21.2979	20.262	27.1965	FALSE	FALSE	FALSE	FALSE	FALSE	Ywhah	tyrosine 3-monooxygenase/tryptophan 5-monooxygenase activation protein, eta polypeptide
ENSMUSG00000018974	21.2445	21.3137	13.7097	17.9719	20.1014	12.8376	FALSE	FALSE	FALSE	FALSE	FALSE	Sart3	squamous cell carcinoma antigen recognized by T cells 3
ENSMUSG00000018983	3.40786	7.97781	1.32285	2.17376	5.67637	1.08476	FALSE	FALSE	FALSE	FALSE	FALSE	E2f2	E2F transcription factor 2
ENSMUSG00000018986	8.49419	1.52511	1.91547	8.90639	2.31349	2.58805	FALSE	FALSE	FALSE	FALSE	FALSE	Slfn3	schlafen 3
ENSMUSG00000018995	5.55824	4.72376	5.10594	5.75415	5.27993	5.72343	FALSE	FALSE	FALSE	FALSE	FALSE	Nars2	asparaginyl-tRNA synthetase 2 (mitochondrial)(putative)
ENSMUSG00000018999	12.148	24.4095	28.4101	12.1272	22.0385	23.7773	FALSE	FALSE	FALSE	FALSE	FALSE	Slc35b4	solute carrier family 35, member B4
ENSMUSG00000019027	0.386087	0.794524	3.64126	1.10617	0.690597	2.41274	FALSE	FALSE	FALSE	FALSE	FALSE	Dnah1	dynein, axonemal, heavy chain 1
ENSMUSG00000019039	14.3308	16.3547	16.1225	10.1891	14.0273	15.1807	FALSE	FALSE	FALSE	FALSE	FALSE	Dalrd3	DALR anticodon binding domain containing 3
ENSMUSG00000019054	31.2109	34.1829	34.3027	28.4326	33.3039	40.5371	TRUE	FALSE	TRUE	FALSE	FALSE	Fis1	fission, mitochondrial 1
ENSMUSG00000019055	124.514	72.4812	77.3873	98.5873	61.0023	71.3101	TRUE	TRUE	TRUE	TRUE	TRUE	Plod1	procollagen-lysine, 2-oxoglutarate 5-dioxygenase 1
ENSMUSG00000019066	39.0442	54.6721	64.4715	34.707	47.8771	78.4302	FALSE	FALSE	FALSE	FALSE	FALSE	Rab3d	RAB3D, member RAS oncogene family
ENSMUSG00000019080	3.40648	4.58577	4.01352	1.08112	2.66701	4.71267	FALSE	FALSE	FALSE	FALSE	FALSE	Mfsd3	major facilitator superfamily domain containing 3
ENSMUSG00000019082	41.1035	32.795	31.857	13.0884	20.6599	18.1171	FALSE	FALSE	FALSE	FALSE	FALSE	Slc25a22	solute carrier family 25 (mitochondrial carrier, glutamate), member 22
ENSMUSG00000019087	71.4883	109.933	102.985	59.9601	98.9615	101.007	TRUE	TRUE	TRUE	TRUE	TRUE	Atp6ap1	ATPase, H+ transporting, lysosomal accessory protein 1
ENSMUSG00000019088	7.54388	8.82626	10.1352	9.34585	8.8783	13.4143	TRUE	TRUE	TRUE	TRUE	TRUE	Dnase1l1	deoxyribonuclease 1-like 1
ENSMUSG00000019102	0	0.822976	0.179896	0.0735733	0.758687	0.119464	FALSE	FALSE	FALSE	FALSE	FALSE	Aldh3a1	aldehyde dehydrogenase family 3, subfamily A1
ENSMUSG00000019122	9.95684	56.0114	42.9685	7.71022	50.668	62.1737	TRUE	TRUE	TRUE	TRUE	TRUE	Ccl9	chemokine (C-C motif) ligand 9
ENSMUSG00000019124	1.79915	5.69801	7.1598	2.56845	6.80694	5.98332	FALSE	FALSE	FALSE	FALSE	FALSE	Scrn1	secernin 1
ENSMUSG00000019132	70.4855	89.6491	86.6045	82.5716	106.337	96.4073	FALSE	FALSE	FALSE	FALSE	FALSE	BC005537	cDNA sequence BC005537
ENSMUSG00000019139	17.2885	21.8021	17.4532	6.87037	18.8041	10.655	FALSE	FALSE	FALSE	FALSE	FALSE	Isyna1	myo-inositol 1-phosphate synthase A1
ENSMUSG00000019143	13.8495	11.8111	11.5176	14.7396	11.1756	11.0245	TRUE	TRUE	TRUE	TRUE	FALSE	Hars2	histidyl-tRNA synthetase 2
ENSMUSG00000019158	5.74583	6.18235	6.15646	6.4221	6.00394	9.22524	FALSE	FALSE	FALSE	FALSE	FALSE	Tmem160	transmembrane protein 160
ENSMUSG00000019173	105.978	108.043	96.5995	94.4648	82.8195	98.8289	FALSE	FALSE	FALSE	FALSE	FALSE	Rab5c	RAB5C, member RAS oncogene family
ENSMUSG00000019179	223.86	131.196	141.357	124.062	84.9156	137.275	TRUE	FALSE	TRUE	FALSE	FALSE	Mdh2	malate dehydrogenase 2, NAD (mitochondrial)
ENSMUSG00000019188	42.7645	63.6167	55.2731	33.953	61.0532	56.1133	FALSE	FALSE	FALSE	FALSE	FALSE	H13	histocompatibility 13
ENSMUSG00000019189	22.5629	36.3208	21.3477	24.9287	42.1884	25.8697	FALSE	FALSE	FALSE	FALSE	FALSE	Rnf145	ring finger protein 145
ENSMUSG00000019194	10.0951	25.749	20.9344	11.5411	15.3633	14.7232	TRUE	TRUE	TRUE	TRUE	TRUE	Scn1b	sodium channel, voltage-gated, type I, beta
ENSMUSG00000019210	42.6038	48.821	58.7282	33.1771	40.9368	75.3472	FALSE	FALSE	FALSE	FALSE	FALSE	Atp6v1e1	ATPase, H+ transporting, lysosomal V1 subunit E1
ENSMUSG00000019214	1.29679	1.71567	0.598366	1.26683	1.63464	0.851159	FALSE	FALSE	FALSE	FALSE	FALSE	Chtf18	CTF18, chromosome transmission fidelity factor 18
ENSMUSG00000019235	6.35938	1.63348	1.46222	7.20883	1.05422	1.90964	FALSE	FALSE	FALSE	FALSE	FALSE	Rps6kl1	ribosomal protein S6 kinase-like 1
ENSMUSG00000019254	61.1377	53.2665	54.0034	61.0255	47.3285	51.5353	FALSE	FALSE	FALSE	FALSE	FALSE	Ppp1r12c	protein phosphatase 1, regulatory (inhibitor) subunit 12C
ENSMUSG00000019256	43.129	16.9138	14.3192	42.2872	17.6062	14.9727	FALSE	FALSE	FALSE	FALSE	FALSE	Ahr	aryl-hydrocarbon receptor
ENSMUSG00000019261	15.8792	20.8369	14.1466	14.7767	20.4318	14.4342	FALSE	FALSE	FALSE	FALSE	FALSE	Map1s	microtubule-associated protein 1S
ENSMUSG00000019278	31.5384	98.9669	96.2176	16.6784	105.833	75.9875	TRUE	TRUE	TRUE	TRUE	FALSE	Dpep1	dipeptidase 1 (renal)
ENSMUSG00000019295	10.4227	12.2509	12.0439	9.35388	10.219	12.3735	FALSE	FALSE	FALSE	FALSE	FALSE	Tmem129	transmembrane protein 129
ENSMUSG00000019297	5.84753	11.7353	8.59264	7.28205	10.318	7.74722	FALSE	FALSE	FALSE	FALSE	FALSE	Nop9	NOP9 nucleolar protein
ENSMUSG00000019302	49.3289	63.8286	67.6978	38.6792	56.7777	64.1648	FALSE	FALSE	FALSE	FALSE	FALSE	Atp6v0a1	ATPase, H+ transporting, lysosomal V0 subunit A1
ENSMUSG00000019303	0.528601	0.710503	0.598535	1.25226	0.650306	0.577057	FALSE	FALSE	FALSE	FALSE	FALSE	Psmc3ip	proteasome (prosome, macropain) 26S subunit, ATPase 3, interacting protein
ENSMUSG00000019312	0.61505	0.74728	2.79192	0.0796736	1.08699	1.6041	FALSE	FALSE	FALSE	FALSE	FALSE	Grb7	growth factor receptor bound protein 7
ENSMUSG00000019320	0.697377	0.343053	0.583747	0.413833	0.440404	0.517368	FALSE	FALSE	FALSE	FALSE	FALSE	Noxo1	NADPH oxidase organizer 1
ENSMUSG00000019326	96.3134	230.266	300.683	88.8721	280.711	448.351	TRUE	TRUE	TRUE	FALSE	TRUE	Aoc3	amine oxidase, copper containing 3
ENSMUSG00000019338	12.4274	17.8229	12.5718	15.5563	16.1446	11.7943	TRUE	FALSE	FALSE	FALSE	TRUE	Zfp687	zinc finger protein 687
ENSMUSG00000019362	33.5896	28.3299	32.1225	18.159	25.7488	31.3739	TRUE	FALSE	FALSE	FALSE	TRUE	D8Ertd738e	DNA segment, Chr 8, ERATO Doi 738, expressed
ENSMUSG00000019368	8.2532	1.80864	2.82269	2.88872	0.418775	2.39441	FALSE	FALSE	FALSE	FALSE	FALSE	Sec14l4	SEC14-like lipid binding 4
ENSMUSG00000019370	119.187	146.244	140.414	127.349	127.893	175.05	FALSE	FALSE	FALSE	FALSE	FALSE	Calm3	calmodulin 3
ENSMUSG00000019373	24.3675	22.6762	27.3133	16.0281	18.7197	31.6884	FALSE	FALSE	FALSE	FALSE	FALSE	Cops3	COP9 signalosome subunit 3
ENSMUSG00000019428	72.0937	92.0626	90.4084	64.9833	82.5241	105.078	FALSE	FALSE	FALSE	FALSE	FALSE	Fkbp8	FK506 binding protein 8
ENSMUSG00000019432	51.5611	73.2298	63.4826	55.7791	75.5807	65.8545	TRUE	FALSE	TRUE	FALSE	FALSE	Ddx39b	DEAD (Asp-Glu-Ala-Asp) box polypeptide 39B
ENSMUSG00000019433	15.1716	13.0063	12.4583	11.0911	12.2601	14.1346	FALSE	FALSE	FALSE	FALSE	FALSE	Gipc1	GIPC PDZ domain containing family, member 1
ENSMUSG00000019437	21.6507	17.0873	23.9046	7.70903	10.3167	20.6262	FALSE	FALSE	FALSE	FALSE	FALSE	Tlcd1	TLC domain containing 1
ENSMUSG00000019461	31.0802	18.5787	17.1527	31.2077	14.1566	17.6883	FALSE	FALSE	FALSE	FALSE	FALSE	Plscr3	phospholipid scramblase 3
ENSMUSG00000019464	3.6221	2.1747	0.744088	2.05177	2.12368	0.301052	FALSE	FALSE	FALSE	FALSE	FALSE	Ptger1	prostaglandin E receptor 1 (subtype EP1)
ENSMUSG00000019467	39.3828	9.87586	8.57145	19.1906	7.55035	6.81654	FALSE	FALSE	FALSE	FALSE	FALSE	Arhgef25	Rho guanine nucleotide exchange factor (GEF) 25
ENSMUSG00000019470	38.2617	42.2364	30.5709	33.3042	38.8159	29.8844	FALSE	FALSE	FALSE	FALSE	FALSE	Xab2	XPA binding protein 2
ENSMUSG00000019471	56.2049	62.9523	50.2307	49.1037	59.5129	48.9653	FALSE	FALSE	FALSE	FALSE	FALSE	Cdc37	cell division cycle 37
ENSMUSG00000019478	4.68055	4.92119	7.14298	3.89129	4.13935	5.79382	FALSE	FALSE	FALSE	FALSE	FALSE	Rab4a	RAB4A, member RAS oncogene family
ENSMUSG00000019487	42.4922	29.2929	35.7667	37.5052	33.9843	28.1176	FALSE	FALSE	FALSE	FALSE	FALSE	Trip10	thyroid hormone receptor interactor 10
ENSMUSG00000019494	20.1649	21.6055	21.4525	16.4363	17.3595	24.0327	TRUE	TRUE	TRUE	FALSE	TRUE	Cops6	COP9 signalosome subunit 6
ENSMUSG00000019505	38.3057	96.1755	116.019	48.9603	101.567	128.242	FALSE	FALSE	FALSE	FALSE	FALSE	Ubb	ubiquitin B
ENSMUSG00000019518	9.87354	11.991	14.8433	12.5968	10.0748	18.261	FALSE	FALSE	FALSE	FALSE	FALSE	Ap4m1	adaptor-related protein complex AP-4, mu 1
ENSMUSG00000019528	45.0287	37.754	30.906	26.1254	29.1332	37.44	FALSE	FALSE	FALSE	FALSE	FALSE	Gyg	glycogenin
ENSMUSG00000019539	16.5106	43.7494	37.9666	11.5553	45.6744	29.2092	TRUE	TRUE	TRUE	TRUE	TRUE	Rcn3	reticulocalbin 3, EF-hand calcium binding domain
ENSMUSG00000019558	14.6637	11.6725	18.4661	17.5175	12.6193	17.2458	TRUE	FALSE	FALSE	TRUE	FALSE	Slc6a8	solute carrier family 6 (neurotransmitter transporter, creatine), member 8
ENSMUSG00000019564	6.47339	8.54083	5.02324	9.87149	7.36738	5.12749	FALSE	FALSE	FALSE	FALSE	FALSE	Arid3a	AT rich interactive domain 3A (BRIGHT-like)
ENSMUSG00000019577	486.111	86.5876	59.5265	357.272	32.6744	26.035	FALSE	FALSE	FALSE	FALSE	FALSE	Pdk4	pyruvate dehydrogenase kinase, isoenzyme 4
ENSMUSG00000019578	34.5675	35.3019	33.3171	32.7046	32.9616	38.3493	FALSE	FALSE	FALSE	FALSE	FALSE	Ubxn6	UBX domain protein 6
ENSMUSG00000019579	11.6195	13.8614	13.8901	10.9726	13.5037	16.4806	TRUE	TRUE	TRUE	TRUE	TRUE	Mydgf	myeloid derived growth factor
ENSMUSG00000019590	7.17547	7.07004	9.48884	6.53754	5.63587	7.78897	FALSE	FALSE	FALSE	FALSE	FALSE	Cyb561	cytochrome b-561
ENSMUSG00000019647	122.766	37.4864	48.3116	188.225	32.1778	44.4744	TRUE	TRUE	TRUE	TRUE	TRUE	Sema6a	sema domain, transmembrane domain (TM), and cytoplasmic domain, (semaphorin) 6A
ENSMUSG00000019659	10.9536	11.0766	9.3011	14.0218	10.5115	9.91295	FALSE	FALSE	FALSE	FALSE	FALSE	Ccdc12	coiled-coil domain containing 12
ENSMUSG00000019689	7.84238	4.11529	3.80728	5.26305	3.22514	4.99318	FALSE	FALSE	FALSE	FALSE	FALSE	Fmc1	formation of mitochondrial complex V assembly factor 1
ENSMUSG00000019699	48.318	23.3809	23.6032	47.9283	28.5869	25.7973	FALSE	FALSE	FALSE	FALSE	FALSE	Akt3	thymoma viral proto-oncogene 3
ENSMUSG00000019710	20.5894	19.8408	17.8071	23.431	20.598	20.2173	TRUE	TRUE	TRUE	FALSE	TRUE	Mrpl24	mitochondrial ribosomal protein L24
ENSMUSG00000019715	30.0747	25.6233	22.9493	26.5052	24.2469	25.9494	FALSE	FALSE	FALSE	FALSE	FALSE	Gle1	GLE1 RNA export mediator (yeast)
ENSMUSG00000019718	12.9334	10.6374	11.8755	8.80719	6.82174	13.5058	FALSE	FALSE	FALSE	FALSE	FALSE	L3hypdh	L-3-hydroxyproline dehydratase (trans-)
ENSMUSG00000019726	39.752	60.2847	53.5423	47.6114	82.3337	54.6845	FALSE	FALSE	FALSE	FALSE	FALSE	Lyst	lysosomal trafficking regulator
ENSMUSG00000019731	37.8372	45.2103	41.1817	37.5159	43.1015	35.9909	FALSE	FALSE	FALSE	FALSE	FALSE	Slc35e1	solute carrier family 35, member E1
ENSMUSG00000019732	1.35946	1.44747	2.15124	2.527	1.48535	1.96363	TRUE	TRUE	TRUE	TRUE	TRUE	Calr3	calreticulin 3
ENSMUSG00000019734	1.343	1.22916	3.84283	1.4367	1.23314	2.22266	FALSE	FALSE	FALSE	FALSE	FALSE	Tmc4	transmembrane channel-like gene family 4
ENSMUSG00000019738	12.5351	12.6781	14.4048	10.1434	10.4413	13.1371	FALSE	FALSE	FALSE	FALSE	FALSE	Polr2i	polymerase (RNA) II (DNA directed) polypeptide I
ENSMUSG00000019761	1.0502	0.512222	0.392869	0.646018	0.694458	0.986298	FALSE	FALSE	FALSE	FALSE	FALSE	Krt10	keratin 10
ENSMUSG00000019762	0.0736938	0.136847	3.62466	0.0408516	0.0412916	3.75407	FALSE	FALSE	FALSE	FALSE	FALSE	Iyd	iodotyrosine deiodinase
ENSMUSG00000019763	19.7286	9.13265	7.73623	12.2448	6.90234	6.93876	FALSE	FALSE	FALSE	FALSE	FALSE	Rmnd1	required for meiotic nuclear division 1 homolog
ENSMUSG00000019767	1.29375	1.615	3.06956	1.7016	1.15793	2.52348	FALSE	FALSE	FALSE	FALSE	FALSE	Ccdc170	coiled-coil domain containing 170
ENSMUSG00000019768	16.6257	33.9708	51.1465	21.8854	34.3755	38.9045	FALSE	FALSE	FALSE	FALSE	FALSE	Esr1	estrogen receptor 1 (alpha)
ENSMUSG00000019773	0.695821	1.46176	0.444267	1.92766	1.72093	0.730808	FALSE	FALSE	FALSE	FALSE	FALSE	Fbxo5	F-box protein 5
ENSMUSG00000019774	4.40924	2.1432	1.9333	3.95611	2.52075	3.16675	TRUE	FALSE	TRUE	FALSE	FALSE	Mtrf1l	mitochondrial translational release factor 1-like
ENSMUSG00000019777	20.4217	17.1241	24.3456	29.6077	16.9547	27.9891	FALSE	FALSE	FALSE	FALSE	FALSE	Hdac2	histone deacetylase 2
ENSMUSG00000019779	1.43129	1.58805	4.93639	1.47123	1.39527	3.99907	FALSE	FALSE	FALSE	FALSE	FALSE	Frk	fyn-related kinase
ENSMUSG00000019782	9.54185	8.93659	9.96859	8.57173	6.12821	11.0279	FALSE	FALSE	FALSE	FALSE	FALSE	Rwdd1	RWD domain containing 1
ENSMUSG00000019789	2.09945	1.14094	1.73842	2.40994	0.991707	1.11997	FALSE	FALSE	FALSE	FALSE	FALSE	Hey2	hairy/enhancer-of-split related with YRPW motif 2
ENSMUSG00000019790	44.7284	24.976	26.1327	59.336	27.0597	26.0572	TRUE	FALSE	FALSE	FALSE	TRUE	Stxbp5	syntaxin binding protein 5 (tomosyn)
ENSMUSG00000019791	6.91035	5.34618	5.53098	7.72983	4.97123	8.11	FALSE	FALSE	FALSE	FALSE	FALSE	Hint3	histidine triad nucleotide binding protein 3
ENSMUSG00000019792	6.52749	3.90072	4.05438	6.0253	3.75884	4.90212	FALSE	FALSE	FALSE	FALSE	FALSE	Trmt11	tRNA methyltransferase 11
ENSMUSG00000019794	11.2177	12.3754	14.5896	10.2436	13.3183	19.4935	FALSE	FALSE	FALSE	FALSE	FALSE	Katna1	katanin p60 (ATPase-containing) subunit A1
ENSMUSG00000019795	13.5757	13.2111	18.7434	16.0631	16.3309	23.2493	FALSE	FALSE	FALSE	FALSE	FALSE	Pcmt1	protein-L-isoaspartate (D-aspartate) O-methyltransferase 1
ENSMUSG00000019796	1.62883	1.97014	2.6155	1.30136	2.29647	4.62433	TRUE	TRUE	TRUE	TRUE	TRUE	Lrp11	low density lipoprotein receptor-related protein 11
ENSMUSG00000019797	18.5621	9.74849	10.773	11.6151	6.80859	11.4114	FALSE	FALSE	FALSE	FALSE	FALSE	1700021F05Rik	RIKEN cDNA 1700021F05 gene
ENSMUSG00000019802	39.357	25.2691	32.227	37.7194	25.7344	38.2413	FALSE	FALSE	FALSE	FALSE	FALSE	Sec63	SEC63-like (S. cerevisiae)
ENSMUSG00000019804	69.5343	62.593	59.6515	53.0938	49.9053	57.9341	FALSE	FALSE	FALSE	FALSE	FALSE	Snx3	sorting nexin 3
ENSMUSG00000019806	10.9599	7.08641	8.84943	7.94018	8.46904	8.22949	TRUE	TRUE	TRUE	TRUE	FALSE	Aig1	androgen-induced 1
ENSMUSG00000019808	1.37294	1.20356	1.45527	1.7705	1.65184	1.71753	FALSE	FALSE	FALSE	FALSE	FALSE	Adat2	adenosine deaminase, tRNA-specific 2
ENSMUSG00000019809	20.8319	20.3622	34.682	13.8057	13.7281	31.4807	FALSE	FALSE	FALSE	FALSE	FALSE	Pex3	peroxisomal biogenesis factor 3
ENSMUSG00000019810	9.64795	12.9622	14.2152	6.94335	9.37296	13.1157	TRUE	TRUE	TRUE	TRUE	TRUE	Fuca2	fucosidase, alpha-L- 2, plasma
ENSMUSG00000019813	2.48904	3.27915	2.88937	2.58469	2.96228	3.59319	FALSE	FALSE	FALSE	FALSE	FALSE	Cep57l1	centrosomal protein 57-like 1
ENSMUSG00000019814	8.33866	13.9217	17.6477	6.28445	13.8077	18.6359	FALSE	FALSE	FALSE	FALSE	FALSE	Ltv1	LTV1 ribosome biogenesis factor
ENSMUSG00000019817	2.69579	11.086	22.0119	3.00787	17.1842	37.2519	TRUE	FALSE	FALSE	FALSE	TRUE	Plagl1	pleiomorphic adenoma gene-like 1
ENSMUSG00000019818	62.4953	95.3854	146.381	65.1677	103.229	186.651	TRUE	TRUE	TRUE	TRUE	TRUE	Cd164	CD164 antigen
ENSMUSG00000019820	436.037	232.427	329.631	586.19	286.773	350.95	TRUE	FALSE	TRUE	FALSE	FALSE	Utrn	utrophin
ENSMUSG00000019822	7.84683	8.7562	12.3711	6.20656	8.26594	11.3302	FALSE	FALSE	FALSE	FALSE	FALSE	Smpd2	sphingomyelin phosphodiesterase 2, neutral
ENSMUSG00000019823	10.4555	35.9167	10.2263	9.67693	32.1062	8.10074	FALSE	FALSE	FALSE	FALSE	FALSE	Mical1	microtubule associated monooxygenase, calponin and LIM domain containing 1
ENSMUSG00000019826	7.33165	8.88944	6.8151	7.94715	8.75021	7.66858	FALSE	FALSE	FALSE	FALSE	FALSE	Zbtb24	zinc finger and BTB domain containing 24
ENSMUSG00000019831	0.145776	1.26478	0.70577	0.0767266	1.17989	1.12341	FALSE	FALSE	FALSE	FALSE	FALSE	Wasf1	WAS protein family, member 1
ENSMUSG00000019832	2.69609	13.0567	14.1654	3.99496	13.5532	19.4912	FALSE	FALSE	FALSE	FALSE	FALSE	Rab32	RAB32, member RAS oncogene family
ENSMUSG00000019837	12.225	11.2565	13.6321	10.7672	10.9405	15.1581	FALSE	FALSE	FALSE	FALSE	FALSE	Gtf3c6	general transcription factor IIIC, polypeptide 6, alpha
ENSMUSG00000019838	8.06034	14.3625	20.3156	6.37727	15.5137	26.4949	FALSE	FALSE	FALSE	FALSE	FALSE	Slc16a10	solute carrier family 16 (monocarboxylic acid transporters), member 10
ENSMUSG00000019841	21.1044	27.409	32.2644	33.0055	36.2885	28.963	FALSE	FALSE	FALSE	FALSE	FALSE	Rev3l	REV3 like, DNA directed polymerase zeta catalytic subunit
ENSMUSG00000019842	5.37534	15.5904	8.93978	7.56329	17.7038	7.06321	FALSE	FALSE	FALSE	FALSE	FALSE	Traf3ip2	TRAF3 interacting protein 2
ENSMUSG00000019843	31.7161	35.4188	20.9809	37.5949	50.4447	18.5793	FALSE	FALSE	FALSE	FALSE	FALSE	Fyn	Fyn proto-oncogene
ENSMUSG00000019845	0.681708	0.850614	0.727567	0.539014	0.938523	0.817475	FALSE	FALSE	FALSE	FALSE	FALSE	Tube1	epsilon-tubulin 1
ENSMUSG00000019846	144.725	179.768	239.093	152.529	198.968	237.874	TRUE	TRUE	TRUE	TRUE	TRUE	Lama4	laminin, alpha 4
ENSMUSG00000019849	14.878	19.862	15.5307	11.608	21.276	21.9274	FALSE	FALSE	FALSE	FALSE	FALSE	Prep	prolyl endopeptidase
ENSMUSG00000019850	30.1744	150.311	124.313	53.1497	180.576	97.5338	FALSE	FALSE	FALSE	FALSE	FALSE	Tnfaip3	tumor necrosis factor, alpha-induced protein 3
ENSMUSG00000019851	0.841702	0.506134	3.37618	1.68938	0.293063	3.44542	FALSE	FALSE	FALSE	FALSE	FALSE	Perp	PERP, TP53 apoptosis effector
ENSMUSG00000019853	4.28667	1.97407	0.774256	0.449165	0.990764	0.601692	FALSE	FALSE	FALSE	FALSE	FALSE	Hebp2	heme binding protein 2
ENSMUSG00000019854	12.5274	19.7952	17.3403	15.741	21.2013	15.4213	FALSE	FALSE	FALSE	FALSE	FALSE	Reps1	RalBP1 associated Eps domain containing protein
ENSMUSG00000019856	2.19169	1.25936	2.21591	3.48595	0.96322	1.69029	FALSE	FALSE	FALSE	FALSE	FALSE	Fam184a	family with sequence similarity 184, member A
ENSMUSG00000019857	4.08615	3.76272	4.82841	6.03542	4.09337	5.72256	FALSE	FALSE	FALSE	FALSE	FALSE	Asf1a	anti-silencing function 1A histone chaperone
ENSMUSG00000019861	40.648	18.0945	25.0059	45.0433	19.224	22.4977	FALSE	FALSE	FALSE	FALSE	FALSE	Gopc	golgi associated PDZ and coiled-coil motif containing
ENSMUSG00000019863	4.25957	4.29763	3.03737	5.09527	4.03188	2.72275	FALSE	FALSE	FALSE	FALSE	FALSE	Qrsl1	glutaminyl-tRNA synthase (glutamine-hydrolyzing)-like 1
ENSMUSG00000019864	20.6189	8.92999	7.43048	7.963	6.37098	6.45879	FALSE	FALSE	FALSE	FALSE	FALSE	Rtn4ip1	reticulon 4 interacting protein 1
ENSMUSG00000019866	48.0879	30.8843	24.1853	52.8976	30.8792	21.4425	FALSE	FALSE	FALSE	FALSE	FALSE	Crybg1	crystallin beta-gamma domain containing 1
ENSMUSG00000019868	8.72836	8.49617	9.86181	10.7307	8.63124	11.5826	FALSE	FALSE	FALSE	FALSE	FALSE	Vta1	vesicle (multivesicular body) trafficking 1
ENSMUSG00000019872	57.0457	47.1463	48.7225	36.5227	45.5474	58.413	TRUE	TRUE	TRUE	TRUE	TRUE	Smpdl3a	sphingomyelin phosphodiesterase, acid-like 3A
ENSMUSG00000019873	109.397	60.7588	83.5305	110.851	57.6697	76.5581	FALSE	FALSE	FALSE	FALSE	FALSE	Reep3	receptor accessory protein 3
ENSMUSG00000019876	0.264737	3.90747	1.04292	0.197187	4.59769	0.652567	FALSE	FALSE	FALSE	FALSE	FALSE	Pkib	protein kinase inhibitor beta, cAMP dependent, testis specific
ENSMUSG00000019877	96.5617	80.0199	136.137	93.8575	84.4298	162.993	FALSE	FALSE	FALSE	FALSE	FALSE	Serinc1	serine incorporator 1
ENSMUSG00000019878	6.99734	6.8083	7.80474	8.32103	7.85119	8.9456	FALSE	FALSE	FALSE	FALSE	FALSE	Hsf2	heat shock factor 2
ENSMUSG00000019880	0.0733313	0.333569	1.24388	0	0.318319	0.990627	TRUE	TRUE	FALSE	TRUE	TRUE	Rspo3	R-spondin 3
ENSMUSG00000019883	50.0494	36.1123	44.5818	11.8283	13.3238	26.4668	TRUE	TRUE	TRUE	FALSE	TRUE	Echdc1	enoyl Coenzyme A hydratase domain containing 1
ENSMUSG00000019889	24.2239	13.7574	30.5037	33.1012	11.7834	24.8378	FALSE	FALSE	FALSE	FALSE	FALSE	Ptprk	protein tyrosine phosphatase, receptor type, K
ENSMUSG00000019890	1.06088	0.993621	1.65279	9.0472	0.888984	1.18664	TRUE	TRUE	TRUE	TRUE	TRUE	Nts	neurotensin
ENSMUSG00000019891	9.95016	3.29547	3.02661	7.3772	2.48186	3.00054	FALSE	FALSE	FALSE	FALSE	FALSE	Dcbld1	discoidin, CUB and LCCL domain containing 1
ENSMUSG00000019892	0.0362667	0.0497488	1.32448	0	0	0.754463	FALSE	FALSE	FALSE	FALSE	FALSE	Lrriq1	leucine-rich repeats and IQ motif containing 1
ENSMUSG00000019897	11.1633	8.10164	9.82636	12.6586	8.39721	9.28928	FALSE	FALSE	FALSE	FALSE	FALSE	Ccdc59	coiled-coil domain containing 59
ENSMUSG00000019899	22.5216	77.9023	96.3201	27.6645	105.777	69.8603	TRUE	TRUE	TRUE	TRUE	TRUE	Lama2	laminin, alpha 2
ENSMUSG00000019906	1.48569	1.22633	1.961	1.33747	1.64425	1.97141	FALSE	FALSE	FALSE	FALSE	FALSE	Lin7a	lin-7 homolog A (C. elegans)
ENSMUSG00000019907	87.2055	63.2687	86.9385	139.808	74.1768	84.7767	FALSE	FALSE	FALSE	FALSE	FALSE	Ppp1r12a	protein phosphatase 1, regulatory (inhibitor) subunit 12A
ENSMUSG00000019916	33.4847	22.9962	25.4936	23.3663	28.1822	27.985	TRUE	TRUE	TRUE	TRUE	FALSE	P4ha1	procollagen-proline, 2-oxoglutarate 4-dioxygenase (proline 4-hydroxylase), alpha 1 polypeptide
ENSMUSG00000019917	15.6097	13.3467	21.0663	18.1482	11.5026	25.6843	FALSE	FALSE	FALSE	FALSE	FALSE	Sept10	septin 10
ENSMUSG00000019920	33.7954	31.886	49.1327	73.2599	36.6004	60.9791	FALSE	FALSE	FALSE	FALSE	FALSE	Lims1	LIM and senescent cell antigen-like domains 1
ENSMUSG00000019923	38.1104	45.4587	59.6881	23.8528	32.9816	58.806	FALSE	FALSE	FALSE	FALSE	FALSE	Zwint	ZW10 interactor
ENSMUSG00000019927	8.86149	9.36509	6.98684	7.20369	9.8313	7.16704	FALSE	FALSE	FALSE	FALSE	FALSE	Ube2d1	ubiquitin-conjugating enzyme E2D 1
ENSMUSG00000019929	136.312	501.132	780.57	139.084	594.486	748.372	TRUE	TRUE	TRUE	TRUE	TRUE	Dcn	decorin
ENSMUSG00000019936	0	0.26719	1.0996	0	0.0284744	0.828846	TRUE	TRUE	TRUE	TRUE	TRUE	Epyc	epiphycan
ENSMUSG00000019942	0.614171	2.61253	1.06423	1.952	1.42555	1.22653	FALSE	FALSE	FALSE	FALSE	FALSE	Cdk1	cyclin-dependent kinase 1
ENSMUSG00000019943	46.0127	53.9902	58.8303	69.0699	67.3059	62.3653	FALSE	FALSE	FALSE	FALSE	FALSE	Atp2b1	ATPase, Ca++ transporting, plasma membrane 1
ENSMUSG00000019944	15.9663	16.7343	20.4326	22.4096	15.5604	20.9742	FALSE	FALSE	FALSE	FALSE	FALSE	Rhobtb1	Rho-related BTB domain containing 1
ENSMUSG00000019945	1.40894	0.183577	0.974516	0.160237	0.205916	0.440355	FALSE	FALSE	FALSE	FALSE	FALSE	Cabcoco1	ciliary associated calcium binding coiled-coil 1
ENSMUSG00000019947	151.715	78.597	107.599	157.355	91.0625	76.899	FALSE	FALSE	FALSE	FALSE	FALSE	Arid5b	AT rich interactive domain 5B (MRF1-like)
ENSMUSG00000019948	3.48897	2.86258	3.24831	2.97082	3.15462	4.35783	FALSE	FALSE	FALSE	FALSE	FALSE	Actr6	ARP6 actin-related protein 6
ENSMUSG00000019951	28.2952	43.3859	56.7117	26.3792	48.9526	44.1127	FALSE	FALSE	FALSE	FALSE	FALSE	Uhrf1bp1l	UHRF1 (ICBP90) binding protein 1-like
ENSMUSG00000019952	5.18896	4.91484	3.96762	4.88415	5.51693	4.01489	FALSE	FALSE	FALSE	FALSE	FALSE	Poc1b	POC1 centriolar protein B
ENSMUSG00000019960	55.3777	41.4143	46.8739	47.5158	40.1267	49.2888	TRUE	FALSE	TRUE	FALSE	FALSE	Dusp6	dual specificity phosphatase 6
ENSMUSG00000019961	35.2646	29.8632	27.092	64.9383	34.0293	32.3779	FALSE	FALSE	FALSE	FALSE	FALSE	Tmpo	thymopoietin
ENSMUSG00000019966	162.312	41.1408	63.6303	190.699	43.5111	78.0465	TRUE	FALSE	TRUE	FALSE	FALSE	Kitl	kit ligand
ENSMUSG00000019969	28.6563	45.7692	38.5018	28.042	46.5276	37.6053	FALSE	FALSE	FALSE	FALSE	FALSE	Psen1	presenilin 1
ENSMUSG00000019970	225.445	89.5005	130.827	91.4252	84.3875	115.379	FALSE	FALSE	FALSE	FALSE	FALSE	Sgk1	serum/glucocorticoid regulated kinase 1
ENSMUSG00000019971	7.30472	3.96512	6.65497	8.18422	3.31391	5.89468	FALSE	FALSE	FALSE	FALSE	FALSE	Cep290	centrosomal protein 290
ENSMUSG00000019975	6.09214	9.00323	13.8816	8.17713	7.93353	16.4923	TRUE	FALSE	FALSE	FALSE	TRUE	Ikbip	IKBKB interacting protein
ENSMUSG00000019977	13.7948	13.1288	16.3255	16.1229	13.6133	18.4011	TRUE	FALSE	FALSE	TRUE	FALSE	Hbs1l	Hbs1-like (S. cerevisiae)
ENSMUSG00000019978	130.314	144.463	250.995	112.451	126.558	302.577	FALSE	FALSE	FALSE	FALSE	FALSE	Epb41l2	erythrocyte membrane protein band 4.1 like 2
ENSMUSG00000019979	13.0889	16.6551	17.3089	22.0253	20.6711	18.3441	FALSE	FALSE	FALSE	FALSE	FALSE	Apaf1	apoptotic peptidase activating factor 1
ENSMUSG00000019982	0.218372	3.77558	1.89234	0.0393544	4.61332	1.85711	FALSE	FALSE	FALSE	FALSE	FALSE	Myb	myeloblastosis oncogene
ENSMUSG00000019984	20.9369	21.6142	16.9994	24.8572	21.6444	16.7899	FALSE	FALSE	FALSE	FALSE	FALSE	Med23	mediator complex subunit 23
ENSMUSG00000019986	3.70718	5.1886	7.20763	5.11521	6.24905	6.20561	FALSE	FALSE	FALSE	FALSE	FALSE	Ahi1	Abelson helper integration site 1
ENSMUSG00000019987	0.565443	0.576235	0.694357	0.287473	0.349437	2.35841	FALSE	FALSE	FALSE	FALSE	FALSE	Arg1	arginase, liver
ENSMUSG00000019988	7.10238	6.13694	8.27857	9.60122	7.11205	8.49766	FALSE	FALSE	FALSE	FALSE	FALSE	Nedd1	neural precursor cell expressed, developmentally down-regulated gene 1
ENSMUSG00000019989	7.98641	5.50324	11.0819	16.4001	6.2295	9.79939	TRUE	FALSE	FALSE	FALSE	TRUE	Enpp3	ectonucleotide pyrophosphatase/phosphodiesterase 3
ENSMUSG00000019990	12.0074	10.1037	6.64192	5.37549	9.26206	5.17042	FALSE	FALSE	FALSE	FALSE	FALSE	Pde7b	phosphodiesterase 7B
ENSMUSG00000019996	1.96389	3.6131	7.47903	1.12084	3.91388	5.98518	FALSE	FALSE	FALSE	FALSE	FALSE	Map7	microtubule-associated protein 7
ENSMUSG00000019997	7.14538	6.68754	25.6639	4.76184	5.28986	17.8953	TRUE	TRUE	TRUE	TRUE	TRUE	Ctgf	connective tissue growth factor
ENSMUSG00000019998	20.3041	23.608	28.7515	27.9475	25.6303	36.0776	FALSE	FALSE	FALSE	FALSE	FALSE	Stx7	syntaxin 7
ENSMUSG00000020000	1.36253	0.79166	1.20157	0.951412	0.80996	0.679837	TRUE	TRUE	TRUE	TRUE	TRUE	Moxd1	monooxygenase, DBH-like 1
ENSMUSG00000020003	13.316	11.7025	13.0506	9.54241	9.26188	16.0183	FALSE	FALSE	FALSE	FALSE	FALSE	Pex7	peroxisomal biogenesis factor 7
ENSMUSG00000020009	66.2133	81.607	113.641	96.0449	91.25	125.042	TRUE	TRUE	TRUE	TRUE	TRUE	Ifngr1	interferon gamma receptor 1
ENSMUSG00000020010	1.95443	16.0369	19.7215	2.94043	14.6444	18.2074	TRUE	TRUE	TRUE	TRUE	TRUE	Vnn3	vanin 3
ENSMUSG00000020014	4.5857	1.15365	6.84135	5.30687	0.537699	4.67466	FALSE	FALSE	FALSE	FALSE	FALSE	Cfap54	cilia and flagella associated protein 54
ENSMUSG00000020015	59.8084	33.7577	34.7097	59.4859	37.9225	35.1792	TRUE	FALSE	TRUE	FALSE	FALSE	Cdk17	cyclin-dependent kinase 17
ENSMUSG00000020018	1.74041	2.47843	2.08479	1.80091	1.48889	1.75526	FALSE	FALSE	FALSE	FALSE	FALSE	Snrpf	small nuclear ribonucleoprotein polypeptide F
ENSMUSG00000020019	15.6535	10.2237	11.0915	13.2332	11.5368	9.2403	TRUE	TRUE	TRUE	TRUE	TRUE	Ntn4	netrin 4
ENSMUSG00000020021	11.9728	12.4394	8.21984	22.6413	14.0486	9.06586	FALSE	FALSE	FALSE	FALSE	FALSE	Fgd6	FYVE, RhoGEF and PH domain containing 6
ENSMUSG00000020022	51.3397	28.7976	33.4382	26.4937	16.2458	32.2599	FALSE	FALSE	FALSE	FALSE	FALSE	Ndufa12	NADH dehydrogenase (ubiquinone) 1 alpha subcomplex, 12
ENSMUSG00000020023	135.507	75.5943	132.52	143.495	68.8184	101.378	FALSE	FALSE	FALSE	FALSE	FALSE	Tmcc3	transmembrane and coiled coil domains 3
ENSMUSG00000020024	10.4414	6.58596	11.7283	12.4574	6.89237	11.9089	FALSE	FALSE	FALSE	FALSE	FALSE	Cep83	centrosomal protein 83
ENSMUSG00000020027	16.7448	10.1215	11.5931	20.5596	11.8153	9.93828	FALSE	FALSE	FALSE	FALSE	FALSE	Socs2	suppressor of cytokine signaling 2
ENSMUSG00000020029	90.2865	94.0925	152.251	138.776	89.3286	166.871	FALSE	FALSE	FALSE	FALSE	FALSE	Nudt4	nudix (nucleoside diphosphate linked moiety X)-type motif 4
ENSMUSG00000020032	22.748	20.5388	20.6948	38.4969	18.4131	22.5882	FALSE	FALSE	FALSE	FALSE	FALSE	Nuak1	NUAK family, SNF1-like kinase, 1
ENSMUSG00000020034	18.1793	24.7805	22.0684	22.0863	24.8543	21.2919	FALSE	FALSE	FALSE	FALSE	FALSE	Tcp11l2	t-complex 11 (mouse) like 2
ENSMUSG00000020038	7.88764	6.88982	8.58245	11.0252	8.48962	6.78853	FALSE	FALSE	FALSE	FALSE	FALSE	Cry1	cryptochrome 1 (photolyase-like)
ENSMUSG00000020042	0.596601	5.33763	0.955639	1.14365	7.1484	0.813776	FALSE	FALSE	FALSE	FALSE	FALSE	Btbd11	BTB (POZ) domain containing 11
ENSMUSG00000020044	236.762	136.543	293.847	342.851	153.583	225.955	TRUE	TRUE	TRUE	TRUE	TRUE	Timp3	tissue inhibitor of metalloproteinase 3
ENSMUSG00000020048	132.984	136.476	203.559	139.826	142.405	194.1	TRUE	TRUE	TRUE	TRUE	TRUE	Hsp90b1	heat shock protein 90, beta (Grp94), member 1
ENSMUSG00000020052	0.453715	0.326509	0.618695	0	0.38065	0.415778	TRUE	TRUE	TRUE	FALSE	TRUE	Ascl1	achaete-scute family bHLH transcription factor 1
ENSMUSG00000020053	31.3351	121.689	221.804	39.8807	112.056	200.238	TRUE	TRUE	TRUE	TRUE	TRUE	Igf1	insulin-like growth factor 1
ENSMUSG00000020056	10.9436	13.8973	15.6914	7.87099	14.5609	16.5664	FALSE	FALSE	FALSE	FALSE	FALSE	Washc3	WASH complex subunit 3
ENSMUSG00000020057	17.3713	68.1574	96.7737	15.9653	61.4852	88.3328	TRUE	FALSE	FALSE	FALSE	TRUE	Dram1	DNA-damage regulated autophagy modulator 1
ENSMUSG00000020059	0.675932	0.536198	1.15897	0.507159	0.390669	1.25217	FALSE	FALSE	FALSE	FALSE	FALSE	Sycp3	synaptonemal complex protein 3
ENSMUSG00000020061	3.15253	0.279873	0.310066	0.907004	0.439217	0.166334	FALSE	FALSE	FALSE	FALSE	FALSE	Mybpc1	myosin binding protein C, slow-type
ENSMUSG00000020063	14.6243	16.4299	26.091	25.9792	22.1098	27.2096	TRUE	FALSE	FALSE	FALSE	TRUE	Sirt1	sirtuin 1
ENSMUSG00000020064	16.7498	24.095	24.4451	28.7247	34.036	31.5685	FALSE	FALSE	FALSE	FALSE	FALSE	Herc4	hect domain and RLD 4
ENSMUSG00000020069	10.55	8.37586	9.744	17.0427	8.5253	8.99238	FALSE	FALSE	FALSE	FALSE	FALSE	Hnrnph3	heterogeneous nuclear ribonucleoprotein H3
ENSMUSG00000020070	12.6145	8.54998	7.90723	15.9799	10.7842	8.58229	FALSE	FALSE	FALSE	FALSE	FALSE	Rufy2	RUN and FYVE domain-containing 2
ENSMUSG00000020074	28.9817	24.7872	26.3507	33.3906	26.4032	25.5426	FALSE	FALSE	FALSE	FALSE	FALSE	Ccar1	cell division cycle and apoptosis regulator 1
ENSMUSG00000020075	30.6697	44.5343	46.2575	38.4458	52.3541	41.0194	FALSE	FALSE	FALSE	FALSE	FALSE	Ddx21	DEAD (Asp-Glu-Ala-Asp) box polypeptide 21
ENSMUSG00000020076	42.8087	32.9557	48.5658	49.8192	31.5946	50.9909	FALSE	FALSE	FALSE	FALSE	FALSE	Ddx50	DEAD (Asp-Glu-Ala-Asp) box polypeptide 50
ENSMUSG00000020077	169.933	87.3634	82.6308	96.0518	85.2632	76.7105	TRUE	TRUE	TRUE	TRUE	TRUE	Srgn	serglycin
ENSMUSG00000020078	39.3694	39.536	68.0508	39.5074	39.5189	73.9166	FALSE	FALSE	FALSE	FALSE	FALSE	Vps26a	VPS26 retromer complex component A
ENSMUSG00000020079	16.4103	13.9983	14.6436	10.0905	11.5395	14.2271	TRUE	FALSE	FALSE	FALSE	TRUE	Supv3l1	suppressor of var1, 3-like 1 (S. cerevisiae)
ENSMUSG00000020085	99.4143	88.719	112.598	67.5811	62.7529	107.939	FALSE	FALSE	FALSE	FALSE	FALSE	Aifm2	apoptosis-inducing factor, mitochondrion-associated 2
ENSMUSG00000020086	3.58953	1.80403	3.17573	2.84234	1.66885	2.17231	FALSE	FALSE	FALSE	FALSE	FALSE	H2afy2	H2A histone family, member Y2
ENSMUSG00000020087	36.5112	25.5112	25.3924	19.4331	16.9177	23.3953	FALSE	FALSE	FALSE	FALSE	FALSE	Tysnd1	trypsin domain containing 1
ENSMUSG00000020088	51.172	75.2615	101.569	57.2403	73.8871	120.302	TRUE	TRUE	FALSE	TRUE	TRUE	Sar1a	secretion associated Ras related GTPase 1A
ENSMUSG00000020089	71.2528	97.1767	108.101	47.4159	65.9657	72.1423	FALSE	FALSE	FALSE	FALSE	FALSE	Ppa1	pyrophosphatase (inorganic) 1
ENSMUSG00000020091	97.5956	58.2993	39.1439	71.9236	62.7188	42.0838	FALSE	FALSE	FALSE	FALSE	FALSE	Eif4ebp2	eukaryotic translation initiation factor 4E binding protein 2
ENSMUSG00000020092	61.5809	18.3151	19.8145	81.4984	12.5083	19.4552	FALSE	FALSE	FALSE	FALSE	FALSE	Pald1	phosphatase domain containing, paladin 1
ENSMUSG00000020097	47.8722	84.697	80.4354	29.8734	82.7586	88.33	FALSE	FALSE	FALSE	FALSE	FALSE	Sgpl1	sphingosine phosphate lyase 1
ENSMUSG00000020098	0.252001	1.04442	2.59821	0.486107	0.76207	4.91494	FALSE	FALSE	FALSE	FALSE	FALSE	Pcbd1	pterin 4 alpha carbinolamine dehydratase/dimerization cofactor of hepatocyte nuclear factor 1 alpha (TCF1) 1
ENSMUSG00000020099	77.5436	16.3615	19.3556	52.4178	13.4617	16.9895	FALSE	FALSE	FALSE	FALSE	FALSE	Unc5b	unc-5 netrin receptor B
ENSMUSG00000020100	7.19224	16.9061	12.6596	5.35059	17.8323	15.3892	FALSE	FALSE	FALSE	FALSE	FALSE	Slc29a3	solute carrier family 29 (nucleoside transporters), member 3
ENSMUSG00000020101	87.2495	127.115	120.054	127.988	123.329	148.435	FALSE	FALSE	FALSE	FALSE	FALSE	Vsir	V-set immunoregulatory receptor
ENSMUSG00000020102	4.26531	13.5103	22.4182	7.11208	16.6816	30.677	FALSE	FALSE	FALSE	FALSE	FALSE	Slc16a7	solute carrier family 16 (monocarboxylic acid transporters), member 7
ENSMUSG00000020105	9.73437	13.7835	20.3705	13.27	10.0002	12.0826	FALSE	FALSE	FALSE	FALSE	FALSE	Lrig3	leucine-rich repeats and immunoglobulin-like domains 3
ENSMUSG00000020107	21.8729	21.1679	26.023	19.4484	19.2486	32.5338	FALSE	FALSE	FALSE	FALSE	FALSE	Anapc16	anaphase promoting complex subunit 16
ENSMUSG00000020108	19.0687	16.7439	17.0525	21.8038	15.4445	11.5297	FALSE	FALSE	FALSE	FALSE	FALSE	Ddit4	DNA-damage-inducible transcript 4
ENSMUSG00000020109	23.6665	29.6165	30.3177	18.2903	23.6975	27.9921	FALSE	FALSE	FALSE	FALSE	FALSE	Dnajb12	DnaJ heat shock protein family (Hsp40) member B12
ENSMUSG00000020111	33.7649	42.589	29.6465	25.5364	37.6553	28.9453	TRUE	TRUE	TRUE	FALSE	TRUE	Micu1	mitochondrial calcium uptake 1
ENSMUSG00000020114	40.9233	50.8971	47.525	41.6554	52.6093	54.9508	FALSE	FALSE	FALSE	FALSE	FALSE	Cand1	cullin associated and neddylation disassociated 1
ENSMUSG00000020115	25.481	25.1954	26.4417	30.2826	25.1906	26.7084	FALSE	FALSE	FALSE	FALSE	FALSE	Tbk1	TANK-binding kinase 1
ENSMUSG00000020116	9.30193	8.05096	9.88361	6.3175	6.40334	13.7963	FALSE	FALSE	FALSE	FALSE	FALSE	Pno1	partner of NOB1 homolog
ENSMUSG00000020120	10.6291	74.6607	67.2145	14.1102	106.748	77.2139	FALSE	FALSE	FALSE	FALSE	FALSE	Plek	pleckstrin
ENSMUSG00000020121	15.3578	10.7659	9.28611	13.0723	11.0669	7.47327	FALSE	FALSE	FALSE	FALSE	FALSE	Srgap1	SLIT-ROBO Rho GTPase activating protein 1
ENSMUSG00000020122	13.5811	90.9951	89.6215	15.0633	127.405	93.3958	TRUE	TRUE	TRUE	TRUE	TRUE	Egfr	epidermal growth factor receptor
ENSMUSG00000020123	2.47011	3.75691	8.16528	3.57881	4.28941	7.08167	FALSE	FALSE	FALSE	FALSE	FALSE	Avpr1a	arginine vasopressin receptor 1A
ENSMUSG00000020124	39.3272	32.8888	40.9934	54.0656	35.6367	45.9111	FALSE	FALSE	FALSE	FALSE	FALSE	Usp15	ubiquitin specific peptidase 15
ENSMUSG00000020125	0.3905	0.651275	0.713674	0.0396937	0.333975	0.556421	TRUE	TRUE	TRUE	TRUE	TRUE	Elane	elastase, neutrophil expressed
ENSMUSG00000020128	31.7467	25.4049	31.7165	40.2232	27.3104	34.6836	FALSE	FALSE	FALSE	FALSE	FALSE	Vps54	VPS54 GARP complex subunit
ENSMUSG00000020130	19.8876	17.9543	22.9104	25.5334	23.4699	21.3344	FALSE	FALSE	FALSE	FALSE	FALSE	Tbc1d15	TBC1 domain family, member 15
ENSMUSG00000020131	3.46995	2.5823	2.43956	1.31757	1.35758	1.10808	TRUE	TRUE	TRUE	TRUE	TRUE	Pcsk4	proprotein convertase subtilisin/kexin type 4
ENSMUSG00000020132	25.2421	22.7442	20.0646	28.0844	26.4344	25.5511	FALSE	FALSE	FALSE	FALSE	FALSE	Rab21	RAB21, member RAS oncogene family
ENSMUSG00000020133	13.7913	17.7697	16.3304	11.5974	15.8826	20.429	FALSE	FALSE	FALSE	FALSE	FALSE	2310011J03Rik	RIKEN cDNA 2310011J03 gene
ENSMUSG00000020134	11.782	23.3218	22.0274	22.3594	36.0919	23.2272	FALSE	FALSE	FALSE	FALSE	FALSE	Peli1	pellino 1
ENSMUSG00000020135	6.65983	5.27293	3.72323	4.5287	3.49221	2.75205	FALSE	FALSE	FALSE	FALSE	FALSE	Apc2	adenomatosis polyposis coli 2
ENSMUSG00000020137	6.69793	5.65188	6.51542	8.2564	7.48739	6.97617	FALSE	FALSE	FALSE	FALSE	FALSE	Thap2	THAP domain containing, apoptosis associated protein 2
ENSMUSG00000020140	0.172635	0.859282	0.518802	0	0.895473	0.152614	FALSE	FALSE	FALSE	FALSE	FALSE	Lgr5	leucine rich repeat containing G protein coupled receptor 5
ENSMUSG00000020142	1.37546	2.51454	3.44071	2.10217	2.99492	3.66214	FALSE	FALSE	FALSE	FALSE	FALSE	Slc1a4	solute carrier family 1 (glutamate/neutral amino acid transporter), member 4
ENSMUSG00000020143	10.6159	126.523	23.7318	12.6572	176.684	32.5695	FALSE	FALSE	FALSE	FALSE	FALSE	Dock2	dedicator of cyto-kinesis 2
ENSMUSG00000020149	51.6465	39.8595	55.6981	56.0244	42.5747	70.5839	FALSE	FALSE	FALSE	FALSE	FALSE	Rab1a	RAB1A, member RAS oncogene family
ENSMUSG00000020150	4.03027	6.95598	10.0549	5.99073	6.63282	19.1881	FALSE	FALSE	FALSE	FALSE	FALSE	Gamt	guanidinoacetate methyltransferase
ENSMUSG00000020151	1.97509	0.639344	0.797048	2.16165	0.788802	1.03896	FALSE	FALSE	FALSE	FALSE	FALSE	Ptprr	protein tyrosine phosphatase, receptor type, R
ENSMUSG00000020152	41.9939	49.5704	49.3632	55.791	64.3486	54.8389	FALSE	FALSE	FALSE	FALSE	FALSE	Actr2	ARP2 actin-related protein 2
ENSMUSG00000020153	78.4001	34.9676	40.082	65.1319	26.1547	43.9836	FALSE	FALSE	FALSE	FALSE	FALSE	Ndufs7	NADH dehydrogenase (ubiquinone) Fe-S protein 7
ENSMUSG00000020154	739.116	196.674	312.675	896.619	174.933	296.396	TRUE	TRUE	TRUE	TRUE	TRUE	Ptprb	protein tyrosine phosphatase, receptor type, B
ENSMUSG00000020155	0.869328	0.388607	0.970766	0.788891	0.442713	0.772388	FALSE	FALSE	FALSE	FALSE	FALSE	Kcnmb1	potassium large conductance calcium-activated channel, subfamily M, beta member 1
ENSMUSG00000020156	28.6189	23.7104	28.3855	29.465	24.2614	31.0453	FALSE	FALSE	FALSE	FALSE	FALSE	Mum1	melanoma associated antigen (mutated) 1
ENSMUSG00000020160	3.94593	5.90164	15.1959	2.68299	4.73903	13.6061	TRUE	TRUE	TRUE	FALSE	TRUE	Meis1	Meis homeobox 1
ENSMUSG00000020163	89.5311	40.6856	49.5093	51.656	26.4532	57.3602	FALSE	FALSE	FALSE	FALSE	FALSE	Uqcr11	ubiquinol-cytochrome c reductase, complex III subunit XI
ENSMUSG00000020166	27.8746	32.0506	30.1573	47.9519	37.348	35.8097	FALSE	FALSE	FALSE	FALSE	FALSE	Cnot2	CCR4-NOT transcription complex, subunit 2
ENSMUSG00000020167	48.198	45.1241	24.4346	64.0932	39.0306	24.2121	FALSE	FALSE	FALSE	FALSE	FALSE	Tcf3	transcription factor 3
ENSMUSG00000020170	17.3969	17.5227	14.8165	20.33	20.0012	18.1537	FALSE	FALSE	FALSE	FALSE	FALSE	Frs2	fibroblast growth factor receptor substrate 2
ENSMUSG00000020171	7.94046	12.1445	9.5535	7.3513	11.0747	11.6928	FALSE	FALSE	FALSE	FALSE	FALSE	Yeats4	YEATS domain containing 4
ENSMUSG00000020173	3.17125	1.91092	4.58497	2.72068	1.85371	2.86438	FALSE	FALSE	FALSE	FALSE	FALSE	Cobl	cordon-bleu WH2 repeat
ENSMUSG00000020175	0.58154	0.782617	1.64435	0.552249	1.01107	0.766855	TRUE	TRUE	TRUE	FALSE	TRUE	Rab36	RAB36, member RAS oncogene family
ENSMUSG00000020176	56.8036	45.7472	53.1628	69.363	51.626	49.7942	FALSE	FALSE	FALSE	FALSE	FALSE	Grb10	growth factor receptor bound protein 10
ENSMUSG00000020178	56.2665	16.7034	14.8416	36.699	11.6636	13.6305	FALSE	FALSE	FALSE	FALSE	FALSE	Adora2a	adenosine A2a receptor
ENSMUSG00000020180	18.4198	12.6778	13.7133	9.06928	13.2504	13.9681	FALSE	FALSE	FALSE	FALSE	FALSE	Snrpd3	small nuclear ribonucleoprotein D3
ENSMUSG00000020181	9.7587	19.6263	32.522	21.7642	21.9092	26.5369	FALSE	FALSE	FALSE	FALSE	FALSE	Nav3	neuron navigator 3
ENSMUSG00000020183	13.4446	11.332	6.59417	2.9398	11.4144	3.96059	TRUE	TRUE	TRUE	TRUE	TRUE	Cpm	carboxypeptidase M
ENSMUSG00000020184	22.2739	22.4034	28.5266	19.856	25.2642	29.8085	FALSE	FALSE	FALSE	FALSE	FALSE	Mdm2	transformed mouse 3T3 cell double minute 2
ENSMUSG00000020185	8.16753	3.69157	6.2762	7.51764	4.12153	4.21237	FALSE	FALSE	FALSE	FALSE	FALSE	E2f7	E2F transcription factor 7
ENSMUSG00000020186	8.62379	9.6913	14.6667	11.7729	8.97586	10.6622	FALSE	FALSE	FALSE	FALSE	FALSE	Csrp2	cysteine and glycine-rich protein 2
ENSMUSG00000020189	34.3626	42.7994	50.7812	48.3163	53.1409	60.4521	FALSE	FALSE	FALSE	FALSE	FALSE	Osbpl8	oxysterol binding protein-like 8
ENSMUSG00000020190	194.43	333.729	357.142	165.526	281.439	370.358	FALSE	FALSE	FALSE	FALSE	FALSE	Mknk2	MAP kinase-interacting serine/threonine kinase 2
ENSMUSG00000020193	0.208258	0.408105	0.776188	0.0394733	0.514718	0.594732	TRUE	TRUE	TRUE	FALSE	TRUE	Zpbp	zona pellucida binding protein
ENSMUSG00000020196	54.0257	50.2986	33.8426	49.127	52.0636	28.6038	FALSE	FALSE	FALSE	FALSE	FALSE	Cabin1	calcineurin binding protein 1
ENSMUSG00000020198	85.0304	97.3442	98.5463	66.6589	89.674	96.9037	FALSE	FALSE	FALSE	FALSE	FALSE	Ap3d1	adaptor-related protein complex 3, delta 1 subunit
ENSMUSG00000020205	3.63391	13.6555	9.38062	2.64112	14.8413	5.53018	FALSE	FALSE	FALSE	FALSE	FALSE	Phlda1	pleckstrin homology like domain, family A, member 1
ENSMUSG00000020211	12.9366	16.9376	8.20331	12.2406	15.1291	6.94306	FALSE	FALSE	FALSE	FALSE	FALSE	Sf3a2	splicing factor 3a, subunit 2
ENSMUSG00000020212	3.05017	3.25529	3.28793	2.87996	2.74582	4.19221	FALSE	FALSE	FALSE	FALSE	FALSE	Mdm1	transformed mouse 3T3 cell double minute 1
ENSMUSG00000020219	24.1499	17.3591	19.8164	14.8178	13.3611	20.6637	FALSE	FALSE	FALSE	FALSE	FALSE	Timm13	translocase of inner mitochondrial membrane 13
ENSMUSG00000020220	208.883	129.609	133.817	234.389	139.69	128.381	FALSE	FALSE	FALSE	FALSE	FALSE	Vps13d	vacuolar protein sorting 13D
ENSMUSG00000020224	3.70411	2.50148	2.48121	2.50031	2.78191	3.71632	FALSE	FALSE	FALSE	FALSE	FALSE	Llph	LLP homolog, long-term synaptic facilitation (Aplysia)
ENSMUSG00000020225	16.8378	18.8198	18.6826	11.5308	15.1996	19.212	FALSE	FALSE	FALSE	FALSE	FALSE	Tmbim4	transmembrane BAX inhibitor motif containing 4
ENSMUSG00000020227	19.8469	30.1152	19.5571	11.1315	37.4656	14.5767	TRUE	TRUE	FALSE	TRUE	TRUE	Irak3	interleukin-1 receptor-associated kinase 3
ENSMUSG00000020228	9.47956	10.7421	7.80084	7.61726	10.5565	8.22706	FALSE	FALSE	FALSE	FALSE	FALSE	Helb	helicase (DNA) B
ENSMUSG00000020230	7.13937	6.64126	6.89813	7.51625	8.79296	9.97147	FALSE	FALSE	FALSE	FALSE	FALSE	Prmt2	protein arginine N-methyltransferase 2
ENSMUSG00000020231	50.6087	21.9613	22.6964	42.7558	18.9772	23.5045	FALSE	FALSE	FALSE	FALSE	FALSE	Dip2a	disco interacting protein 2 homolog A
ENSMUSG00000020232	23.4988	15.9058	14.2221	20.8168	11.5595	13.1949	FALSE	FALSE	FALSE	FALSE	FALSE	Hmg20b	high mobility group 20B
ENSMUSG00000020235	13.4155	15.4268	10.2232	8.56472	13.9842	10.8371	FALSE	FALSE	FALSE	FALSE	FALSE	Fzr1	fizzy and cell division cycle 20 related 1
ENSMUSG00000020238	30.8944	31.0352	26.2587	21.7501	26.1603	26.5569	TRUE	FALSE	FALSE	FALSE	TRUE	Ncln	nicalin
ENSMUSG00000020241	107.551	280.977	217.839	81.5733	277.005	220.138	TRUE	TRUE	TRUE	TRUE	TRUE	Col6a2	collagen, type VI, alpha 2
ENSMUSG00000020246	10.5296	9.54752	11.3174	14.3579	10.6708	12.0378	FALSE	FALSE	FALSE	FALSE	FALSE	Hcfc2	host cell factor C2
ENSMUSG00000020248	7.11017	7.30019	9.61878	12.0686	9.59947	10.9505	FALSE	FALSE	FALSE	FALSE	FALSE	Nfyb	nuclear transcription factor-Y beta
ENSMUSG00000020250	41.6798	66.0561	88.9126	56.3674	94.8733	83.3946	TRUE	FALSE	TRUE	FALSE	FALSE	Txnrd1	thioredoxin reductase 1
ENSMUSG00000020251	1.14449	4.64705	5.34999	1.53914	5.74303	7.76756	TRUE	FALSE	FALSE	TRUE	FALSE	Glt8d2	glycosyltransferase 8 domain containing 2
ENSMUSG00000020253	31.8969	60.6916	78.1691	31.7329	36.9409	67.3152	TRUE	FALSE	FALSE	FALSE	TRUE	Ppm1m	protein phosphatase 1M
ENSMUSG00000020255	16.9824	26.7125	19.4003	23.0023	32.3406	19.0208	FALSE	FALSE	FALSE	FALSE	FALSE	D10Wsu102e	DNA segment, Chr 10, Wayne State University 102, expressed
ENSMUSG00000020256	0.578768	1.315	0.84436	0.847024	1.18785	0.419595	FALSE	FALSE	FALSE	FALSE	FALSE	Aldh1l2	aldehyde dehydrogenase 1 family, member L2
ENSMUSG00000020257	38.6898	52.3859	40.1264	47.3619	57.0581	43.7875	FALSE	FALSE	FALSE	FALSE	FALSE	Wdr82	WD repeat domain containing 82
ENSMUSG00000020258	0.881034	1.79586	1.62615	0.480766	1.64113	1.24883	FALSE	FALSE	FALSE	FALSE	FALSE	Glyctk	glycerate kinase
ENSMUSG00000020260	30.967	35.3342	34.5807	21.1045	32.5135	30.7794	TRUE	TRUE	TRUE	TRUE	TRUE	Pofut2	protein O-fucosyltransferase 2
ENSMUSG00000020261	10.3362	9.48657	6.79084	9.57133	10.5979	8.56394	FALSE	FALSE	FALSE	FALSE	FALSE	Slc36a1	solute carrier family 36 (proton/amino acid symporter), member 1
ENSMUSG00000020262	58.7703	22.9051	34.3074	106.64	23.8213	33.3505	FALSE	FALSE	FALSE	FALSE	FALSE	Adarb1	adenosine deaminase, RNA-specific, B1
ENSMUSG00000020263	18.2622	19.7956	18.0946	20.1276	22.8323	19.3031	FALSE	FALSE	FALSE	FALSE	FALSE	Appl2	adaptor protein, phosphotyrosine interaction, PH domain and leucine zipper containing 2
ENSMUSG00000020264	161.129	110.331	91.1408	67.7579	46.5912	64.6662	FALSE	FALSE	FALSE	FALSE	FALSE	Slc36a2	solute carrier family 36 (proton/amino acid symporter), member 2
ENSMUSG00000020265	30.0636	33.6078	34.4867	30.8837	32.8827	38.1989	FALSE	FALSE	FALSE	FALSE	FALSE	Sumo3	small ubiquitin-like modifier 3
[truncated: 14,461 more rows]

## Sheet: ColdInBAT
Gene	logFC	PValue	FDR	Secreted	HPA	Phobius	SignalP	SPOCTOPUS	Symbol	Description
ENSMUSG00000032315	4.47051	1.95602e-11	1.63294e-07	TRUE	FALSE	TRUE	FALSE	FALSE	Cyp1a1	cytochrome P450, family 1, subfamily a, polypeptide 1
ENSMUSG00000038754	12.4158	1.98414e-11	1.63294e-07	FALSE	FALSE	FALSE	FALSE	FALSE	Elovl3	elongation of very long chain fatty acids (FEN1/Elo2, SUR4/Elo3, yeast)-like 3
ENSMUSG00000046314	-2.44971	3.34932e-11	1.83766e-07	FALSE	FALSE	FALSE	FALSE	FALSE	Stxbp6	syntaxin binding protein 6 (amisyn)
ENSMUSG00000024981	2.6021	4.62397e-11	1.90276e-07	FALSE	FALSE	FALSE	FALSE	FALSE	Acsl5	acyl-CoA synthetase long-chain family member 5
ENSMUSG00000037347	-3.09061	1.06814e-10	3.51632e-07	TRUE	TRUE	TRUE	TRUE	TRUE	Chst7	carbohydrate (N-acetylglucosamino) sulfotransferase 7
ENSMUSG00000028364	-2.57682	9.38745e-10	2.50291e-06	TRUE	TRUE	TRUE	TRUE	TRUE	Tnc	tenascin C
ENSMUSG00000030096	2.31811	1.06442e-09	2.50291e-06	FALSE	FALSE	FALSE	FALSE	FALSE	Slc6a6	solute carrier family 6 (neurotransmitter transporter, taurine), member 6
ENSMUSG00000006784	5.99309	1.49227e-09	3.07034e-06	FALSE	FALSE	FALSE	FALSE	FALSE	Ttc25	tetratricopeptide repeat domain 25
ENSMUSG00000037686	4.88027	2.22199e-09	4.06377e-06	FALSE	FALSE	FALSE	FALSE	FALSE	Aspg	asparaginase
ENSMUSG00000040957	2.15943	4.09171e-09	6.73496e-06	TRUE	TRUE	TRUE	FALSE	TRUE	Cables1	CDK5 and Abl enzyme substrate 1
ENSMUSG00000026922	3.48025	6.91126e-09	1.03418e-05	FALSE	FALSE	FALSE	FALSE	FALSE	Agpat2	1-acylglycerol-3-phosphate O-acyltransferase 2 (lysophosphatidic acid acyltransferase, beta)
ENSMUSG00000032418	2.97589	7.65338e-09	1.04979e-05	FALSE	FALSE	FALSE	FALSE	FALSE	Me1	malic enzyme 1, NADP(+)-dependent, cytosolic
ENSMUSG00000061119	-1.65935	1.02079e-08	1.29247e-05	TRUE	TRUE	TRUE	TRUE	TRUE	Prcp	prolylcarboxypeptidase (angiotensinase C)
ENSMUSG00000005299	1.92694	1.2417e-08	1.40097e-05	FALSE	FALSE	FALSE	FALSE	FALSE	Letm1	leucine zipper-EF-hand containing transmembrane protein 1
ENSMUSG00000060961	2.43176	1.2767e-08	1.40097e-05	FALSE	FALSE	FALSE	FALSE	FALSE	Slc4a4	solute carrier family 4 (anion exchanger), member 4
ENSMUSG00000023175	1.67389	2.12174e-08	2.15818e-05	TRUE	TRUE	TRUE	TRUE	TRUE	Bsg	basigin
ENSMUSG00000034853	3.97388	2.22898e-08	2.15818e-05	FALSE	FALSE	FALSE	FALSE	FALSE	Acot11	acyl-CoA thioesterase 11
ENSMUSG00000041220	3.17839	4.39197e-08	4.01621e-05	FALSE	FALSE	FALSE	FALSE	FALSE	Elovl6	ELOVL family member 6, elongation of long chain fatty acids (yeast)
ENSMUSG00000030244	3.60499	5.54714e-08	4.80558e-05	FALSE	FALSE	FALSE	FALSE	FALSE	Gys2	glycogen synthase 2
ENSMUSG00000031681	-1.52459	6.33343e-08	5.21241e-05	FALSE	FALSE	FALSE	FALSE	FALSE	Smad1	SMAD family member 1
ENSMUSG00000003500	-1.7965	8.49909e-08	6.45645e-05	FALSE	FALSE	FALSE	FALSE	FALSE	Impdh1	inosine monophosphate dehydrogenase 1
ENSMUSG00000047511	3.28379	8.62953e-08	6.45645e-05	FALSE	FALSE	FALSE	FALSE	FALSE	Olfr1396	olfactory receptor 1396
ENSMUSG00000028494	1.74915	9.18556e-08	6.57366e-05	FALSE	FALSE	FALSE	FALSE	FALSE	Plin2	perilipin 2
ENSMUSG00000020654	2.16537	1.0369e-07	7.11138e-05	FALSE	FALSE	FALSE	FALSE	FALSE	Adcy3	adenylate cyclase 3
ENSMUSG00000000326	2.0121	1.48144e-07	9.74899e-05	TRUE	FALSE	TRUE	FALSE	FALSE	Comt	catechol-O-methyltransferase
ENSMUSG00000040441	2.08381	1.53994e-07	9.74899e-05	FALSE	FALSE	FALSE	FALSE	FALSE	Slc26a10	solute carrier family 26, member 10
ENSMUSG00000031710	3.55331	1.645e-07	0.000100284	FALSE	FALSE	FALSE	FALSE	FALSE	Ucp1	uncoupling protein 1 (mitochondrial, proton carrier)
ENSMUSG00000027796	3.01704	1.76583e-07	0.000103806	FALSE	FALSE	FALSE	FALSE	FALSE	Smad9	SMAD family member 9
ENSMUSG00000033720	1.89578	1.88451e-07	0.000106962	TRUE	TRUE	TRUE	FALSE	TRUE	Sfxn5	sideroflexin 5
ENSMUSG00000042041	3.91186	2.30093e-07	0.000126244	FALSE	FALSE	FALSE	FALSE	FALSE	2010003K11Rik	RIKEN cDNA 2010003K11 gene
ENSMUSG00000032942	2.67953	2.41863e-07	0.000127826	FALSE	FALSE	FALSE	FALSE	FALSE	Ucp3	uncoupling protein 3 (mitochondrial, proton carrier)
ENSMUSG00000031936	4.78421	2.48507e-07	0.000127826	FALSE	FALSE	FALSE	FALSE	FALSE	Hephl1	hephaestin-like 1
ENSMUSG00000020917	3.03302	2.66947e-07	0.00013315	FALSE	FALSE	FALSE	FALSE	FALSE	Acly	ATP citrate lyase
ENSMUSG00000026567	4.99858	2.88888e-07	0.000139531	FALSE	FALSE	FALSE	FALSE	FALSE	Adcy10	adenylate cyclase 10
ENSMUSG00000001334	5.16625	2.96694e-07	0.000139531	FALSE	FALSE	FALSE	FALSE	FALSE	Fndc5	fibronectin type III domain containing 5
ENSMUSG00000029716	6.72744	3.18117e-07	0.00014545	FALSE	FALSE	FALSE	FALSE	FALSE	Tfr2	transferrin receptor 2
ENSMUSG00000036427	1.83051	3.27045e-07	0.000145491	FALSE	FALSE	FALSE	FALSE	FALSE	Gpi1	glucose phosphate isomerase 1
ENSMUSG00000036478	-1.37996	3.39592e-07	0.000145875	FALSE	FALSE	FALSE	FALSE	FALSE	Btg1	B cell translocation gene 1, anti-proliferative
ENSMUSG00000032294	1.90088	3.59229e-07	0.000145875	FALSE	FALSE	FALSE	FALSE	FALSE	Pkm	pyruvate kinase, muscle
ENSMUSG00000052727	-1.38435	3.60387e-07	0.000145875	FALSE	FALSE	FALSE	FALSE	FALSE	Map1b	microtubule-associated protein 1B
ENSMUSG00000067235	2.34724	3.69154e-07	0.000145875	TRUE	TRUE	TRUE	TRUE	TRUE	H2-Q10	histocompatibility 2, Q region locus 10
ENSMUSG00000064225	2.71793	3.7222e-07	0.000145875	FALSE	FALSE	FALSE	FALSE	FALSE	Paqr9	progestin and adipoQ receptor family member IX
ENSMUSG00000030695	2.09277	4.19773e-07	0.000160685	TRUE	TRUE	TRUE	FALSE	TRUE	Aldoa	aldolase A, fructose-bisphosphate
ENSMUSG00000021748	1.94425	4.74872e-07	0.000173948	FALSE	FALSE	FALSE	FALSE	FALSE	Pdhb	pyruvate dehydrogenase (lipoamide) beta
ENSMUSG00000031448	6.08619	4.79353e-07	0.000173948	TRUE	FALSE	TRUE	FALSE	FALSE	Adprhl1	ADP-ribosylhydrolase like 1
ENSMUSG00000011179	-1.12861	4.86123e-07	0.000173948	FALSE	FALSE	FALSE	FALSE	FALSE	Odc1	ornithine decarboxylase, structural 1
ENSMUSG00000043004	-1.90482	6.10385e-07	0.000206348	FALSE	FALSE	FALSE	FALSE	FALSE	Gng2	guanine nucleotide binding protein (G protein), gamma 2
ENSMUSG00000049313	2.88569	6.11828e-07	0.000206348	FALSE	FALSE	FALSE	FALSE	FALSE	Sorl1	sortilin-related receptor, LDLR class A repeats-containing
ENSMUSG00000061313	1.82071	6.14281e-07	0.000206348	FALSE	FALSE	FALSE	FALSE	FALSE	Ddhd2	DDHD domain containing 2
ENSMUSG00000020532	2.32402	6.60565e-07	0.000216204	FALSE	FALSE	FALSE	FALSE	FALSE	Acaca	acetyl-Coenzyme A carboxylase alpha
ENSMUSG00000025137	1.79852	6.72037e-07	0.000216204	FALSE	FALSE	FALSE	FALSE	FALSE	Pcyt2	phosphate cytidylyltransferase 2, ethanolamine
ENSMUSG00000051596	3.01753	7.00673e-07	0.000216204	FALSE	FALSE	FALSE	FALSE	FALSE	Otop1	otopetrin 1
ENSMUSG00000058997	1.4315	7.00695e-07	0.000216204	TRUE	FALSE	TRUE	FALSE	FALSE	Vwa8	von Willebrand factor A domain containing 8
ENSMUSG00000042834	-1.53516	7.21495e-07	0.000216204	FALSE	FALSE	FALSE	FALSE	FALSE	Nrep	neuronal regeneration related protein
ENSMUSG00000016256	1.54851	7.22432e-07	0.000216204	TRUE	TRUE	TRUE	TRUE	TRUE	Ctsz	cathepsin Z
ENSMUSG00000028961	2.83416	7.88064e-07	0.00022887	FALSE	FALSE	FALSE	FALSE	FALSE	Pgd	phosphogluconate dehydrogenase
ENSMUSG00000025076	-1.17736	7.92563e-07	0.00022887	FALSE	FALSE	FALSE	FALSE	FALSE	Casp7	caspase 7
ENSMUSG00000042010	2.19139	8.07338e-07	0.000229117	TRUE	TRUE	TRUE	TRUE	TRUE	Acacb	acetyl-Coenzyme A carboxylase beta
ENSMUSG00000023150	-1.96137	8.31494e-07	0.000231973	FALSE	FALSE	FALSE	FALSE	FALSE	Ivns1abp	influenza virus NS1A binding protein
ENSMUSG00000026628	-1.37577	8.87864e-07	0.000243571	FALSE	FALSE	FALSE	FALSE	FALSE	Atf3	activating transcription factor 3
ENSMUSG00000008153	2.8112	9.32263e-07	0.000251341	TRUE	TRUE	TRUE	TRUE	TRUE	Clstn3	calsyntenin 3
ENSMUSG00000032036	-2.2127	9.46728e-07	0.000251341	FALSE	FALSE	FALSE	FALSE	FALSE	Kirrel3	kirre like nephrin family adhesion molecule 3
ENSMUSG00000027952	1.8912	9.70626e-07	0.000253595	FALSE	FALSE	FALSE	FALSE	FALSE	Pmvk	phosphomevalonate kinase
ENSMUSG00000015202	-1.21731	1.02597e-06	0.000263865	FALSE	FALSE	FALSE	FALSE	FALSE	Cnksr3	Cnksr family member 3
ENSMUSG00000031400	1.8285	1.0781e-06	0.000273009	FALSE	FALSE	FALSE	FALSE	FALSE	G6pdx	glucose-6-phosphate dehydrogenase X-linked
ENSMUSG00000057666	2.02686	1.15831e-06	0.000288876	FALSE	FALSE	FALSE	FALSE	FALSE	Gapdh	glyceraldehyde-3-phosphate dehydrogenase
ENSMUSG00000087505	9.03048	1.21333e-06	0.000298082	FALSE	FALSE	FALSE	FALSE	FALSE
ENSMUSG00000024781	1.3846	1.24459e-06	0.000301263	TRUE	TRUE	TRUE	TRUE	TRUE	Lipa	lysosomal acid lipase A
ENSMUSG00000084038	4.32657	1.2932e-06	0.000308495	FALSE	FALSE	FALSE	FALSE	FALSE
ENSMUSG00000004791	-2.69741	1.35555e-06	0.000318747	TRUE	TRUE	TRUE	TRUE	TRUE	Pgf	placental growth factor
ENSMUSG00000020277	1.94093	1.45218e-06	0.00033666	FALSE	FALSE	FALSE	FALSE	FALSE	Pfkl	phosphofructokinase, liver, B-type
ENSMUSG00000003528	2.37179	1.5286e-06	0.000349455	TRUE	FALSE	TRUE	FALSE	FALSE	Slc25a1	solute carrier family 25 (mitochondrial carrier, citrate transporter), member 1
ENSMUSG00000097828	-2.44116	1.56132e-06	0.000349667	FALSE	FALSE	FALSE	FALSE	FALSE
ENSMUSG00000023019	2.62119	1.57202e-06	0.000349667	FALSE	FALSE	FALSE	FALSE	FALSE	Gpd1	glycerol-3-phosphate dehydrogenase 1 (soluble)
ENSMUSG00000021226	1.943	1.63341e-06	0.000356327	FALSE	FALSE	FALSE	FALSE	FALSE	Acot2	acyl-CoA thioesterase 2
ENSMUSG00000010651	2.59401	1.64525e-06	0.000356327	FALSE	FALSE	FALSE	FALSE	FALSE	Acaa1b	acetyl-Coenzyme A acyltransferase 1B
ENSMUSG00000025745	1.55285	1.85762e-06	0.000395593	FALSE	FALSE	FALSE	FALSE	FALSE	Hadha	hydroxyacyl-Coenzyme A dehydrogenase/3-ketoacyl-Coenzyme A thiolase/enoyl-Coenzyme A hydratase (trifunctional protein), alpha subunit
ENSMUSG00000042256	-4.97692	1.87462e-06	0.000395593	FALSE	FALSE	FALSE	FALSE	FALSE	Ptchd4	patched domain containing 4
ENSMUSG00000030592	4.41197	2.06315e-06	0.000429866	FALSE	FALSE	FALSE	FALSE	FALSE	Ryr1	ryanodine receptor 1, skeletal muscle
ENSMUSG00000031938	1.75788	2.14344e-06	0.000439296	FALSE	FALSE	FALSE	FALSE	FALSE	4931406C07Rik	RIKEN cDNA 4931406C07 gene
ENSMUSG00000041842	2.64416	2.16714e-06	0.000439296	FALSE	FALSE	FALSE	FALSE	FALSE	Fhdc1	FH2 domain containing 1
ENSMUSG00000022758	3.01325	2.18848e-06	0.000439296	FALSE	FALSE	FALSE	FALSE	FALSE	P2rx6	purinergic receptor P2X, ligand-gated ion channel, 6
ENSMUSG00000021182	-1.64685	2.2294e-06	0.00044212	FALSE	FALSE	FALSE	FALSE	FALSE	Ccdc88c	coiled-coil domain containing 88C
ENSMUSG00000111013	9.67333	2.31454e-06	0.000453539	FALSE	FALSE	FALSE	FALSE	FALSE
ENSMUSG00000031910	-1.99367	2.34496e-06	0.000454095	FALSE	FALSE	FALSE	FALSE	FALSE	Has3	hyaluronan synthase 3
ENSMUSG00000024525	2.12581	2.57656e-06	0.000493142	TRUE	FALSE	FALSE	FALSE	TRUE	Impa2	inositol (myo)-1(or 4)-monophosphatase 2
ENSMUSG00000041548	1.7758	2.70432e-06	0.000511645	FALSE	FALSE	FALSE	FALSE	FALSE	Hspb8	heat shock protein 8
ENSMUSG00000032009	-1.22345	3.08807e-06	0.000575615	FALSE	FALSE	FALSE	FALSE	FALSE	Sesn3	sestrin 3
ENSMUSG00000032026	1.40022	3.12953e-06	0.000575615	FALSE	FALSE	FALSE	FALSE	FALSE	Rexo2	RNA exonuclease 2
ENSMUSG00000076431	-2.0407	3.14735e-06	0.000575615	FALSE	FALSE	FALSE	FALSE	FALSE	Sox4	SRY (sex determining region Y)-box 4
ENSMUSG00000020183	2.22722	3.22179e-06	0.000582754	TRUE	TRUE	TRUE	TRUE	TRUE	Cpm	carboxypeptidase M
ENSMUSG00000026360	-1.9489	3.29302e-06	0.000586152	FALSE	FALSE	FALSE	FALSE	FALSE	Rgs2	regulator of G-protein signaling 2
ENSMUSG00000027605	2.3193	3.35316e-06	0.000586152	FALSE	FALSE	FALSE	FALSE	FALSE	Acss2	acyl-CoA synthetase short-chain family member 2
ENSMUSG00000058022	2.49405	3.38239e-06	0.000586152	FALSE	FALSE	FALSE	FALSE	FALSE	Adtrp	androgen dependent TFPI regulating protein
ENSMUSG00000025277	1.40411	3.4069e-06	0.000586152	FALSE	FALSE	FALSE	FALSE	FALSE	Abhd6	abhydrolase domain containing 6
ENSMUSG00000034932	1.27684	3.42943e-06	0.000586152	FALSE	FALSE	FALSE	FALSE	FALSE	Mrpl54	mitochondrial ribosomal protein L54
ENSMUSG00000045441	-1.83665	3.45424e-06	0.000586152	FALSE	FALSE	FALSE	FALSE	FALSE	Gprin3	GPRIN family member 3
ENSMUSG00000026827	1.5423	3.58343e-06	0.00060187	TRUE	TRUE	TRUE	FALSE	TRUE	Gpd2	glycerol phosphate dehydrogenase 2, mitochondrial
ENSMUSG00000037353	1.67287	3.62992e-06	0.00060352	FALSE	FALSE	FALSE	FALSE	FALSE	Letmd1	LETM1 domain containing 1
ENSMUSG00000059149	-0.989512	3.72715e-06	0.000613488	TRUE	FALSE	FALSE	FALSE	TRUE	Mfsd4a	major facilitator superfamily domain containing 4A
ENSMUSG00000063931	1.1693	3.99311e-06	0.000650759	FALSE	FALSE	FALSE	FALSE	FALSE	Pepd	peptidase D
ENSMUSG00000035686	2.12568	4.10758e-06	0.00066285	FALSE	FALSE	FALSE	FALSE	FALSE	Thrsp	thyroid hormone responsive
ENSMUSG00000012819	-1.40339	4.29543e-06	0.000683707	TRUE	TRUE	TRUE	TRUE	TRUE	Cdh23	cadherin 23 (otocadherin)
ENSMUSG00000020307	1.40428	4.3199e-06	0.000683707	FALSE	FALSE	FALSE	FALSE	FALSE	Cdc34	cell division cycle 34
ENSMUSG00000037904	2.12944	4.4187e-06	0.000692684	FALSE	FALSE	FALSE	FALSE	FALSE	Ankrd9	ankyrin repeat domain 9
ENSMUSG00000021069	1.83527	4.67103e-06	0.000725331	FALSE	FALSE	FALSE	FALSE	FALSE	Pygl	liver glycogen phosphorylase
ENSMUSG00000026621	3.29033	4.73045e-06	0.000727693	TRUE	FALSE	FALSE	FALSE	TRUE	Marc1	mitochondrial amidoxime reducing component 1
ENSMUSG00000029482	2.04391	4.77792e-06	0.000727914	FALSE	FALSE	FALSE	FALSE	FALSE	Aacs	acetoacetyl-CoA synthetase
ENSMUSG00000061353	1.46502	4.82033e-06	0.000727914	TRUE	TRUE	TRUE	TRUE	TRUE	Cxcl12	chemokine (C-X-C motif) ligand 12
ENSMUSG00000027068	3.55531	5.25216e-06	0.000785914	TRUE	TRUE	TRUE	TRUE	TRUE	Dhrs9	dehydrogenase/reductase (SDR family) member 9
ENSMUSG00000040631	-1.02408	6.16015e-06	0.000908987	FALSE	FALSE	FALSE	FALSE	FALSE	Dok4	docking protein 4
ENSMUSG00000025153	3.51585	6.19723e-06	0.000908987	FALSE	FALSE	FALSE	FALSE	FALSE	Fasn	fatty acid synthase
ENSMUSG00000027327	1.7472	6.24031e-06	0.000908987	TRUE	FALSE	FALSE	FALSE	TRUE	1700037H04Rik	RIKEN cDNA 1700037H04 gene
ENSMUSG00000063882	1.35385	6.39172e-06	0.000922874	FALSE	FALSE	FALSE	FALSE	FALSE	Uqcrh	ubiquinol-cytochrome c reductase hinge protein
ENSMUSG00000068794	-2.17779	6.47156e-06	0.000926277	TRUE	TRUE	TRUE	TRUE	TRUE	Col28a1	collagen, type XXVIII, alpha 1
ENSMUSG00000026473	1.68457	6.66549e-06	0.000940331	FALSE	FALSE	FALSE	FALSE	FALSE	Glul	glutamate-ammonia ligase (glutamine synthetase)
ENSMUSG00000027195	1.95144	6.68844e-06	0.000940331	FALSE	FALSE	FALSE	FALSE	FALSE	Hsd17b12	hydroxysteroid (17-beta) dehydrogenase 12
ENSMUSG00000035407	2.55889	6.74202e-06	0.000940331	FALSE	FALSE	FALSE	FALSE	FALSE	Kank4	KN motif and ankyrin repeat domains 4
ENSMUSG00000070730	1.84516	6.79826e-06	0.000940331	FALSE	FALSE	FALSE	FALSE	FALSE	Rmdn3	regulator of microtubule dynamics 3
ENSMUSG00000042249	1.35728	6.88988e-06	0.000945062	FALSE	FALSE	FALSE	FALSE	FALSE	Grk3	G protein-coupled receptor kinase 3
ENSMUSG00000001741	-2.11941	7.03306e-06	0.000956728	FALSE	FALSE	FALSE	FALSE	FALSE	Il16	interleukin 16
ENSMUSG00000108526	3.36863	7.27826e-06	0.000981969	FALSE	FALSE	FALSE	FALSE	FALSE
ENSMUSG00000041695	-2.42053	7.40669e-06	0.000991171	FALSE	FALSE	FALSE	FALSE	FALSE	Kcnj2	potassium inwardly-rectifying channel, subfamily J, member 2
ENSMUSG00000023861	2.15269	7.5207e-06	0.000998313	TRUE	FALSE	TRUE	FALSE	FALSE	Mpc1	mitochondrial pyruvate carrier 1
ENSMUSG00000032602	1.40268	7.73723e-06	0.00101884	FALSE	FALSE	FALSE	FALSE	FALSE	Slc25a20	solute carrier family 25 (mitochondrial carnitine/acylcarnitine translocase), member 20
ENSMUSG00000039934	-1.86993	7.79938e-06	0.00101887	TRUE	FALSE	FALSE	FALSE	TRUE	Gsap	gamma-secretase activating protein
ENSMUSG00000049858	1.14453	8.00688e-06	0.00103774	TRUE	FALSE	TRUE	FALSE	FALSE	Suox	sulfite oxidase
ENSMUSG00000020423	-1.30398	8.09419e-06	0.00104086	TRUE	FALSE	TRUE	FALSE	FALSE	Btg2	B cell translocation gene 2, anti-proliferative
ENSMUSG00000019853	3.11931	8.28923e-06	0.00104715	FALSE	FALSE	FALSE	FALSE	FALSE	Hebp2	heme binding protein 2
ENSMUSG00000040740	3.32591	8.30476e-06	0.00104715	FALSE	FALSE	FALSE	FALSE	FALSE	Slc25a34	solute carrier family 25, member 34
ENSMUSG00000022490	1.63014	8.33391e-06	0.00104715	FALSE	FALSE	FALSE	FALSE	FALSE	Ppp1r1a	protein phosphatase 1, regulatory (inhibitor) subunit 1A
ENSMUSG00000001666	1.65183	8.43132e-06	0.00105136	TRUE	TRUE	TRUE	TRUE	TRUE	Ddt	D-dopachrome tautomerase
ENSMUSG00000066877	-0.940299	8.6943e-06	0.0010668	FALSE	FALSE	FALSE	FALSE	FALSE	Nck2	non-catalytic region of tyrosine kinase adaptor protein 2
ENSMUSG00000091498	2.59117	8.71144e-06	0.0010668	FALSE	FALSE	FALSE	FALSE	FALSE
ENSMUSG00000028991	1.10578	8.83303e-06	0.0010668	TRUE	FALSE	FALSE	FALSE	TRUE	Mtor	mechanistic target of rapamycin (serine/threonine kinase)
ENSMUSG00000062098	-1.14999	8.86614e-06	0.0010668	FALSE	FALSE	FALSE	FALSE	FALSE	Btbd3	BTB (POZ) domain containing 3
ENSMUSG00000001166	2.64077	8.87921e-06	0.0010668	FALSE	FALSE	FALSE	FALSE	FALSE	Oas1c	2'-5' oligoadenylate synthetase 1C
ENSMUSG00000000317	-1.48052	9.12165e-06	0.00108799	FALSE	FALSE	FALSE	FALSE	FALSE	Bcl6b	B cell CLL/lymphoma 6, member B
ENSMUSG00000041798	7.10863	9.47443e-06	0.00110835	FALSE	FALSE	FALSE	FALSE	FALSE	Gck	glucokinase
ENSMUSG00000041653	1.67158	9.55635e-06	0.00110835	FALSE	FALSE	FALSE	FALSE	FALSE	Pnpla3	patatin-like phospholipase domain containing 3
ENSMUSG00000070738	-0.93726	9.58503e-06	0.00110835	TRUE	FALSE	FALSE	FALSE	TRUE	Dgkd	diacylglycerol kinase, delta
ENSMUSG00000021094	1.8624	9.66994e-06	0.00110835	TRUE	TRUE	TRUE	TRUE	FALSE	Dhrs7	dehydrogenase/reductase (SDR family) member 7
ENSMUSG00000000901	-1.79991	9.67336e-06	0.00110835	TRUE	TRUE	TRUE	TRUE	TRUE	Mmp11	matrix metallopeptidase 11
ENSMUSG00000028381	-1.40045	9.69635e-06	0.00110835	FALSE	FALSE	FALSE	FALSE	FALSE	Ugcg	UDP-glucose ceramide glucosyltransferase
ENSMUSG00000027222	1.57415	1.02853e-05	0.00116756	FALSE	FALSE	FALSE	FALSE	FALSE	Pex16	peroxisomal biogenesis factor 16
ENSMUSG00000030269	-1.00201	1.07016e-05	0.00120318	TRUE	TRUE	TRUE	TRUE	TRUE	Mtmr14	myotubularin related protein 14
ENSMUSG00000028607	1.70537	1.07453e-05	0.00120318	FALSE	FALSE	FALSE	FALSE	FALSE	Cpt2	carnitine palmitoyltransferase 2
ENSMUSG00000026568	1.93316	1.09847e-05	0.00121579	TRUE	FALSE	FALSE	FALSE	TRUE	Mpc2	mitochondrial pyruvate carrier 2
ENSMUSG00000011305	1.84742	1.10056e-05	0.00121579	FALSE	FALSE	FALSE	FALSE	FALSE	Plin5	perilipin 5
ENSMUSG00000035504	3.40654	1.11326e-05	0.00122162	FALSE	FALSE	FALSE	FALSE	FALSE	Reep6	receptor accessory protein 6
ENSMUSG00000048371	1.19325	1.13513e-05	0.00123737	FALSE	FALSE	FALSE	FALSE	FALSE	Pdp2	pyruvate dehyrogenase phosphatase catalytic subunit 2
ENSMUSG00000026950	2.13096	1.15959e-05	0.00125572	FALSE	FALSE	FALSE	FALSE	FALSE	Neb	nebulin
ENSMUSG00000054733	1.27601	1.19166e-05	0.00128201	TRUE	TRUE	TRUE	TRUE	TRUE	Msra	methionine sulfoxide reductase A
ENSMUSG00000054555	1.54688	1.21304e-05	0.00129653	TRUE	TRUE	TRUE	TRUE	TRUE	Adam12	a disintegrin and metallopeptidase domain 12 (meltrin alpha)
ENSMUSG00000054200	2.85368	1.24133e-05	0.00131821	FALSE	FALSE	FALSE	FALSE	FALSE	Ffar4	free fatty acid receptor 4
ENSMUSG00000007682	3.02865	1.26783e-05	0.00133773	TRUE	TRUE	FALSE	TRUE	TRUE	Dio2	deiodinase, iodothyronine, type II
ENSMUSG00000039157	1.90347	1.30077e-05	0.00136373	TRUE	FALSE	FALSE	FALSE	TRUE	Fam102a	family with sequence similarity 102, member A
ENSMUSG00000021701	-1.17565	1.32399e-05	0.00137277	FALSE	FALSE	FALSE	FALSE	FALSE	Plk2	polo like kinase 2
ENSMUSG00000028976	5.06435	1.32606e-05	0.00137277	TRUE	TRUE	TRUE	FALSE	TRUE	Slc2a5	solute carrier family 2 (facilitated glucose transporter), member 5
ENSMUSG00000025503	1.50455	1.33968e-05	0.0013782	FALSE	FALSE	FALSE	FALSE	FALSE	Taldo1	transaldolase 1
ENSMUSG00000090877	-1.76726	1.54431e-05	0.00157774	FALSE	FALSE	FALSE	FALSE	FALSE	Hspa1b	heat shock protein 1B
ENSMUSG00000038195	1.60199	1.55282e-05	0.00157774	FALSE	FALSE	FALSE	FALSE	FALSE	Rilp	Rab interacting lysosomal protein
ENSMUSG00000022474	1.41272	1.63895e-05	0.00164754	FALSE	FALSE	FALSE	FALSE	FALSE	Pmm1	phosphomannomutase 1
ENSMUSG00000020620	-1.32921	1.64154e-05	0.00164754	FALSE	FALSE	FALSE	FALSE	FALSE	Abca8b	ATP-binding cassette, sub-family A (ABC1), member 8b
ENSMUSG00000053626	-2.15814	1.69543e-05	0.00169132	TRUE	FALSE	TRUE	FALSE	FALSE	Tll1	tolloid-like
ENSMUSG00000075296	2.12752	1.84947e-05	0.00183387	FALSE	FALSE	FALSE	FALSE	FALSE	Aldh3b2	aldehyde dehydrogenase 3 family, member B2
ENSMUSG00000067780	-2.63982	1.94591e-05	0.00191794	TRUE	TRUE	TRUE	TRUE	TRUE	Pi15	peptidase inhibitor 15
ENSMUSG00000049775	-1.25477	1.96746e-05	0.00191853	FALSE	FALSE	FALSE	FALSE	FALSE	Tmsb4x	thymosin, beta 4, X chromosome
ENSMUSG00000031349	1.68026	1.96981e-05	0.00191853	FALSE	FALSE	FALSE	FALSE	FALSE	Nsdhl	NAD(P) dependent steroid dehydrogenase-like
ENSMUSG00000045438	1.58613	2.00347e-05	0.00193983	FALSE	FALSE	FALSE	FALSE	FALSE	Cox19	cytochrome c oxidase assembly protein 19
ENSMUSG00000036372	1.17435	2.02197e-05	0.00194629	FALSE	FALSE	FALSE	FALSE	FALSE	Tmem258	transmembrane protein 258
ENSMUSG00000063229	1.40746	2.18475e-05	0.00209076	TRUE	FALSE	FALSE	FALSE	TRUE	Ldha	lactate dehydrogenase A
ENSMUSG00000029287	-0.886532	2.34489e-05	0.00223103	TRUE	TRUE	TRUE	TRUE	TRUE	Tgfbr3	transforming growth factor, beta receptor III
ENSMUSG00000087382	2.11995	2.37259e-05	0.00224161	FALSE	FALSE	FALSE	FALSE	FALSE	Ctcflos	CCCTC-binding factor (zinc finger protein)-like, opposite strand
ENSMUSG00000056666	1.64998	2.38325e-05	0.00224161	TRUE	TRUE	TRUE	TRUE	TRUE	Retsat	retinol saturase (all trans retinol 13,14 reductase)
ENSMUSG00000025825	0.901767	2.43998e-05	0.00227657	FALSE	FALSE	FALSE	FALSE	FALSE	Iscu	iron-sulfur cluster assembly enzyme
ENSMUSG00000031596	-1.39187	2.44807e-05	0.00227657	FALSE	FALSE	FALSE	FALSE	FALSE	Slc7a2	solute carrier family 7 (cationic amino acid transporter, y+ system), member 2
ENSMUSG00000058626	6.78858	2.49521e-05	0.00229659	FALSE	FALSE	FALSE	FALSE	FALSE	Capn11	calpain 11
ENSMUSG00000035566	-1.17699	2.49751e-05	0.00229659	FALSE	FALSE	FALSE	FALSE	FALSE	Pcdh17	protocadherin 17
ENSMUSG00000031708	1.4899	2.54e-05	0.00232269	FALSE	FALSE	FALSE	FALSE	FALSE	Tecr	trans-2,3-enoyl-CoA reductase
ENSMUSG00000021666	1.15347	2.5809e-05	0.00234705	FALSE	FALSE	FALSE	FALSE	FALSE	Gfm2	G elongation factor, mitochondrial 2
ENSMUSG00000075705	1.41607	2.75076e-05	0.00248777	FALSE	FALSE	FALSE	FALSE	FALSE	Msrb1	methionine sulfoxide reductase B1
ENSMUSG00000045095	-0.99377	2.84854e-05	0.00255316	FALSE	FALSE	FALSE	FALSE	FALSE	Magi1	membrane associated guanylate kinase, WW and PDZ domain containing 1
ENSMUSG00000033429	1.48233	2.88731e-05	0.00255316	TRUE	TRUE	TRUE	FALSE	TRUE	Mcee	methylmalonyl CoA epimerase
ENSMUSG00000028919	4.32924	2.89028e-05	0.00255316	FALSE	FALSE	FALSE	FALSE	FALSE	Arhgef19	Rho guanine nucleotide exchange factor (GEF) 19
ENSMUSG00000019883	2.27214	2.90001e-05	0.00255316	TRUE	TRUE	TRUE	FALSE	TRUE	Echdc1	enoyl Coenzyme A hydratase domain containing 1
ENSMUSG00000046186	-1.98124	2.90061e-05	0.00255316	FALSE	FALSE	FALSE	FALSE	FALSE	Cd109	CD109 antigen
ENSMUSG00000097353	1.63404	2.92222e-05	0.00255849	FALSE	FALSE	FALSE	FALSE	FALSE	A430046D13Rik	Riken cDNA A430046D13 gene
ENSMUSG00000005057	1.67983	2.95059e-05	0.00256275	FALSE	FALSE	FALSE	FALSE	FALSE	Sh2b2	SH2B adaptor protein 2
ENSMUSG00000026853	1.40305	2.95822e-05	0.00256275	FALSE	FALSE	FALSE	FALSE	FALSE	Crat	carnitine acetyltransferase
ENSMUSG00000033917	1.11954	2.98857e-05	0.00257549	FALSE	FALSE	FALSE	FALSE	FALSE	Gde1	glycerophosphodiester phosphodiesterase 1
ENSMUSG00000038400	1.56154	3.13991e-05	0.0026912	TRUE	TRUE	TRUE	TRUE	TRUE	Pmepa1	prostate transmembrane protein, androgen induced 1
ENSMUSG00000074207	-0.911193	3.15554e-05	0.0026912	FALSE	FALSE	FALSE	FALSE	FALSE	Adh1	alcohol dehydrogenase 1 (class I)
ENSMUSG00000021196	0.976537	3.2648e-05	0.00275167	TRUE	TRUE	TRUE	TRUE	FALSE	Pfkp	phosphofructokinase, platelet
ENSMUSG00000050014	-1.48281	3.27059e-05	0.00275167	TRUE	TRUE	TRUE	TRUE	TRUE	Apol10b	apolipoprotein L 10B
ENSMUSG00000021957	2.00084	3.28846e-05	0.00275167	FALSE	FALSE	FALSE	FALSE	FALSE	Tkt	transketolase
ENSMUSG00000028359	2.83689	3.29331e-05	0.00275167	TRUE	TRUE	TRUE	TRUE	TRUE	Orm3	orosomucoid 3
ENSMUSG00000049327	1.44619	3.32918e-05	0.00276759	TRUE	TRUE	TRUE	TRUE	TRUE	Kmt5a	lysine methyltransferase 5A
ENSMUSG00000058207	3.87118	3.36827e-05	0.00278602	TRUE	TRUE	TRUE	TRUE	TRUE	Serpina3k	serine (or cysteine) peptidase inhibitor, clade A, member 3K
ENSMUSG00000003955	1.15804	3.44599e-05	0.00283605	FALSE	FALSE	FALSE	FALSE	FALSE	Fam162a	family with sequence similarity 162, member A
ENSMUSG00000074064	1.34491	3.48775e-05	0.00284495	FALSE	FALSE	FALSE	FALSE	FALSE	Mlycd	malonyl-CoA decarboxylase
ENSMUSG00000019970	1.19521	3.49137e-05	0.00284495	FALSE	FALSE	FALSE	FALSE	FALSE	Sgk1	serum/glucocorticoid regulated kinase 1
ENSMUSG00000069793	-1.56977	3.59945e-05	0.00291857	FALSE	FALSE	FALSE	FALSE	FALSE	Slfn9	schlafen 9
ENSMUSG00000017679	-0.985507	3.66325e-05	0.00294828	FALSE	FALSE	FALSE	FALSE	FALSE	Ttpal	tocopherol (alpha) transfer protein-like
ENSMUSG00000048772	1.68339	3.67191e-05	0.00294828	FALSE	FALSE	FALSE	FALSE	FALSE	Tmem53	transmembrane protein 53
ENSMUSG00000024501	-1.33284	3.7263e-05	0.00297742	FALSE	FALSE	FALSE	FALSE	FALSE	Dpysl3	dihydropyrimidinase-like 3
ENSMUSG00000050147	-3.00158	3.77273e-05	0.00299946	TRUE	TRUE	TRUE	TRUE	TRUE	F2rl3	coagulation factor II (thrombin) receptor-like 3
ENSMUSG00000031767	1.63478	3.79033e-05	0.00299946	FALSE	FALSE	FALSE	FALSE	FALSE	Nudt7	nudix (nucleoside diphosphate linked moiety X)-type motif 7
ENSMUSG00000045005	-1.31605	3.84889e-05	0.00303123	FALSE	FALSE	FALSE	FALSE	FALSE	Fzd5	frizzled class receptor 5
ENSMUSG00000068036	-1.09264	3.86836e-05	0.00303206	FALSE	FALSE	FALSE	FALSE	FALSE	Afdn	afadin, adherens junction formation factor
ENSMUSG00000028602	-3.60007	3.90118e-05	0.00304329	FALSE	FALSE	FALSE	FALSE	FALSE	Tnfrsf8	tumor necrosis factor receptor superfamily, member 8
ENSMUSG00000045160	1.34333	3.94148e-05	0.00306022	TRUE	FALSE	TRUE	FALSE	FALSE	Bola3	bolA-like 3 (E. coli)
ENSMUSG00000004655	-1.35038	4.01223e-05	0.00310053	FALSE	FALSE	FALSE	FALSE	FALSE	Aqp1	aquaporin 1
ENSMUSG00000005483	-1.05351	4.08392e-05	0.00314119	FALSE	FALSE	FALSE	FALSE	FALSE	Dnajb1	DnaJ heat shock protein family (Hsp40) member B1
ENSMUSG00000097440	3.17121	4.1216e-05	0.00314764	FALSE	FALSE	FALSE	FALSE	FALSE
ENSMUSG00000020180	1.04901	4.13056e-05	0.00314764	FALSE	FALSE	FALSE	FALSE	FALSE	Snrpd3	small nuclear ribonucleoprotein D3
ENSMUSG00000061723	3.10451	4.22254e-05	0.0032029	FALSE	FALSE	FALSE	FALSE	FALSE	Tnnt3	troponin T3, skeletal, fast
ENSMUSG00000024538	-1.13372	4.26606e-05	0.00321415	TRUE	TRUE	TRUE	TRUE	TRUE	Ppic	peptidylprolyl isomerase C
ENSMUSG00000070733	-1.04916	4.27643e-05	0.00321415	TRUE	FALSE	TRUE	FALSE	FALSE	Fryl	FRY like transcription coactivator
ENSMUSG00000031972	2.57322	4.36608e-05	0.00326662	FALSE	FALSE	FALSE	FALSE	FALSE	Acta1	actin, alpha 1, skeletal muscle
ENSMUSG00000071856	1.04041	4.39968e-05	0.00327686	TRUE	FALSE	TRUE	FALSE	FALSE	Mcc	mutated in colorectal cancers
ENSMUSG00000021759	1.22317	4.45209e-05	0.00330097	FALSE	FALSE	FALSE	FALSE	FALSE	Plpp1	phospholipid phosphatase 1
ENSMUSG00000032577	1.35023	4.47442e-05	0.00330265	FALSE	FALSE	FALSE	FALSE	FALSE	Mapkapk3	mitogen-activated protein kinase-activated protein kinase 3
ENSMUSG00000022519	1.51971	4.49586e-05	0.00330365	TRUE	TRUE	TRUE	TRUE	TRUE	Srl	sarcalumenin
ENSMUSG00000049404	-2.91682	4.58993e-05	0.00335779	TRUE	TRUE	TRUE	TRUE	TRUE	Rarres1	retinoic acid receptor responder (tazarotene induced) 1
ENSMUSG00000022893	-1.2564	4.65359e-05	0.00338929	TRUE	TRUE	TRUE	TRUE	TRUE	Adamts1	a disintegrin-like and metallopeptidase (reprolysin type) with thrombospondin type 1 motif, 1
ENSMUSG00000035929	-1.02437	4.72988e-05	0.00342968	TRUE	TRUE	TRUE	TRUE	TRUE	H2-Q4	histocompatibility 2, Q region locus 4
ENSMUSG00000037971	1.61362	4.78227e-05	0.00344258	TRUE	TRUE	TRUE	TRUE	FALSE	1110032A03Rik	RIKEN cDNA 1110032A03 gene
ENSMUSG00000021703	-1.04659	4.7895e-05	0.00344258	FALSE	FALSE	FALSE	FALSE	FALSE	Serinc5	serine incorporator 5
ENSMUSG00000025059	2.07902	4.88397e-05	0.00349522	FALSE	FALSE	FALSE	FALSE	FALSE	Gk	glycerol kinase
ENSMUSG00000022853	1.87761	4.94504e-05	0.00351772	FALSE	FALSE	FALSE	FALSE	FALSE	Ehhadh	enoyl-Coenzyme A, hydratase/3-hydroxyacyl Coenzyme A dehydrogenase
ENSMUSG00000048578	1.02433	4.96938e-05	0.00351772	TRUE	TRUE	TRUE	TRUE	TRUE	Mlec	malectin
ENSMUSG00000038217	1.82452	4.99213e-05	0.00351772	FALSE	FALSE	FALSE	FALSE	FALSE	Tlcd2	TLC domain containing 2
ENSMUSG00000029446	1.69787	5.00089e-05	0.00351772	FALSE	FALSE	FALSE	FALSE	FALSE	Psph	phosphoserine phosphatase
ENSMUSG00000020482	-1.09548	5.07245e-05	0.00355288	TRUE	FALSE	FALSE	FALSE	TRUE	Ccdc117	coiled-coil domain containing 117
ENSMUSG00000027669	-0.894367	5.11976e-05	0.00355833	FALSE	FALSE	FALSE	FALSE	FALSE	Gnb4	guanine nucleotide binding protein (G protein), beta 4
ENSMUSG00000048142	1.91722	5.12347e-05	0.00355833	FALSE	FALSE	FALSE	FALSE	FALSE	Nat8l	N-acetyltransferase 8-like
ENSMUSG00000040473	4.66669	5.1941e-05	0.00359223	FALSE	FALSE	FALSE	FALSE	FALSE	Cfap69	cilia and flagella associated protein 69
ENSMUSG00000060487	-1.6529	5.26677e-05	0.00362724	FALSE	FALSE	FALSE	FALSE	FALSE	Samd5	sterile alpha motif domain containing 5
ENSMUSG00000044338	-1.38357	5.32781e-05	0.00364409	FALSE	FALSE	FALSE	FALSE	FALSE	Aplnr	apelin receptor
ENSMUSG00000035735	1.92999	5.36258e-05	0.00364409	FALSE	FALSE	FALSE	FALSE	FALSE	Dagla	diacylglycerol lipase, alpha
ENSMUSG00000035376	1.70563	5.3626e-05	0.00364409	FALSE	FALSE	FALSE	FALSE	FALSE	Hacd2	3-hydroxyacyl-CoA dehydratase 2
ENSMUSG00000026749	-0.986506	5.39661e-05	0.00364409	FALSE	FALSE	FALSE	FALSE	FALSE	Nek6	NIMA (never in mitosis gene a)-related expressed kinase 6
ENSMUSG00000100291	4.48879	5.40193e-05	0.00364409	FALSE	FALSE	FALSE	FALSE	FALSE	2310069B03Rik	RIKEN cDNA 2310069B03 gene
ENSMUSG00000029066	1.19951	5.66872e-05	0.00380845	FALSE	FALSE	FALSE	FALSE	FALSE	Mrpl20	mitochondrial ribosomal protein L20
ENSMUSG00000026447	-1.38015	5.70094e-05	0.00381453	FALSE	FALSE	FALSE	FALSE	FALSE	Pik3c2b	phosphatidylinositol-4-phosphate 3-kinase catalytic subunit type 2 beta
ENSMUSG00000087365	-2.13394	5.73739e-05	0.00382338	FALSE	FALSE	FALSE	FALSE	FALSE
ENSMUSG00000035772	1.15128	5.86637e-05	0.00389357	FALSE	FALSE	FALSE	FALSE	FALSE	Mrps2	mitochondrial ribosomal protein S2
ENSMUSG00000064341	2.1973	6.04572e-05	0.00399649	FALSE	FALSE	FALSE	FALSE	FALSE	ND1	NADH dehydrogenase subunit 1
ENSMUSG00000019890	-3.16266	6.07656e-05	0.00400081	TRUE	TRUE	TRUE	TRUE	TRUE	Nts	neurotensin
ENSMUSG00000069265	-2.37345	6.13531e-05	0.00402339	FALSE	FALSE	FALSE	FALSE	FALSE	Hist1h3a	histone cluster 1, H3a
ENSMUSG00000061601	3.06892	6.17742e-05	0.00403494	FALSE	FALSE	FALSE	FALSE	FALSE	Pclo	piccolo (presynaptic cytomatrix protein)
ENSMUSG00000050043	1.1077	6.24465e-05	0.00406273	TRUE	TRUE	TRUE	FALSE	TRUE	Tmx2	thioredoxin-related transmembrane protein 2
ENSMUSG00000111942	1.98417	6.30045e-05	0.00408289	FALSE	FALSE	FALSE	FALSE	FALSE
ENSMUSG00000040564	1.74242	6.3893e-05	0.00412423	TRUE	TRUE	TRUE	TRUE	TRUE	Apoc1	apolipoprotein C-I
ENSMUSG00000073409	-1.43284	6.5067e-05	0.0041823	TRUE	TRUE	TRUE	TRUE	TRUE	H2-Q8	histocompatibility 2, Q region locus 8
ENSMUSG00000036030	-3.08372	6.53008e-05	0.0041823	TRUE	TRUE	TRUE	TRUE	TRUE	Prtg	protogenin
ENSMUSG00000032959	1.24567	6.73958e-05	0.00429975	FALSE	FALSE	FALSE	FALSE	FALSE	Pebp1	phosphatidylethanolamine binding protein 1
ENSMUSG00000033096	1.55486	6.79677e-05	0.00431124	TRUE	FALSE	FALSE	FALSE	TRUE	Apmap	adipocyte plasma membrane associated protein
ENSMUSG00000083863	1.46063	6.83613e-05	0.00431124	FALSE	FALSE	FALSE	FALSE	FALSE
ENSMUSG00000038007	1.32614	6.83617e-05	0.00431124	FALSE	FALSE	FALSE	FALSE	FALSE	Acer2	alkaline ceramidase 2
ENSMUSG00000024426	1.30215	6.89211e-05	0.00432993	TRUE	TRUE	TRUE	TRUE	TRUE	Atat1	alpha tubulin acetyltransferase 1
ENSMUSG00000033960	-0.983347	7.14692e-05	0.00446924	FALSE	FALSE	FALSE	FALSE	FALSE	Jcad	junctional cadherin 5 associated
ENSMUSG00000070780	1.46604	7.16816e-05	0.00446924	FALSE	FALSE	FALSE	FALSE	FALSE	Rbm47	RNA binding motif protein 47
ENSMUSG00000054150	-1.02165	7.23839e-05	0.00449599	FALSE	FALSE	FALSE	FALSE	FALSE	Syne3	spectrin repeat containing, nuclear envelope family member 3
ENSMUSG00000103149	3.75526	7.27448e-05	0.00450143	FALSE	FALSE	FALSE	FALSE	FALSE
ENSMUSG00000023341	-1.50633	7.31818e-05	0.00450779	FALSE	FALSE	FALSE	FALSE	FALSE	Mx2	MX dynamin-like GTPase 2
ENSMUSG00000049044	1.75714	7.34233e-05	0.00450779	FALSE	FALSE	FALSE	FALSE	FALSE	Rapgef4	Rap guanine nucleotide exchange factor (GEF) 4
ENSMUSG00000000628	1.81961	7.36692e-05	0.00450779	FALSE	FALSE	FALSE	FALSE	FALSE	Hk2	hexokinase 2
ENSMUSG00000039768	0.842924	7.51313e-05	0.00456782	FALSE	FALSE	FALSE	FALSE	FALSE	Dnajc11	DnaJ heat shock protein family (Hsp40) member C11
ENSMUSG00000063889	-1.28164	7.52053e-05	0.00456782	FALSE	FALSE	FALSE	FALSE	FALSE	Crem	cAMP responsive element modulator
ENSMUSG00000026895	1.10049	7.60708e-05	0.00459312	FALSE	FALSE	FALSE	FALSE	FALSE	Ndufa8	NADH dehydrogenase (ubiquinone) 1 alpha subcomplex, 8
ENSMUSG00000021456	3.07178	7.618e-05	0.00459312	FALSE	FALSE	FALSE	FALSE	FALSE	Fbp2	fructose bisphosphatase 2
ENSMUSG00000005672	-1.15241	7.67632e-05	0.0046114	FALSE	FALSE	FALSE	FALSE	FALSE	Kit	KIT proto-oncogene receptor tyrosine kinase
ENSMUSG00000020262	-0.913418	7.98149e-05	0.00477728	FALSE	FALSE	FALSE	FALSE	FALSE	Adarb1	adenosine deaminase, RNA-specific, B1
ENSMUSG00000059201	-2.24652	8.12396e-05	0.00484494	TRUE	TRUE	TRUE	TRUE	TRUE	Lep	leptin
ENSMUSG00000035105	2.67954	8.19817e-05	0.00487155	FALSE	FALSE	FALSE	FALSE	FALSE	Egln3	egl-9 family hypoxia-inducible factor 3
ENSMUSG00000000031	2.60512	8.45388e-05	0.00500543	FALSE	FALSE	FALSE	FALSE	FALSE	H19	H19, imprinted maternally expressed transcript
ENSMUSG00000001053	-1.17172	8.5471e-05	0.00501615	FALSE	FALSE	FALSE	FALSE	FALSE	N4bp3	NEDD4 binding protein 3
ENSMUSG00000091971	-1.62483	8.55569e-05	0.00501615	FALSE	FALSE	FALSE	FALSE	FALSE	Hspa1a	heat shock protein 1A
ENSMUSG00000030630	1.29714	8.56695e-05	0.00501615	FALSE	FALSE	FALSE	FALSE	FALSE	Fah	fumarylacetoacetate hydrolase
ENSMUSG00000015312	-1.15748	8.63996e-05	0.00501615	FALSE	FALSE	FALSE	FALSE	FALSE	Gadd45b	growth arrest and DNA-damage-inducible 45 beta
ENSMUSG00000022404	1.34571	8.64295e-05	0.00501615	FALSE	FALSE	FALSE	FALSE	FALSE	Slc25a17	solute carrier family 25 (mitochondrial carrier, peroxisomal membrane protein), member 17
ENSMUSG00000024164	1.18651	8.66118e-05	0.00501615	TRUE	TRUE	TRUE	TRUE	TRUE	C3	complement component 3
ENSMUSG00000041390	-1.0087	8.68532e-05	0.00501615	TRUE	TRUE	TRUE	FALSE	TRUE	Mdfic	MyoD family inhibitor domain containing
ENSMUSG00000056413	2.09872	8.77094e-05	0.00504789	TRUE	FALSE	TRUE	FALSE	FALSE	Adap1	ArfGAP with dual PH domains 1
ENSMUSG00000039196	1.91006	8.83285e-05	0.00505788	TRUE	TRUE	TRUE	TRUE	TRUE	Orm1	orosomucoid 1
ENSMUSG00000056708	-0.997162	8.84975e-05	0.00505788	FALSE	FALSE	FALSE	FALSE	FALSE	Ier5	immediate early response 5
ENSMUSG00000024097	-0.99711	9.01974e-05	0.00513719	FALSE	FALSE	FALSE	FALSE	FALSE	Srsf7	serine/arginine-rich splicing factor 7
ENSMUSG00000049134	3.87971	9.13571e-05	0.00516784	FALSE	FALSE	FALSE	FALSE	FALSE	Nrap	nebulin-related anchoring protein
ENSMUSG00000068735	-1.2591	9.13634e-05	0.00516784	FALSE	FALSE	FALSE	FALSE	FALSE	Trp53i11	transformation related protein 53 inducible protein 11
ENSMUSG00000006403	-1.34135	9.26449e-05	0.00522238	TRUE	FALSE	FALSE	FALSE	TRUE	Adamts4	a disintegrin-like and metallopeptidase (reprolysin type) with thrombospondin type 1 motif, 4
ENSMUSG00000016257	1.34068	9.30098e-05	0.00522506	FALSE	FALSE	FALSE	FALSE	FALSE	Prelid3b	PRELI domain containing 3B
ENSMUSG00000039254	1.08803	9.41056e-05	0.00526864	FALSE	FALSE	FALSE	FALSE	FALSE	Pomt1	protein-O-mannosyltransferase 1
ENSMUSG00000080893	1.43675	9.53832e-05	0.00532206	FALSE	FALSE	FALSE	FALSE	FALSE
ENSMUSG00000024833	-0.986554	9.58423e-05	0.00532961	FALSE	FALSE	FALSE	FALSE	FALSE	Pola2	polymerase (DNA directed), alpha 2
ENSMUSG00000067786	-2.48532	9.98692e-05	0.00553484	FALSE	FALSE	FALSE	FALSE	FALSE	Nnat	neuronatin
ENSMUSG00000019362	0.898208	0.000102102	0.0056396	TRUE	FALSE	FALSE	FALSE	TRUE	D8Ertd738e	DNA segment, Chr 8, ERATO Doi 738, expressed
ENSMUSG00000033196	4.07353	0.00010425	0.00573897	FALSE	FALSE	FALSE	FALSE	FALSE	Myh2	myosin, heavy polypeptide 2, skeletal muscle, adult
ENSMUSG00000037071	1.79681	0.000105891	0.00580988	FALSE	FALSE	FALSE	FALSE	FALSE	Scd1	stearoyl-Coenzyme A desaturase 1
ENSMUSG00000045790	-1.45982	0.000106488	0.00581857	TRUE	TRUE	TRUE	TRUE	FALSE	Ccdc149	coiled-coil domain containing 149
ENSMUSG00000029167	1.78577	0.000106756	0.00581857	FALSE	FALSE	FALSE	FALSE	FALSE	Ppargc1a	peroxisome proliferative activated receptor, gamma, coactivator 1 alpha
ENSMUSG00000038527	1.82754	0.000107633	0.00584702	TRUE	TRUE	TRUE	TRUE	TRUE	C1rl	complement component 1, r subcomponent-like
ENSMUSG00000023723	1.11158	0.000111015	0.00600344	FALSE	FALSE	FALSE	FALSE	FALSE	Mrps23	mitochondrial ribosomal protein S23
ENSMUSG00000056054	4.8895	0.000111242	0.00600344	FALSE	FALSE	FALSE	FALSE	FALSE	S100a8	S100 calcium binding protein A8 (calgranulin A)
ENSMUSG00000042286	-1.31716	0.000111918	0.00602014	FALSE	FALSE	FALSE	FALSE	FALSE	Stab1	stabilin 1
ENSMUSG00000063235	1.14424	0.000112358	0.00602173	FALSE	FALSE	FALSE	FALSE	FALSE
ENSMUSG00000040537	-1.10288	0.000112679	0.00602173	TRUE	TRUE	TRUE	TRUE	TRUE	Adam22	a disintegrin and metallopeptidase domain 22
ENSMUSG00000011752	1.46045	0.000113237	0.00603193	FALSE	FALSE	FALSE	FALSE	FALSE	Pgam1	phosphoglycerate mutase 1
ENSMUSG00000045620	2.10743	0.000113603	0.00603193	FALSE	FALSE	FALSE	FALSE	FALSE	Odf3l1	outer dense fiber of sperm tails 3-like 1
ENSMUSG00000039629	-1.70923	0.000117516	0.00621919	FALSE	FALSE	FALSE	FALSE	FALSE	Strip2	striatin interacting protein 2
ENSMUSG00000002108	0.998856	0.000117896	0.00621919	TRUE	FALSE	FALSE	FALSE	TRUE	Nr1h3	nuclear receptor subfamily 1, group H, member 3
ENSMUSG00000004952	-1.09484	0.000118263	0.00621919	FALSE	FALSE	FALSE	FALSE	FALSE	Rasa4	RAS p21 protein activator 4
ENSMUSG00000039016	1.23055	0.000118845	0.00622989	FALSE	FALSE	FALSE	FALSE	FALSE	Timm8b	translocase of inner mitochondrial membrane 8B
ENSMUSG00000055900	1.13392	0.000121489	0.0063483	FALSE	FALSE	FALSE	FALSE	FALSE	Tmem69	transmembrane protein 69
ENSMUSG00000032092	2.49641	0.000126042	0.00656533	FALSE	FALSE	FALSE	FALSE	FALSE	Mpzl2	myelin protein zero-like 2
ENSMUSG00000027381	-1.19561	0.000129992	0.0067407	FALSE	FALSE	FALSE	FALSE	FALSE	Bcl2l11	BCL2-like 11 (apoptosis facilitator)
ENSMUSG00000046415	2.22258	0.000130353	0.0067407	FALSE	FALSE	FALSE	FALSE	FALSE	B430212C06Rik	RIKEN cDNA B430212C06 gene
ENSMUSG00000054855	-1.39027	0.000130637	0.0067407	FALSE	FALSE	FALSE	FALSE	FALSE	Rnd1	Rho family GTPase 1
ENSMUSG00000030541	-0.925253	0.000131955	0.00678309	TRUE	FALSE	FALSE	FALSE	TRUE	Idh2	isocitrate dehydrogenase 2 (NADP+), mitochondrial
ENSMUSG00000028358	-1.7054	0.000132283	0.00678309	FALSE	FALSE	FALSE	FALSE	FALSE	Zfp618	zinc finger protein 618
ENSMUSG00000027774	1.04063	0.000133546	0.00682662	TRUE	FALSE	TRUE	FALSE	FALSE	Gfm1	G elongation factor, mitochondrial 1
ENSMUSG00000028125	-1.5535	0.000134197	0.00683864	FALSE	FALSE	FALSE	FALSE	FALSE	Abca4	ATP-binding cassette, sub-family A (ABC1), member 4
ENSMUSG00000040624	-1.00971	0.000136421	0.00693055	FALSE	FALSE	FALSE	FALSE	FALSE	Plekhg1	pleckstrin homology domain containing, family G (with RhoGef domain) member 1
ENSMUSG00000022040	1.34138	0.000137246	0.00695099	TRUE	FALSE	FALSE	FALSE	TRUE	Ephx2	epoxide hydrolase 2, cytoplasmic
ENSMUSG00000036356	-1.44535	0.000138556	0.00698961	TRUE	TRUE	TRUE	FALSE	TRUE	Csgalnact1	chondroitin sulfate N-acetylgalactosaminyltransferase 1
ENSMUSG00000002015	0.983636	0.000138858	0.00698961	FALSE	FALSE	FALSE	FALSE	FALSE	Bcap31	B cell receptor associated protein 31
ENSMUSG00000063524	1.8299	0.00013976	0.00701357	FALSE	FALSE	FALSE	FALSE	FALSE	Eno1	enolase 1, alpha non-neuron
ENSMUSG00000051323	-1.10213	0.000142224	0.00710326	FALSE	FALSE	FALSE	FALSE	FALSE	Pcdh19	protocadherin 19
ENSMUSG00000023915	-0.992118	0.000142411	0.00710326	FALSE	FALSE	FALSE	FALSE	FALSE	Tnfrsf21	tumor necrosis factor receptor superfamily, member 21
ENSMUSG00000016758	-1.52897	0.000147	0.00731005	FALSE	FALSE	FALSE	FALSE	FALSE	Bik	BCL2-interacting killer
ENSMUSG00000032348	1.85135	0.000147728	0.0073241	FALSE	FALSE	FALSE	FALSE	FALSE	Gsta4	glutathione S-transferase, alpha 4
ENSMUSG00000046794	1.31104	0.000153606	0.00759265	FALSE	FALSE	FALSE	FALSE	FALSE	Ppp1r3b	protein phosphatase 1, regulatory (inhibitor) subunit 3B
ENSMUSG00000029673	-1.03561	0.000155914	0.00766287	FALSE	FALSE	FALSE	FALSE	FALSE	Auts2	autism susceptibility candidate 2
ENSMUSG00000042842	-1.66823	0.000155958	0.00766287	TRUE	FALSE	FALSE	FALSE	TRUE	Serpinb6b	serine (or cysteine) peptidase inhibitor, clade B, member 6b
ENSMUSG00000020638	-0.822432	0.000158442	0.00776179	FALSE	FALSE	FALSE	FALSE	FALSE	Cmpk2	cytidine monophosphate (UMP-CMP) kinase 2, mitochondrial
ENSMUSG00000037300	0.894075	0.000162195	0.00790436	TRUE	TRUE	TRUE	TRUE	TRUE	Ttc13	tetratricopeptide repeat domain 13
ENSMUSG00000009894	1.0067	0.000162313	0.00790436	FALSE	FALSE	FALSE	FALSE	FALSE	Snap47	synaptosomal-associated protein, 47
ENSMUSG00000048706	-1.15411	0.000163097	0.00791324	FALSE	FALSE	FALSE	FALSE	FALSE	Lurap1l	leucine rich adaptor protein 1-like
ENSMUSG00000029321	-1.38992	0.000163516	0.00791324	FALSE	FALSE	FALSE	FALSE	FALSE	Slc10a6	solute carrier family 10 (sodium/bile acid cotransporter family), member 6
ENSMUSG00000068663	0.756829	0.000163938	0.00791324	TRUE	TRUE	TRUE	FALSE	TRUE	Clec16a	C-type lectin domain family 16, member A
ENSMUSG00000025374	1.42004	0.000164482	0.00791627	FALSE	FALSE	FALSE	FALSE	FALSE	Nabp2	nucleic acid binding protein 2
ENSMUSG00000098132	-1.28383	0.000167622	0.0080439	FALSE	FALSE	FALSE	FALSE	FALSE	Rassf10	Ras association (RalGDS/AF-6) domain family (N-terminal) member 10
ENSMUSG00000049112	2.58354	0.000168329	0.00805434	FALSE	FALSE	FALSE	FALSE	FALSE	Oxtr	oxytocin receptor
ENSMUSG00000037926	-0.885449	0.000171939	0.00819305	TRUE	FALSE	FALSE	FALSE	TRUE	Ssh2	slingshot protein phosphatase 2
ENSMUSG00000022354	1.17569	0.000172223	0.00819305	FALSE	FALSE	FALSE	FALSE	FALSE	Ndufb9	NADH dehydrogenase (ubiquinone) 1 beta subcomplex, 9
ENSMUSG00000019437	1.54333	0.000173305	0.00822076	FALSE	FALSE	FALSE	FALSE	FALSE	Tlcd1	TLC domain containing 1
ENSMUSG00000028107	0.897916	0.000176232	0.00833558	FALSE	FALSE	FALSE	FALSE	FALSE	Tars2	threonyl-tRNA synthetase 2, mitochondrial (putative)
ENSMUSG00000039886	1.29104	0.000178684	0.00842731	FALSE	FALSE	FALSE	FALSE	FALSE	Tmem120a	transmembrane protein 120A
ENSMUSG00000021311	-0.770879	0.000179324	0.00843336	FALSE	FALSE	FALSE	FALSE	FALSE	Mtr	5-methyltetrahydrofolate-homocysteine methyltransferase
ENSMUSG00000021892	-0.886538	0.000179934	0.00843794	FALSE	FALSE	FALSE	FALSE	FALSE	Sh3bp5	SH3-domain binding protein 5 (BTK-associated)
ENSMUSG00000019864	1.39882	0.000182384	0.00852854	FALSE	FALSE	FALSE	FALSE	FALSE	Rtn4ip1	reticulon 4 interacting protein 1
ENSMUSG00000041707	2.77452	0.000186352	0.00868941	FALSE	FALSE	FALSE	FALSE	FALSE	1810011H11Rik	RIKEN cDNA 1810011H11 gene
ENSMUSG00000061751	-0.980907	0.00018767	0.00872612	FALSE	FALSE	FALSE	FALSE	FALSE	Kalrn	kalirin, RhoGEF kinase
ENSMUSG00000028701	1.16548	0.000188995	0.00873859	FALSE	FALSE	FALSE	FALSE	FALSE	Lurap1	leucine rich adaptor protein 1
ENSMUSG00000087380	1.43829	0.000189212	0.00873859	FALSE	FALSE	FALSE	FALSE	FALSE	2210408F21Rik	RIKEN cDNA 2210408F21 gene
ENSMUSG00000001211	1.12423	0.000189531	0.00873859	FALSE	FALSE	FALSE	FALSE	FALSE	Agpat3	1-acylglycerol-3-phosphate O-acyltransferase 3
ENSMUSG00000005716	3.12746	0.000190861	0.00877533	FALSE	FALSE	FALSE	FALSE	FALSE	Pvalb	parvalbumin
ENSMUSG00000061306	0.905552	0.000193285	0.00886202	TRUE	FALSE	FALSE	FALSE	TRUE	Slc38a10	solute carrier family 38, member 10
ENSMUSG00000056091	1.73288	0.000194262	0.00888211	FALSE	FALSE	FALSE	FALSE	FALSE	St3gal5	ST3 beta-galactoside alpha-2,3-sialyltransferase 5
ENSMUSG00000051335	-0.999465	0.000195791	0.00892722	FALSE	FALSE	FALSE	FALSE	FALSE	Gfod1	glucose-fructose oxidoreductase domain containing 1
ENSMUSG00000070469	-1.15277	0.000197842	0.00899582	TRUE	TRUE	FALSE	TRUE	TRUE	Adamtsl3	ADAMTS-like 3
ENSMUSG00000099517	-3.00036	0.000199931	0.00906574	FALSE	FALSE	FALSE	FALSE	FALSE	Hist1h3g	histone cluster 1, H3g
ENSMUSG00000021420	0.904514	0.000203541	0.0092041	FALSE	FALSE	FALSE	FALSE	FALSE	Fars2	phenylalanine-tRNA synthetase 2 (mitochondrial)
ENSMUSG00000039328	-1.26066	0.000209011	0.00941239	FALSE	FALSE	FALSE	FALSE	FALSE	Rnf122	ring finger protein 122
ENSMUSG00000044986	1.31968	0.000209291	0.00941239	FALSE	FALSE	FALSE	FALSE	FALSE	Tst	thiosulfate sulfurtransferase, mitochondrial
ENSMUSG00000038871	0.860774	0.000213107	0.00955787	FALSE	FALSE	FALSE	FALSE	FALSE	Bpgm	2,3-bisphosphoglycerate mutase
ENSMUSG00000038776	1.15612	0.000214531	0.0095956	TRUE	FALSE	FALSE	TRUE	FALSE	Ephx1	epoxide hydrolase 1, microsomal
ENSMUSG00000027634	0.813882	0.000216558	0.00963465	FALSE	FALSE	FALSE	FALSE	FALSE	Ndrg3	N-myc downstream regulated gene 3
ENSMUSG00000033739	1.37302	0.000216575	0.00963465	FALSE	FALSE	FALSE	FALSE	FALSE	Fkbpl	FK506 binding protein-like
ENSMUSG00000042745	1.17629	0.00021781	0.00965658	TRUE	TRUE	TRUE	FALSE	TRUE	Id1	inhibitor of DNA binding 1
ENSMUSG00000020672	-3.56572	0.000218241	0.00965658	FALSE	FALSE	FALSE	FALSE	FALSE	Sntg2	syntrophin, gamma 2
ENSMUSG00000021250	-1.06568	0.00022365	0.0098694	FALSE	FALSE	FALSE	FALSE	FALSE	Fos	FBJ osteosarcoma oncogene
ENSMUSG00000038845	0.997465	0.000224635	0.00987083	TRUE	TRUE	TRUE	FALSE	TRUE	Phb	prohibitin
ENSMUSG00000034687	-3.8445	0.000224882	0.00987083	TRUE	TRUE	TRUE	TRUE	TRUE	Fras1	Fraser extracellular matrix complex subunit 1
ENSMUSG00000035674	1.16333	0.000229107	0.0100295	FALSE	FALSE	FALSE	FALSE	FALSE	Ndufa3	NADH dehydrogenase (ubiquinone) 1 alpha subcomplex, 3
ENSMUSG00000034875	1.30987	0.000231196	0.0100941	TRUE	TRUE	TRUE	FALSE	TRUE	Nudt19	nudix (nucleoside diphosphate linked moiety X)-type motif 19
ENSMUSG00000020826	-1.11506	0.000235507	0.0102472	FALSE	FALSE	FALSE	FALSE	FALSE	Nos2	nitric oxide synthase 2, inducible
ENSMUSG00000032380	-1.29877	0.000235948	0.0102472	FALSE	FALSE	FALSE	FALSE	FALSE	Dapk2	death-associated protein kinase 2
ENSMUSG00000002578	-1.8129	0.00023882	0.0103413	FALSE	FALSE	FALSE	FALSE	FALSE	Ikzf4	IKAROS family zinc finger 4
ENSMUSG00000022471	1.17219	0.00023937	0.0103413	FALSE	FALSE	FALSE	FALSE	FALSE	Xrcc6	X-ray repair complementing defective repair in Chinese hamster cells 6
ENSMUSG00000010051	1.22657	0.000240704	0.0103717	TRUE	TRUE	TRUE	TRUE	TRUE	Hyal1	hyaluronoglucosaminidase 1
ENSMUSG00000037447	-1.08075	0.000242513	0.0104157	FALSE	FALSE	FALSE	FALSE	FALSE	Arid5a	AT rich interactive domain 5A (MRF1-like)
ENSMUSG00000055027	2.27953	0.000242992	0.0104157	FALSE	FALSE	FALSE	FALSE	FALSE	Smyd1	SET and MYND domain containing 1
ENSMUSG00000026278	-1.96411	0.000243626	0.0104158	FALSE	FALSE	FALSE	FALSE	FALSE	Bok	BCL2-related ovarian killer
ENSMUSG00000052062	-0.80152	0.000245078	0.0104507	FALSE	FALSE	FALSE	FALSE	FALSE	Pard3b	par-3 family cell polarity regulator beta
ENSMUSG00000078816	-1.23991	0.000248894	0.0105839	FALSE	FALSE	FALSE	FALSE	FALSE	Prkcg	protein kinase C, gamma
ENSMUSG00000058966	1.4952	0.000250116	0.0105839	TRUE	FALSE	FALSE	FALSE	TRUE	Fam57b	family with sequence similarity 57, member B
ENSMUSG00000025202	6.49864	0.000250129	0.0105839	FALSE	FALSE	FALSE	FALSE	FALSE	Scd3	stearoyl-coenzyme A desaturase 3
ENSMUSG00000029198	1.03693	0.000251992	0.0106354	FALSE	FALSE	FALSE	FALSE	FALSE	Grpel1	GrpE-like 1, mitochondrial
ENSMUSG00000033386	1.46799	0.00025495	0.0107327	FALSE	FALSE	FALSE	FALSE	FALSE	Frrs1	ferric-chelate reductase 1
ENSMUSG00000034917	3.65275	0.000256548	0.0107542	FALSE	FALSE	FALSE	FALSE	FALSE	Tjp3	tight junction protein 3
ENSMUSG00000038412	1.07657	0.000256767	0.0107542	FALSE	FALSE	FALSE	FALSE	FALSE	Higd1a	HIG1 domain family, member 1A
ENSMUSG00000071648	1.6477	0.000257532	0.0107588	FALSE	FALSE	FALSE	FALSE	FALSE	Rom1	rod outer segment membrane protein 1
ENSMUSG00000040713	0.806818	0.000260343	0.0108467	TRUE	TRUE	TRUE	TRUE	TRUE	Creg1	cellular repressor of E1A-stimulated genes 1
ENSMUSG00000025937	1.3129	0.000261243	0.0108467	FALSE	FALSE	FALSE	FALSE	FALSE	Lactb2	lactamase, beta 2
ENSMUSG00000027219	-1.05375	0.000261918	0.0108467	FALSE	FALSE	FALSE	FALSE	FALSE	Slc28a2	solute carrier family 28 (sodium-coupled nucleoside transporter), member 2
ENSMUSG00000090486	3.06089	0.000262271	0.0108467	FALSE	FALSE	FALSE	FALSE	FALSE
ENSMUSG00000029642	0.771551	0.000263095	0.0108535	FALSE	FALSE	FALSE	FALSE	FALSE	Polr1d	polymerase (RNA) I polypeptide D
ENSMUSG00000021760	1.52158	0.000265652	0.0109296	TRUE	FALSE	FALSE	FALSE	TRUE	Gpx8	glutathione peroxidase 8 (putative)
ENSMUSG00000023176	2.00139	0.000266268	0.0109296	TRUE	TRUE	TRUE	TRUE	TRUE	Cpn2	carboxypeptidase N, polypeptide 2
ENSMUSG00000032018	1.32036	0.000267582	0.0109562	FALSE	FALSE	FALSE	FALSE	FALSE	Sc5d	sterol-C5-desaturase
ENSMUSG00000054690	1.18059	0.000271733	0.0110986	TRUE	TRUE	TRUE	TRUE	TRUE	Emcn	endomucin
ENSMUSG00000007891	1.17251	0.000287266	0.011704	TRUE	TRUE	TRUE	TRUE	TRUE	Ctsd	cathepsin D
ENSMUSG00000020022	1.06167	0.00028938	0.011761	FALSE	FALSE	FALSE	FALSE	FALSE	Ndufa12	NADH dehydrogenase (ubiquinone) 1 alpha subcomplex, 12
ENSMUSG00000023904	1.03019	0.000290454	0.0117706	FALSE	FALSE	FALSE	FALSE	FALSE	Hcfc1r1	host cell factor C1 regulator 1 (XPO1-dependent)
ENSMUSG00000027342	-0.819471	0.00029191	0.0117706	FALSE	FALSE	FALSE	FALSE	FALSE	Pcna	proliferating cell nuclear antigen
ENSMUSG00000056328	3.30734	0.000291978	0.0117706	FALSE	FALSE	FALSE	FALSE	FALSE	Myh1	myosin, heavy polypeptide 1, skeletal muscle, adult
ENSMUSG00000039640	1.29482	0.000292478	0.0117706	FALSE	FALSE	FALSE	FALSE	FALSE	Mrpl12	mitochondrial ribosomal protein L12
ENSMUSG00000029772	-1.06943	0.000293323	0.0117758	TRUE	TRUE	TRUE	TRUE	FALSE	Ahcyl2	S-adenosylhomocysteine hydrolase-like 2
ENSMUSG00000029135	-0.936586	0.000295071	0.0118172	FALSE	FALSE	FALSE	FALSE	FALSE	Fosl2	fos-like antigen 2
ENSMUSG00000050777	2.34612	0.00029635	0.0118396	FALSE	FALSE	FALSE	FALSE	FALSE	Tmem37	transmembrane protein 37
ENSMUSG00000026463	-0.897201	0.00029833	0.0118898	FALSE	FALSE	FALSE	FALSE	FALSE	Atp2b4	ATPase, Ca++ transporting, plasma membrane 4
ENSMUSG00000025791	1.12078	0.000299327	0.0119008	FALSE	FALSE	FALSE	FALSE	FALSE	Pgm2	phosphoglucomutase 2
ENSMUSG00000019080	1.69486	0.000304676	0.0120843	FALSE	FALSE	FALSE	FALSE	FALSE	Mfsd3	major facilitator superfamily domain containing 3
ENSMUSG00000035954	-0.782235	0.000307997	0.0121614	FALSE	FALSE	FALSE	FALSE	FALSE	Dock4	dedicator of cytokinesis 4
ENSMUSG00000029552	-1.40516	0.000308098	0.0121614	FALSE	FALSE	FALSE	FALSE	FALSE	Tes	testis derived transcript
ENSMUSG00000038302	1.05304	0.000310925	0.0122436	TRUE	TRUE	TRUE	FALSE	TRUE	Afg1l	AFG1 like ATPase
ENSMUSG00000019082	1.51636	0.00031412	0.0123216	FALSE	FALSE	FALSE	FALSE	FALSE	Slc25a22	solute carrier family 25 (mitochondrial carrier, glutamate), member 22
ENSMUSG00000018677	1.25433	0.000314427	0.0123216	FALSE	FALSE	FALSE	FALSE	FALSE	Slc25a39	solute carrier family 25, member 39
ENSMUSG00000020181	-1.02142	0.000315664	0.0123216	FALSE	FALSE	FALSE	FALSE	FALSE	Nav3	neuron navigator 3
ENSMUSG00000088990	-2.4824	0.000315899	0.0123216	FALSE	FALSE	FALSE	FALSE	FALSE
ENSMUSG00000027412	-1.2225	0.000317744	0.0123642	TRUE	FALSE	FALSE	FALSE	TRUE	Lpin3	lipin 3
ENSMUSG00000024436	0.977842	0.000318732	0.0123734	FALSE	FALSE	FALSE	FALSE	FALSE	Mrps18b	mitochondrial ribosomal protein S18B
ENSMUSG00000025722	0.89402	0.000322272	0.0124338	FALSE	FALSE	FALSE	FALSE	FALSE	Wdr73	WD repeat domain 73
ENSMUSG00000021606	1.11672	0.000322444	0.0124338	FALSE	FALSE	FALSE	FALSE	FALSE	Ndufs6	NADH dehydrogenase (ubiquinone) Fe-S protein 6
ENSMUSG00000033526	1.05922	0.000323429	0.0124338	FALSE	FALSE	FALSE	FALSE	FALSE	Ppip5k1	diphosphoinositol pentakisphosphate kinase 1
ENSMUSG00000001739	-0.960347	0.000323434	0.0124338	TRUE	TRUE	TRUE	FALSE	TRUE	Cldn15	claudin 15
ENSMUSG00000029778	-1.0936	0.000324066	0.0124338	TRUE	TRUE	TRUE	TRUE	TRUE	Adcyap1r1	adenylate cyclase activating polypeptide 1 receptor 1
ENSMUSG00000049580	1.49786	0.00032689	0.0125131	TRUE	TRUE	TRUE	TRUE	TRUE	Tsku	tsukushi, small leucine rich proteoglycan
ENSMUSG00000030790	-1.3636	0.000335069	0.0127964	TRUE	TRUE	TRUE	TRUE	TRUE	Adm	adrenomedullin
ENSMUSG00000041731	-1.56115	0.000336918	0.0128372	FALSE	FALSE	FALSE	FALSE	FALSE	Pgm5	phosphoglucomutase 5
ENSMUSG00000033105	1.35499	0.000338941	0.0128844	FALSE	FALSE	FALSE	FALSE	FALSE	Lss	lanosterol synthase
ENSMUSG00000036109	-1.82888	0.000341338	0.0128906	FALSE	FALSE	FALSE	FALSE	FALSE	Mbnl3	muscleblind like splicing factor 3
ENSMUSG00000030428	-2.06777	0.000341872	0.0128906	FALSE	FALSE	FALSE	FALSE	FALSE	Ttyh1	tweety family member 1
ENSMUSG00000020593	1.2789	0.000342544	0.0128906	FALSE	FALSE	FALSE	FALSE	FALSE	Lpin1	lipin 1
ENSMUSG00000037022	0.91167	0.000342702	0.0128906	FALSE	FALSE	FALSE	FALSE	FALSE	Mmaa	methylmalonic aciduria (cobalamin deficiency) type A
ENSMUSG00000035441	-0.922139	0.000343019	0.0128906	FALSE	FALSE	FALSE	FALSE	FALSE	Myo1d	myosin ID
ENSMUSG00000000416	-1.65869	0.000344818	0.0129287	FALSE	FALSE	FALSE	FALSE	FALSE	Cttnbp2	cortactin binding protein 2
ENSMUSG00000071655	0.890287	0.000346399	0.0129585	FALSE	FALSE	FALSE	FALSE	FALSE	Ubxn1	UBX domain protein 1
ENSMUSG00000010064	-2.45297	0.000354048	0.0131904	FALSE	FALSE	FALSE	FALSE	FALSE	Slc38a3	solute carrier family 38, member 3
ENSMUSG00000023079	1.05449	0.000354202	0.0131904	FALSE	FALSE	FALSE	FALSE	FALSE	Gtf2ird1	general transcription factor II I repeat domain-containing 1
ENSMUSG00000078349	-1.54864	0.000357641	0.0132884	FALSE	FALSE	FALSE	FALSE	FALSE
ENSMUSG00000035311	0.869526	0.000360766	0.0133586	FALSE	FALSE	FALSE	FALSE	FALSE	Gnptab	N-acetylglucosamine-1-phosphate transferase, alpha and beta subunits
ENSMUSG00000056427	1.2034	0.000361152	0.0133586	TRUE	TRUE	TRUE	TRUE	TRUE	Slit3	slit guidance ligand 3
ENSMUSG00000071657	1.22086	0.000363793	0.0133769	TRUE	FALSE	FALSE	FALSE	TRUE	Bscl2	Berardinelli-Seip congenital lipodystrophy 2 (seipin)
ENSMUSG00000059734	1.08387	0.000365618	0.0133769	TRUE	TRUE	TRUE	TRUE	TRUE	Ndufs8	NADH dehydrogenase (ubiquinone) Fe-S protein 8
ENSMUSG00000022013	1.29661	0.000365722	0.0133769	FALSE	FALSE	FALSE	FALSE	FALSE	Dnajc15	DnaJ heat shock protein family (Hsp40) member C15
ENSMUSG00000021699	0.980358	0.000366711	0.0133769	FALSE	FALSE	FALSE	FALSE	FALSE	Pde4d	phosphodiesterase 4D, cAMP specific
ENSMUSG00000030249	0.986473	0.000366862	0.0133769	FALSE	FALSE	FALSE	FALSE	FALSE	Abcc9	ATP-binding cassette, sub-family C (CFTR/MRP), member 9
ENSMUSG00000039530	-1.05787	0.000366985	0.0133769	FALSE	FALSE	FALSE	FALSE	FALSE	Tusc3	tumor suppressor candidate 3
ENSMUSG00000113637	3.11043	0.000367337	0.0133769	FALSE	FALSE	FALSE	FALSE	FALSE
ENSMUSG00000040339	-1.22721	0.000370201	0.0134515	FALSE	FALSE	FALSE	FALSE	FALSE	Fam102b	family with sequence similarity 102, member B
ENSMUSG00000038143	-0.871412	0.000381398	0.0138278	FALSE	FALSE	FALSE	FALSE	FALSE	Stox2	storkhead box 2
ENSMUSG00000061397	2.87876	0.00039041	0.0141234	FALSE	FALSE	FALSE	FALSE	FALSE	Krt79	keratin 79
ENSMUSG00000074151	-1.01116	0.000392256	0.0141591	FALSE	FALSE	FALSE	FALSE	FALSE	Nlrc5	NLR family, CARD domain containing 5
ENSMUSG00000086311	4.37215	0.00039354	0.0141743	FALSE	FALSE	FALSE	FALSE	FALSE
ENSMUSG00000074505	-3.02054	0.000394782	0.014188	FALSE	FALSE	FALSE	FALSE	FALSE	Fat3	FAT atypical cadherin 3
ENSMUSG00000020021	-1.05134	0.000395847	0.0141897	FALSE	FALSE	FALSE	FALSE	FALSE	Fgd6	FYVE, RhoGEF and PH domain containing 6
ENSMUSG00000075273	1.17232	0.000397322	0.0141897	FALSE	FALSE	FALSE	FALSE	FALSE	Ttc30b	tetratricopeptide repeat domain 30B
ENSMUSG00000032633	0.872382	0.000397446	0.0141897	FALSE	FALSE	FALSE	FALSE	FALSE	Flcn	folliculin
ENSMUSG00000041697	1.31584	0.000398278	0.0141897	FALSE	FALSE	FALSE	FALSE	FALSE	Cox6a1	cytochrome c oxidase subunit VIa polypeptide 1
ENSMUSG00000097787	2.41665	0.000402005	0.0142916	FALSE	FALSE	FALSE	FALSE	FALSE	2700046G09Rik	RIKEN cDNA 2700046G09 gene
ENSMUSG00000043122	1.17335	0.000403913	0.0143285	FALSE	FALSE	FALSE	FALSE	FALSE	A530016L24Rik	RIKEN cDNA A530016L24 gene
ENSMUSG00000024082	1.01636	0.000420078	0.0148699	TRUE	FALSE	TRUE	FALSE	FALSE	Ndufaf7	NADH dehydrogenase (ubiquinone) 1 alpha subcomplex assembly factor 7
ENSMUSG00000063694	1.17238	0.000423364	0.014954	FALSE	FALSE	FALSE	FALSE	FALSE	Cycs	cytochrome c, somatic
ENSMUSG00000039533	2.8059	0.000428561	0.0150769	FALSE	FALSE	FALSE	FALSE	FALSE	Mmd2	monocyte to macrophage differentiation-associated 2
ENSMUSG00000035226	2.05959	0.000428675	0.0150769	FALSE	FALSE	FALSE	FALSE	FALSE	Rims4	regulating synaptic membrane exocytosis 4
ENSMUSG00000025316	-0.995891	0.000434374	0.0152272	FALSE	FALSE	FALSE	FALSE	FALSE	Banp	BTG3 associated nuclear protein
ENSMUSG00000021731	0.845998	0.000435187	0.0152272	FALSE	FALSE	FALSE	FALSE	FALSE	Mrps30	mitochondrial ribosomal protein S30
ENSMUSG00000046879	-0.833292	0.000435723	0.0152272	FALSE	FALSE	FALSE	FALSE	FALSE	Irgm1	immunity-related GTPase family M member 1
ENSMUSG00000024338	-1.00868	0.000437761	0.015266	FALSE	FALSE	FALSE	FALSE	FALSE	Psmb8	proteasome (prosome, macropain) subunit, beta type 8 (large multifunctional peptidase 7)
ENSMUSG00000047749	-2.01263	0.000442788	0.0153891	FALSE	FALSE	FALSE	FALSE	FALSE	Zc3hav1l	zinc finger CCCH-type, antiviral 1-like
ENSMUSG00000031987	0.82887	0.00044316	0.0153891	FALSE	FALSE	FALSE	FALSE	FALSE	Egln1	egl-9 family hypoxia-inducible factor 1
ENSMUSG00000042254	3.71899	0.000447747	0.0155121	TRUE	TRUE	TRUE	TRUE	TRUE	Cilp	cartilage intermediate layer protein, nucleotide pyrophosphohydrolase
ENSMUSG00000037523	0.794113	0.000448589	0.0155121	FALSE	FALSE	FALSE	FALSE	FALSE	Mavs	mitochondrial antiviral signaling protein
ENSMUSG00000045294	1.2599	0.000450679	0.0155517	FALSE	FALSE	FALSE	FALSE	FALSE	Insig1	insulin induced gene 1
ENSMUSG00000024526	1.73697	0.000452567	0.0155842	FALSE	FALSE	FALSE	FALSE	FALSE	Cidea	cell death-inducing DNA fragmentation factor, alpha subunit-like effector A
ENSMUSG00000041836	-0.998906	0.000454834	0.0156234	TRUE	FALSE	TRUE	FALSE	FALSE	Ptpre	protein tyrosine phosphatase, receptor type, E
ENSMUSG00000020458	0.821785	0.00045605	0.0156234	TRUE	FALSE	FALSE	FALSE	TRUE	Rtn4	reticulon 4
ENSMUSG00000027361	-0.99387	0.000456551	0.0156234	FALSE	FALSE	FALSE	FALSE	FALSE	Gabpb1	GA repeat binding protein, beta 1
ENSMUSG00000021114	0.871485	0.000457758	0.0156322	FALSE	FALSE	FALSE	FALSE	FALSE	Atp6v1d	ATPase, H+ transporting, lysosomal V1 subunit D
ENSMUSG00000060550	-1.6385	0.00046279	0.0157713	TRUE	TRUE	TRUE	TRUE	TRUE	H2-Q7	histocompatibility 2, Q region locus 7
ENSMUSG00000034981	1.2138	0.000465586	0.0158338	FALSE	FALSE	FALSE	FALSE	FALSE	Parm1	prostate androgen-regulated mucin-like protein 1
ENSMUSG00000024099	1.10118	0.000467194	0.0158462	TRUE	FALSE	TRUE	FALSE	FALSE	Ndufv2	NADH dehydrogenase (ubiquinone) flavoprotein 2
ENSMUSG00000078853	-1.0951	0.000467877	0.0158462	FALSE	FALSE	FALSE	FALSE	FALSE	Igtp	interferon gamma induced GTPase
ENSMUSG00000048376	-0.909574	0.000473458	0.0159817	TRUE	TRUE	TRUE	TRUE	TRUE	F2r	coagulation factor II (thrombin) receptor
ENSMUSG00000006517	1.48812	0.00047382	0.0159817	FALSE	FALSE	FALSE	FALSE	FALSE	Mvd	mevalonate (diphospho) decarboxylase
ENSMUSG00000041688	-0.9246	0.000474856	0.0159835	FALSE	FALSE	FALSE	FALSE	FALSE	Amot	angiomotin
ENSMUSG00000057003	3.71106	0.000476497	0.0159835	FALSE	FALSE	FALSE	FALSE	FALSE	Myh4	myosin, heavy polypeptide 4, skeletal muscle
ENSMUSG00000044072	-1.13458	0.000477314	0.0159835	FALSE	FALSE	FALSE	FALSE	FALSE	Eml6	echinoderm microtubule associated protein like 6
ENSMUSG00000027931	-1.00905	0.000477757	0.0159835	FALSE	FALSE	FALSE	FALSE	FALSE	Npr1	natriuretic peptide receptor 1
ENSMUSG00000026582	-1.88068	0.000480655	0.0160478	FALSE	FALSE	FALSE	FALSE	FALSE	Sele	selectin, endothelial cell
ENSMUSG00000045867	0.989384	0.000484442	0.0161248	FALSE	FALSE	FALSE	FALSE	FALSE	Cradd	CASP2 and RIPK1 domain containing adaptor with death domain
ENSMUSG00000030884	1.02679	0.000484921	0.0161248	FALSE	FALSE	FALSE	FALSE	FALSE	Uqcrc2	ubiquinol cytochrome c reductase core protein 2
ENSMUSG00000087433	4.25674	0.000486852	0.0161564	FALSE	FALSE	FALSE	FALSE	FALSE	Gm14167	predicted gene 14167
ENSMUSG00000105504	-1.16483	0.000488949	0.0161934	FALSE	FALSE	FALSE	FALSE	FALSE	Gbp5	guanylate binding protein 5
ENSMUSG00000011256	-1.11466	0.000492683	0.0162842	FALSE	FALSE	FALSE	FALSE	FALSE	Adam19	a disintegrin and metallopeptidase domain 19 (meltrin beta)
ENSMUSG00000005823	0.792018	0.000497717	0.0163449	TRUE	FALSE	FALSE	FALSE	TRUE	Gpr108	G protein-coupled receptor 108
ENSMUSG00000020674	-0.799781	0.000497879	0.0163449	TRUE	TRUE	TRUE	TRUE	TRUE	Pxdn	peroxidasin
ENSMUSG00000022964	0.775641	0.000498215	0.0163449	FALSE	FALSE	FALSE	FALSE	FALSE	Tmem50b	transmembrane protein 50B
ENSMUSG00000049422	1.26475	0.00049849	0.0163449	TRUE	FALSE	FALSE	FALSE	TRUE	Chchd10	coiled-coil-helix-coiled-coil-helix domain containing 10
ENSMUSG00000030247	1.03535	0.000501544	0.0164123	FALSE	FALSE	FALSE	FALSE	FALSE	Kcnj8	potassium inwardly-rectifying channel, subfamily J, member 8
ENSMUSG00000037366	1.4851	0.000505331	0.0165035	FALSE	FALSE	FALSE	FALSE	FALSE	Pafah2	platelet-activating factor acetylhydrolase 2
ENSMUSG00000022941	1.29971	0.000510006	0.0165919	FALSE	FALSE	FALSE	FALSE	FALSE	Ripply3	ripply transcriptional repressor 3
ENSMUSG00000029017	0.928991	0.000510053	0.0165919	FALSE	FALSE	FALSE	FALSE	FALSE	Pmpcb	peptidase (mitochondrial processing) beta
ENSMUSG00000007122	3.44697	0.000511444	0.0166043	TRUE	TRUE	TRUE	TRUE	TRUE	Casq1	calsequestrin 1
ENSMUSG00000038522	2.94396	0.000513223	0.0166292	FALSE	FALSE	FALSE	FALSE	FALSE	Mfsd4b1	major facilitator superfamily domain containing 4B1
ENSMUSG00000025545	1.303	0.000515931	0.0166841	TRUE	FALSE	TRUE	FALSE	FALSE	Clybl	citrate lyase beta like
ENSMUSG00000035681	-1.68056	0.000519815	0.0167768	FALSE	FALSE	FALSE	FALSE	FALSE	Kcnc2	potassium voltage gated channel, Shaw-related subfamily, member 2
ENSMUSG00000052374	3.65765	0.000521732	0.0167781	FALSE	FALSE	FALSE	FALSE	FALSE	Actn2	actinin alpha 2
ENSMUSG00000000876	0.989167	0.000521895	0.0167781	FALSE	FALSE	FALSE	FALSE	FALSE	Pxmp4	peroxisomal membrane protein 4
ENSMUSG00000034795	2.0486	0.000525875	0.0168731	FALSE	FALSE	FALSE	FALSE	FALSE	Ccdc122	coiled-coil domain containing 122
ENSMUSG00000070520	-0.944235	0.000537663	0.0171858	FALSE	FALSE	FALSE	FALSE	FALSE	Nsmce3	NSE3 homolog, SMC5-SMC6 complex component
ENSMUSG00000052512	1.41355	0.000537708	0.0171858	FALSE	FALSE	FALSE	FALSE	FALSE	Nav2	neuron navigator 2
ENSMUSG00000024642	-0.808115	0.000540645	0.0172229	TRUE	FALSE	FALSE	FALSE	TRUE	Tle4	transducin-like enhancer of split 4
ENSMUSG00000021951	1.23241	0.000540963	0.0172229	FALSE	FALSE	FALSE	FALSE	FALSE	Eef1akmt1	EEF1A alpha lysine methyltransferase 1
ENSMUSG00000051747	3.17196	0.00055593	0.0176653	FALSE	FALSE	FALSE	FALSE	FALSE	Ttn	titin
ENSMUSG00000064345	2.30242	0.000568955	0.0180443	FALSE	FALSE	FALSE	FALSE	FALSE	ND2	NADH dehydrogenase subunit 2
ENSMUSG00000036599	1.2719	0.000573374	0.0181495	FALSE	FALSE	FALSE	FALSE	FALSE	Chst12	carbohydrate sulfotransferase 12
ENSMUSG00000026436	-0.761048	0.000580258	0.0183322	FALSE	FALSE	FALSE	FALSE	FALSE	Elk4	ELK4, member of ETS oncogene family
ENSMUSG00000056629	1.17833	0.000582807	0.0183774	TRUE	TRUE	TRUE	TRUE	TRUE	Fkbp2	FK506 binding protein 2
ENSMUSG00000002055	-2.66272	0.00058621	0.0184494	FALSE	FALSE	FALSE	FALSE	FALSE	Spag5	sperm associated antigen 5
ENSMUSG00000050914	2.59919	0.000594533	0.0186756	FALSE	FALSE	FALSE	FALSE	FALSE	Ankrd37	ankyrin repeat domain 37
ENSMUSG00000028295	1.07881	0.00060412	0.0189406	FALSE	FALSE	FALSE	FALSE	FALSE	Smim8	small integral membrane protein 8
ENSMUSG00000025790	-0.982442	0.000609503	0.019073	FALSE	FALSE	FALSE	FALSE	FALSE	Slco3a1	solute carrier organic anion transporter family, member 3a1
ENSMUSG00000017386	1.29164	0.000616282	0.0192486	FALSE	FALSE	FALSE	FALSE	FALSE	Traf4	TNF receptor associated factor 4
ENSMUSG00000056116	-0.774891	0.000623544	0.0194081	TRUE	TRUE	TRUE	TRUE	TRUE	H2-T22	histocompatibility 2, T region locus 22
ENSMUSG00000027401	6.54774	0.000623749	0.0194081	FALSE	FALSE	FALSE	FALSE	FALSE	Tgm3	transglutaminase 3, E polypeptide
ENSMUSG00000010914	1.20571	0.000625955	0.0194237	TRUE	FALSE	FALSE	FALSE	TRUE	Pdhx	pyruvate dehydrogenase complex, component X
ENSMUSG00000040187	1.60309	0.000626611	0.0194237	FALSE	FALSE	FALSE	FALSE	FALSE	Arntl2	aryl hydrocarbon receptor nuclear translocator-like 2
ENSMUSG00000053580	-0.866461	0.000631406	0.0195356	FALSE	FALSE	FALSE	FALSE	FALSE	Tanc2	tetratricopeptide repeat, ankyrin repeat and coiled-coil containing 2
ENSMUSG00000022820	1.307	0.000633924	0.0195767	FALSE	FALSE	FALSE	FALSE	FALSE	Ndufb4	NADH dehydrogenase (ubiquinone) 1 beta subcomplex 4
ENSMUSG00000031511	-0.786347	0.000640816	0.0197525	FALSE	FALSE	FALSE	FALSE	FALSE	Arhgef7	Rho guanine nucleotide exchange factor (GEF7)
ENSMUSG00000097617	-1.29152	0.00064555	0.0198612	FALSE	FALSE	FALSE	FALSE	FALSE
ENSMUSG00000030725	1.5841	0.00064702	0.0198693	FALSE	FALSE	FALSE	FALSE	FALSE	Lipt2	lipoyl(octanoyl) transferase 2 (putative)
ENSMUSG00000020264	1.2962	0.00065582	0.020102	FALSE	FALSE	FALSE	FALSE	FALSE	Slc36a2	solute carrier family 36 (proton/amino acid symporter), member 2
ENSMUSG00000030986	0.976657	0.000657737	0.0201233	FALSE	FALSE	FALSE	FALSE	FALSE	Dhx32	DEAH (Asp-Glu-Ala-His) box polypeptide 32
ENSMUSG00000004626	1.01851	0.000664613	0.0202582	TRUE	FALSE	FALSE	TRUE	FALSE	Stxbp2	syntaxin binding protein 2
ENSMUSG00000036751	1.02637	0.000665686	0.0202582	FALSE	FALSE	FALSE	FALSE	FALSE	Cox6b1	cytochrome c oxidase, subunit VIb polypeptide 1
ENSMUSG00000025650	3.04046	0.000667764	0.0202582	TRUE	TRUE	TRUE	TRUE	TRUE	Col7a1	collagen, type VII, alpha 1
ENSMUSG00000001036	-0.622731	0.000667838	0.0202582	FALSE	FALSE	FALSE	FALSE	FALSE	Epn2	epsin 2
ENSMUSG00000018566	1.39789	0.000668298	0.0202582	FALSE	FALSE	FALSE	FALSE	FALSE	Slc2a4	solute carrier family 2 (facilitated glucose transporter), member 4
ENSMUSG00000022617	0.802973	0.000677396	0.0204696	FALSE	FALSE	FALSE	FALSE	FALSE	Chkb	choline kinase beta
ENSMUSG00000050860	1.83631	0.000677759	0.0204696	TRUE	FALSE	FALSE	FALSE	TRUE	Phospho1	phosphatase, orphan 1
ENSMUSG00000047881	-1.08627	0.000679857	0.0204953	FALSE	FALSE	FALSE	FALSE	FALSE	Rell1	RELT-like 1
ENSMUSG00000050144	0.982915	0.000689368	0.0207441	FALSE	FALSE	FALSE	FALSE	FALSE	Slc25a44	solute carrier family 25, member 44
ENSMUSG00000022450	0.817039	0.000693602	0.020799	FALSE	FALSE	FALSE	FALSE	FALSE	Ndufa6	NADH dehydrogenase (ubiquinone) 1 alpha subcomplex, 6 (B14)
ENSMUSG00000038167	-1.70801	0.00069372	0.020799	FALSE	FALSE	FALSE	FALSE	FALSE	Plekhg6	pleckstrin homology domain containing, family G (with RhoGef domain) member 6
ENSMUSG00000079293	-1.65676	0.000696436	0.0208424	FALSE	FALSE	FALSE	FALSE	FALSE	Clec7a	C-type lectin domain family 7, member a
ENSMUSG00000085913	-1.81716	0.000698731	0.020848	FALSE	FALSE	FALSE	FALSE	FALSE
ENSMUSG00000026889	-0.954664	0.000701121	0.020848	FALSE	FALSE	FALSE	FALSE	FALSE	Rbm18	RNA binding motif protein 18
ENSMUSG00000039956	1.35237	0.000701482	0.020848	FALSE	FALSE	FALSE	FALSE	FALSE	Mrap	melanocortin 2 receptor accessory protein
ENSMUSG00000024533	0.928878	0.000703349	0.020848	FALSE	FALSE	FALSE	FALSE	FALSE	Spire1	spire type actin nucleation factor 1
ENSMUSG00000086938	1.42177	0.000704142	0.020848	FALSE	FALSE	FALSE	FALSE	FALSE	4930481A15Rik	RIKEN cDNA 4930481A15 gene
ENSMUSG00000050312	1.06239	0.000704223	0.020848	FALSE	FALSE	FALSE	FALSE	FALSE	Nsun3	NOL1/NOP2/Sun domain family member 3
ENSMUSG00000052456	0.843009	0.000706184	0.0208686	TRUE	FALSE	FALSE	FALSE	TRUE	Asna1	arsA arsenite transporter, ATP-binding, homolog 1 (bacterial)
ENSMUSG00000025355	0.987211	0.000710298	0.0209525	TRUE	TRUE	TRUE	TRUE	TRUE	Mmp19	matrix metallopeptidase 19
ENSMUSG00000030789	-2.00229	0.00071213	0.0209619	TRUE	TRUE	TRUE	TRUE	TRUE	Itgax	integrin alpha X
ENSMUSG00000067203	-1.00042	0.000713163	0.0209619	FALSE	FALSE	FALSE	FALSE	FALSE
ENSMUSG00000031004	-1.90285	0.000720756	0.0211473	FALSE	FALSE	FALSE	FALSE	FALSE	Mki67	antigen identified by monoclonal antibody Ki 67
ENSMUSG00000001755	1.15285	0.000723374	0.0211501	TRUE	TRUE	TRUE	TRUE	TRUE	Coasy	Coenzyme A synthase
ENSMUSG00000027809	1.19446	0.000724592	0.0211501	TRUE	FALSE	TRUE	FALSE	FALSE	Etfdh	electron transferring flavoprotein, dehydrogenase
ENSMUSG00000015980	1.60894	0.000724705	0.0211501	FALSE	FALSE	FALSE	FALSE	FALSE	Lrrc27	leucine rich repeat containing 27
ENSMUSG00000079523	-1.35081	0.000739293	0.0215376	FALSE	FALSE	FALSE	FALSE	FALSE	Tmsb10	thymosin, beta 10
ENSMUSG00000001467	1.04781	0.000742844	0.0216028	FALSE	FALSE	FALSE	FALSE	FALSE	Cyp51	cytochrome P450, family 51
ENSMUSG00000074577	-2.15591	0.000744344	0.0216083	FALSE	FALSE	FALSE	FALSE	FALSE	Ripor3	RIPOR family member 3
ENSMUSG00000021868	1.18262	0.000747194	0.0216474	TRUE	FALSE	FALSE	FALSE	TRUE	Ppif	peptidylprolyl isomerase F (cyclophilin F)
ENSMUSG00000039126	1.0765	0.000748323	0.0216474	FALSE	FALSE	FALSE	FALSE	FALSE	Prune2	prune homolog 2
ENSMUSG00000039601	-1.22953	0.000750069	0.0216599	FALSE	FALSE	FALSE	FALSE	FALSE	Rcan2	regulator of calcineurin 2
ENSMUSG00000030208	-1.00721	0.000754121	0.0217387	FALSE	FALSE	FALSE	FALSE	FALSE	Emp1	epithelial membrane protein 1
ENSMUSG00000028211	-0.963517	0.000756093	0.0217575	FALSE	FALSE	FALSE	FALSE	FALSE	Trp53inp1	transformation related protein 53 inducible nuclear protein 1
ENSMUSG00000030865	-1.40524	0.000765484	0.0219419	FALSE	FALSE	FALSE	FALSE	FALSE	Chp2	calcineurin-like EF hand protein 2
ENSMUSG00000095041	0.691727	0.000766894	0.0219419	FALSE	FALSE	FALSE	FALSE	FALSE
ENSMUSG00000020434	3.60102	0.000768014	0.0219419	FALSE	FALSE	FALSE	FALSE	FALSE	4921536K21Rik	RIKEN cDNA 4921536K21 gene
ENSMUSG00000032508	-0.805149	0.000768849	0.0219419	FALSE	FALSE	FALSE	FALSE	FALSE	Myd88	myeloid differentiation primary response gene 88
ENSMUSG00000039976	-0.953133	0.000769166	0.0219419	TRUE	FALSE	FALSE	FALSE	TRUE	Tbc1d16	TBC1 domain family, member 16
ENSMUSG00000021903	-0.85116	0.000772892	0.0220101	TRUE	TRUE	TRUE	TRUE	TRUE	Galnt15	polypeptide N-acetylgalactosaminyltransferase 15
ENSMUSG00000107002	0.834439	0.000776067	0.0220623	TRUE	TRUE	TRUE	FALSE	TRUE	0610012G03Rik	RIKEN cDNA 0610012G03 gene
ENSMUSG00000046269	-1.4331	0.000778205	0.0220849	FALSE	FALSE	FALSE	FALSE	FALSE	Usp27x	ubiquitin specific peptidase 27, X chromosome
ENSMUSG00000041119	-1.1251	0.000787673	0.0222929	FALSE	FALSE	FALSE	FALSE	FALSE	Pde9a	phosphodiesterase 9A
ENSMUSG00000018076	-0.711636	0.000788278	0.0222929	FALSE	FALSE	FALSE	FALSE	FALSE	Med13l	mediator complex subunit 13-like
ENSMUSG00000002010	0.943025	0.000789597	0.0222929	TRUE	FALSE	FALSE	FALSE	TRUE	Idh3g	isocitrate dehydrogenase 3 (NAD+), gamma
ENSMUSG00000089371	-1.97223	0.000792824	0.0223457	FALSE	FALSE	FALSE	FALSE	FALSE	Mir1938	microRNA 1938
ENSMUSG00000017778	0.843577	0.000794777	0.0223624	FALSE	FALSE	FALSE	FALSE	FALSE	Cox7c	cytochrome c oxidase subunit VIIc
ENSMUSG00000051855	-1.45387	0.000796229	0.0223651	TRUE	TRUE	TRUE	TRUE	TRUE	Mest	mesoderm specific transcript
ENSMUSG00000018893	2.68324	0.000804705	0.0225646	FALSE	FALSE	FALSE	FALSE	FALSE	Mb	myoglobin
ENSMUSG00000024978	1.53257	0.000810992	0.0226534	FALSE	FALSE	FALSE	FALSE	FALSE	Gpam	glycerol-3-phosphate acyltransferase, mitochondrial
ENSMUSG00000003865	1.10314	0.000811206	0.0226534	FALSE	FALSE	FALSE	FALSE	FALSE	Gys1	glycogen synthase 1, muscle
ENSMUSG00000028613	-2.53194	0.000812	0.0226534	FALSE	FALSE	FALSE	FALSE	FALSE	Lrp8	low density lipoprotein receptor-related protein 8, apolipoprotein e receptor
ENSMUSG00000025025	0.740405	0.000818066	0.022784	TRUE	FALSE	FALSE	FALSE	TRUE	Mxi1	MAX interactor 1, dimerization protein
ENSMUSG00000033871	1.371	0.000819764	0.0227928	FALSE	FALSE	FALSE	FALSE	FALSE	Ppargc1b	peroxisome proliferative activated receptor, gamma, coactivator 1 beta
ENSMUSG00000018574	1.08337	0.000823044	0.0228454	TRUE	FALSE	TRUE	FALSE	FALSE	Acadvl	acyl-Coenzyme A dehydrogenase, very long chain
ENSMUSG00000022244	1.22216	0.00082955	0.0229872	FALSE	FALSE	FALSE	FALSE	FALSE	Amacr	alpha-methylacyl-CoA racemase
ENSMUSG00000042523	-0.899796	0.000831383	0.0229993	FALSE	FALSE	FALSE	FALSE	FALSE	Dnal1	dynein, axonemal, light chain 1
ENSMUSG00000049303	1.84594	0.000834471	0.023046	TRUE	FALSE	FALSE	FALSE	TRUE	Syt12	synaptotagmin XII
ENSMUSG00000036186	1.876	0.000837603	0.0230806	FALSE	FALSE	FALSE	FALSE	FALSE	Fam69b	family with sequence similarity 69, member B
ENSMUSG00000043716	-0.727368	0.00083853	0.0230806	FALSE	FALSE	FALSE	FALSE	FALSE	Rpl7	ribosomal protein L7
ENSMUSG00000005373	1.6913	0.00084088	0.0231066	TRUE	TRUE	TRUE	FALSE	TRUE	Mlxipl	MLX interacting protein-like
ENSMUSG00000037736	-0.781629	0.00084319	0.0231315	FALSE	FALSE	FALSE	FALSE	FALSE	Limch1	LIM and calponin homology domains 1
ENSMUSG00000027709	1.018	0.000855681	0.0234351	TRUE	TRUE	TRUE	FALSE	TRUE	Mccc1	methylcrotonoyl-Coenzyme A carboxylase 1 (alpha)
ENSMUSG00000039001	-1.01065	0.000860177	0.0235191	FALSE	FALSE	FALSE	FALSE	FALSE	Rps21	ribosomal protein S21
ENSMUSG00000056895	-3.12359	0.000864315	0.0235564	FALSE	FALSE	FALSE	FALSE	FALSE	Hist3h2ba	histone cluster 3, H2ba
ENSMUSG00000095217	-2.46977	0.000864404	0.0235564	FALSE	FALSE	FALSE	FALSE	FALSE	Hist1h2bn	histone cluster 1, H2bn
ENSMUSG00000028127	1.2816	0.000868541	0.0236301	FALSE	FALSE	FALSE	FALSE	FALSE	Abcd3	ATP-binding cassette, sub-family D (ALD), member 3
ENSMUSG00000026201	0.675383	0.000888794	0.0241412	FALSE	FALSE	FALSE	FALSE	FALSE	Stk16	serine/threonine kinase 16
ENSMUSG00000024941	0.709967	0.000892678	0.0242067	FALSE	FALSE	FALSE	FALSE	FALSE	Scyl1	SCY1-like 1 (S. cerevisiae)
ENSMUSG00000033256	-1.05011	0.000897812	0.0243059	FALSE	FALSE	FALSE	FALSE	FALSE	Shf	Src homology 2 domain containing F
ENSMUSG00000016128	-0.698464	0.000904539	0.0244478	FALSE	FALSE	FALSE	FALSE	FALSE	Stard13	StAR-related lipid transfer (START) domain containing 13
ENSMUSG00000068452	-6.62861	0.000920416	0.0248361	FALSE	FALSE	FALSE	FALSE	FALSE	Duox2	dual oxidase 2
ENSMUSG00000037266	-0.77811	0.000937048	0.0252436	TRUE	FALSE	TRUE	FALSE	FALSE	Rsrp1	arginine/serine rich protein 1
ENSMUSG00000049090	0.960373	0.000944615	0.0254058	FALSE	FALSE	FALSE	FALSE	FALSE	Zadh2	zinc binding alcohol dehydrogenase, domain containing 2
ENSMUSG00000054434	1.17904	0.000956197	0.0256754	FALSE	FALSE	FALSE	FALSE	FALSE	Tmem120b	transmembrane protein 120B
ENSMUSG00000044026	1.93565	0.000960496	0.0257117	FALSE	FALSE	FALSE	FALSE	FALSE	Slc35g1	solute carrier family 35, member G1
ENSMUSG00000045102	1.44127	0.000961708	0.0257117	FALSE	FALSE	FALSE	FALSE	FALSE	Poln	DNA polymerase N
ENSMUSG00000029387	0.96382	0.000962235	0.0257117	FALSE	FALSE	FALSE	FALSE	FALSE	Gtf2h3	general transcription factor IIH, polypeptide 3
ENSMUSG00000017747	1.04428	0.000966942	0.0257956	TRUE	TRUE	TRUE	TRUE	TRUE	Ghdc	GH3 domain containing
ENSMUSG00000028690	1.15085	0.000968548	0.0257966	FALSE	FALSE	FALSE	FALSE	FALSE	Mmachc	methylmalonic aciduria cblC type, with homocystinuria
ENSMUSG00000029207	-0.774625	0.000972836	0.0258689	TRUE	FALSE	FALSE	FALSE	TRUE	Apbb2	amyloid beta (A4) precursor protein-binding, family B, member 2
ENSMUSG00000053007	-1.18761	0.000980039	0.0260185	FALSE	FALSE	FALSE	FALSE	FALSE	Creb5	cAMP responsive element binding protein 5
ENSMUSG00000097167	-2.32706	0.000987281	0.0261685	FALSE	FALSE	FALSE	FALSE	FALSE	Gm16740	predicted gene, 16740
ENSMUSG00000022452	0.938721	0.000995229	0.0263368	FALSE	FALSE	FALSE	FALSE	FALSE	Smdt1	single-pass membrane protein with aspartate rich tail 1
ENSMUSG00000052384	-1.10314	0.00101351	0.0267495	FALSE	FALSE	FALSE	FALSE	FALSE	Nrros	negative regulator of reactive oxygen species
ENSMUSG00000029414	-5.61863	0.00101408	0.0267495	TRUE	FALSE	FALSE	FALSE	TRUE	Kntc1	kinetochore associated 1
ENSMUSG00000035164	-0.998898	0.00101753	0.0267977	FALSE	FALSE	FALSE	FALSE	FALSE	Zc3h12c	zinc finger CCCH type containing 12C
ENSMUSG00000038022	-1.11238	0.00102338	0.0269087	FALSE	FALSE	FALSE	FALSE	FALSE	Mindy4	MINDY lysine 48 deubiquitinase 4
ENSMUSG00000087370	-0.91679	0.00104208	0.0273234	FALSE	FALSE	FALSE	FALSE	FALSE	Tmem170b	transmembrane protein 170B
ENSMUSG00000034254	0.989745	0.00104247	0.0273234	FALSE	FALSE	FALSE	FALSE	FALSE	Agpat1	1-acylglycerol-3-phosphate O-acyltransferase 1 (lysophosphatidic acid acyltransferase, alpha)
ENSMUSG00000028793	-0.725124	0.00104639	0.0273826	FALSE	FALSE	FALSE	FALSE	FALSE	Rnf19b	ring finger protein 19B
ENSMUSG00000002416	0.931801	0.00105126	0.0274663	FALSE	FALSE	FALSE	FALSE	FALSE	Ndufb2	NADH dehydrogenase (ubiquinone) 1 beta subcomplex, 2
ENSMUSG00000020321	1.12814	0.0010604	0.0276612	FALSE	FALSE	FALSE	FALSE	FALSE	Mdh1	malate dehydrogenase 1, NAD (soluble)
ENSMUSG00000059534	1.17556	0.00107699	0.0280496	FALSE	FALSE	FALSE	FALSE	FALSE	Uqcr10	ubiquinol-cytochrome c reductase, complex III subunit X
ENSMUSG00000017167	1.27139	0.00108137	0.028119	FALSE	FALSE	FALSE	FALSE	FALSE	Cntnap1	contactin associated protein-like 1
ENSMUSG00000087177	-1.02143	0.00108892	0.0282707	FALSE	FALSE	FALSE	FALSE	FALSE	E130307A14Rik	RIKEN cDNA E130307A14 gene
ENSMUSG00000031808	1.33452	0.00109178	0.0282733	FALSE	FALSE	FALSE	FALSE	FALSE	Slc27a1	solute carrier family 27 (fatty acid transporter), member 1
ENSMUSG00000071172	-0.813688	0.0010928	0.0282733	FALSE	FALSE	FALSE	FALSE	FALSE	Srsf3	serine/arginine-rich splicing factor 3
ENSMUSG00000061461	1.05011	0.00109417	0.0282733	FALSE	FALSE	FALSE	FALSE	FALSE	Smim20	small integral membrane protein 20
ENSMUSG00000014547	-0.755276	0.00110158	0.0284172	FALSE	FALSE	FALSE	FALSE	FALSE	Wdfy2	WD repeat and FYVE domain containing 2
ENSMUSG00000039270	0.930996	0.00110358	0.0284172	FALSE	FALSE	FALSE	FALSE	FALSE	Megf9	multiple EGF-like-domains 9
ENSMUSG00000035198	0.968592	0.00110492	0.0284172	FALSE	FALSE	FALSE	FALSE	FALSE	Tubg1	tubulin, gamma 1
ENSMUSG00000016427	1.09652	0.00111466	0.028623	FALSE	FALSE	FALSE	FALSE	FALSE	Ndufa1	NADH dehydrogenase (ubiquinone) 1 alpha subcomplex, 1
ENSMUSG00000006457	3.53266	0.0011229	0.0287896	FALSE	FALSE	FALSE	FALSE	FALSE	Actn3	actinin alpha 3
ENSMUSG00000045934	-1.01585	0.00112578	0.0288187	FALSE	FALSE	FALSE	FALSE	FALSE	Mtmr11	myotubularin related protein 11
ENSMUSG00000026103	-0.99711	0.00112905	0.0288574	TRUE	TRUE	TRUE	TRUE	FALSE	Gls	glutaminase
ENSMUSG00000037938	0.990503	0.00113209	0.0288901	FALSE	FALSE	FALSE	FALSE	FALSE	Chchd5	coiled-coil-helix-coiled-coil-helix domain containing 5
ENSMUSG00000033400	0.902277	0.00113728	0.0289777	FALSE	FALSE	FALSE	FALSE	FALSE	Agl	amylo-1,6-glucosidase, 4-alpha-glucanotransferase
ENSMUSG00000022973	-0.809241	0.0011425	0.0290658	FALSE	FALSE	FALSE	FALSE	FALSE	Synj1	synaptojanin 1
ENSMUSG00000039518	-1.58032	0.00114469	0.0290766	TRUE	TRUE	TRUE	TRUE	TRUE	Cdsn	corneodesmosin
ENSMUSG00000021051	-0.584947	0.00115385	0.0292641	FALSE	FALSE	FALSE	FALSE	FALSE	Ppp2r5e	protein phosphatase 2, regulatory subunit B', epsilon
ENSMUSG00000066043	0.989927	0.00115717	0.029303	FALSE	FALSE	FALSE	FALSE	FALSE	Phactr4	phosphatase and actin regulator 4
ENSMUSG00000073676	0.96443	0.00116787	0.0294589	FALSE	FALSE	FALSE	FALSE	FALSE	Hspe1	heat shock protein 1 (chaperonin 10)
ENSMUSG00000028755	-2.42472	0.00117059	0.0294589	FALSE	FALSE	FALSE	FALSE	FALSE	Cda	cytidine deaminase
ENSMUSG00000061787	-0.71045	0.00117062	0.0294589	FALSE	FALSE	FALSE	FALSE	FALSE	Rps17	ribosomal protein S17
ENSMUSG00000032679	1.11029	0.00117155	0.0294589	TRUE	TRUE	TRUE	TRUE	TRUE	Cd59a	CD59a antigen
ENSMUSG00000001983	0.98729	0.00117396	0.0294589	TRUE	FALSE	TRUE	FALSE	FALSE	Taco1	translational activator of mitochondrially encoded cytochrome c oxidase I
ENSMUSG00000029381	-1.28379	0.00117554	0.0294589	FALSE	FALSE	FALSE	FALSE	FALSE	Shroom3	shroom family member 3
ENSMUSG00000058152	-2.07929	0.00117724	0.0294589	TRUE	TRUE	TRUE	FALSE	TRUE	Chsy3	chondroitin sulfate synthase 3
ENSMUSG00000086012	-2.62335	0.00117764	0.0294589	FALSE	FALSE	FALSE	FALSE	FALSE
ENSMUSG00000032666	0.755215	0.00119194	0.0297456	FALSE	FALSE	FALSE	FALSE	FALSE	1700025G04Rik	RIKEN cDNA 1700025G04 gene
ENSMUSG00000021702	4.29817	0.00119271	0.0297456	TRUE	TRUE	TRUE	TRUE	TRUE	Thbs4	thrombospondin 4
ENSMUSG00000032492	1.00074	0.00119609	0.0297846	FALSE	FALSE	FALSE	FALSE	FALSE	Pth1r	parathyroid hormone 1 receptor
ENSMUSG00000057406	-0.763536	0.00120608	0.0299492	FALSE	FALSE	FALSE	FALSE	FALSE	Nsd2	nuclear receptor binding SET domain protein 2
ENSMUSG00000021241	0.868198	0.00120634	0.0299492	FALSE	FALSE	FALSE	FALSE	FALSE	Isca2	iron-sulfur cluster assembly 2
ENSMUSG00000038009	3.46504	0.00121193	0.0300427	FALSE	FALSE	FALSE	FALSE	FALSE	Dnajc22	DnaJ heat shock protein family (Hsp40) member C22
ENSMUSG00000052837	-1.06667	0.00122463	0.0303118	FALSE	FALSE	FALSE	FALSE	FALSE	Junb	jun B proto-oncogene
ENSMUSG00000026821	-0.818936	0.00122922	0.0303652	FALSE	FALSE	FALSE	FALSE	FALSE	Ralgds	ral guanine nucleotide dissociation stimulator
ENSMUSG00000045730	-1.03867	0.00123047	0.0303652	FALSE	FALSE	FALSE	FALSE	FALSE	Adrb2	adrenergic receptor, beta 2
ENSMUSG00000004789	0.808668	0.00124223	0.0305595	FALSE	FALSE	FALSE	FALSE	FALSE	Dlst	dihydrolipoamide S-succinyltransferase (E2 component of 2-oxo-glutarate complex)
ENSMUSG00000031960	0.599471	0.00124223	0.0305595	FALSE	FALSE	FALSE	FALSE	FALSE	Aars	alanyl-tRNA synthetase
ENSMUSG00000004359	-2.55982	0.00124559	0.0305595	FALSE	FALSE	FALSE	FALSE	FALSE	Spic	Spi-C transcription factor (Spi-1/PU.1 related)
ENSMUSG00000023832	1.0597	0.00124578	0.0305595	FALSE	FALSE	FALSE	FALSE	FALSE	Acat2	acetyl-Coenzyme A acetyltransferase 2
ENSMUSG00000030842	0.9205	0.00124966	0.0306093	FALSE	FALSE	FALSE	FALSE	FALSE	Lamtor1	late endosomal/lysosomal adaptor, MAPK and MTOR activator 1
ENSMUSG00000042793	1.44435	0.00125433	0.030678	FALSE	FALSE	FALSE	FALSE	FALSE	Lgr6	leucine-rich repeat-containing G protein-coupled receptor 6
ENSMUSG00000026687	0.817498	0.00125936	0.0307553	TRUE	TRUE	TRUE	FALSE	TRUE	Aldh9a1	aldehyde dehydrogenase 9, subfamily A1
ENSMUSG00000030603	0.70577	0.00126584	0.0308677	FALSE	FALSE	FALSE	FALSE	FALSE	Psmc4	proteasome (prosome, macropain) 26S subunit, ATPase, 4
ENSMUSG00000033809	1.42171	0.00127521	0.0310135	FALSE	FALSE	FALSE	FALSE	FALSE	Alg3	asparagine-linked glycosylation 3 (alpha-1,3-mannosyltransferase)
ENSMUSG00000021540	-0.693215	0.00127559	0.0310135	FALSE	FALSE	FALSE	FALSE	FALSE	Smad5	SMAD family member 5
ENSMUSG00000036885	-1.30156	0.00128586	0.0311783	FALSE	FALSE	FALSE	FALSE	FALSE	Arhgef26	Rho guanine nucleotide exchange factor (GEF) 26
ENSMUSG00000056228	0.924044	0.00128615	0.0311783	TRUE	FALSE	FALSE	FALSE	TRUE	Cars2	cysteinyl-tRNA synthetase 2 (mitochondrial)(putative)
ENSMUSG00000049723	-2.40432	0.00129375	0.0313163	TRUE	TRUE	TRUE	TRUE	TRUE	Mmp12	matrix metallopeptidase 12
ENSMUSG00000019989	-0.946172	0.00130062	0.0314365	TRUE	FALSE	FALSE	FALSE	TRUE	Enpp3	ectonucleotide pyrophosphatase/phosphodiesterase 3
ENSMUSG00000014301	1.23837	0.00131185	0.0316613	FALSE	FALSE	FALSE	FALSE	FALSE	Pam16	presequence translocase-asssociated motor 16 homolog (S. cerevisiae)
ENSMUSG00000052684	-0.844989	0.00132215	0.0318631	FALSE	FALSE	FALSE	FALSE	FALSE	Jun	jun proto-oncogene
ENSMUSG00000072941	1.43449	0.0013313	0.0320368	TRUE	TRUE	TRUE	TRUE	TRUE	Sod3	superoxide dismutase 3, extracellular
ENSMUSG00000027253	-1.36779	0.00133463	0.0320701	TRUE	TRUE	TRUE	TRUE	TRUE	Lrp4	low density lipoprotein receptor-related protein 4
ENSMUSG00000020928	1.61937	0.00134069	0.0321688	FALSE	FALSE	FALSE	FALSE	FALSE	Higd1b	HIG1 domain family, member 1B
ENSMUSG00000064288	-1.99937	0.00134906	0.0323225	FALSE	FALSE	FALSE	FALSE	FALSE	Hist1h4k	histone cluster 1, H4k
ENSMUSG00000028068	-1.83578	0.00135848	0.0325009	FALSE	FALSE	FALSE	FALSE	FALSE	Iqgap3	IQ motif containing GTPase activating protein 3
ENSMUSG00000033032	-0.818319	0.00136257	0.0325515	FALSE	FALSE	FALSE	FALSE	FALSE	Afap1l1	actin filament associated protein 1-like 1
ENSMUSG00000040289	1.11342	0.00137423	0.0327822	FALSE	FALSE	FALSE	FALSE	FALSE	Hey1	hairy/enhancer-of-split related with YRPW motif 1
ENSMUSG00000085604	-3.41615	0.0013804	0.0328777	FALSE	FALSE	FALSE	FALSE	FALSE
ENSMUSG00000061731	-0.589233	0.00138222	0.0328777	FALSE	FALSE	FALSE	FALSE	FALSE	Ext1	exostoses (multiple) 1
ENSMUSG00000038065	-0.923485	0.00138458	0.0328863	TRUE	FALSE	FALSE	FALSE	TRUE	Mturn	maturin, neural progenitor differentiation regulator homolog (Xenopus)
ENSMUSG00000030730	2.62826	0.00138865	0.0329354	FALSE	FALSE	FALSE	FALSE	FALSE	Atp2a1	ATPase, Ca++ transporting, cardiac muscle, fast twitch 1
ENSMUSG00000020052	5.57993	0.00139991	0.0331074	TRUE	TRUE	TRUE	FALSE	TRUE	Ascl1	achaete-scute family bHLH transcription factor 1
ENSMUSG00000043155	2.54741	0.00139993	0.0331074	FALSE	FALSE	FALSE	FALSE	FALSE	Hpdl	4-hydroxyphenylpyruvate dioxygenase-like
ENSMUSG00000025144	0.957866	0.00141469	0.0333924	FALSE	FALSE	FALSE	FALSE	FALSE	Cenpx	centromere protein X
ENSMUSG00000028042	1.06913	0.00141603	0.0333924	FALSE	FALSE	FALSE	FALSE	FALSE	Zbtb7b	zinc finger and BTB domain containing 7B
ENSMUSG00000028982	1.28803	0.00142153	0.0334741	FALSE	FALSE	FALSE	FALSE	FALSE	Slc25a33	solute carrier family 25, member 33
ENSMUSG00000096010	-1.12404	0.00142726	0.0335611	FALSE	FALSE	FALSE	FALSE	FALSE	Hist4h4	histone cluster 4, H4
ENSMUSG00000027177	-0.923344	0.0014318	0.0336198	FALSE	FALSE	FALSE	FALSE	FALSE	Hipk3	homeodomain interacting protein kinase 3
ENSMUSG00000028416	0.861333	0.00143544	0.0336571	FALSE	FALSE	FALSE	FALSE	FALSE	Bag1	BCL2-associated athanogene 1
ENSMUSG00000061474	1.14859	0.00144143	0.0337496	FALSE	FALSE	FALSE	FALSE	FALSE	Mrps36	mitochondrial ribosomal protein S36
ENSMUSG00000041180	-1.89689	0.00144736	0.0338402	FALSE	FALSE	FALSE	FALSE	FALSE	Hectd2	HECT domain E3 ubiquitin protein ligase 2
ENSMUSG00000022365	1.00572	0.00146228	0.0341405	FALSE	FALSE	FALSE	FALSE	FALSE	Derl1	Der1-like domain family, member 1
ENSMUSG00000040195	-0.95972	0.0014678	0.0341845	FALSE	FALSE	FALSE	FALSE	FALSE	1700012D01Rik	RIKEN cDNA 1700012D01 gene
ENSMUSG00000073616	1.00418	0.00146831	0.0341845	FALSE	FALSE	FALSE	FALSE	FALSE	Cops9	COP9 signalosome subunit 9
ENSMUSG00000004698	-0.992327	0.00147293	0.0342432	TRUE	FALSE	TRUE	FALSE	FALSE	Hdac9	histone deacetylase 9
ENSMUSG00000039952	0.784317	0.001475	0.0342432	TRUE	TRUE	TRUE	TRUE	TRUE	Dag1	dystroglycan 1
ENSMUSG00000028965	2.21282	0.00147814	0.0342679	FALSE	FALSE	FALSE	FALSE	FALSE	Tnfrsf9	tumor necrosis factor receptor superfamily, member 9
ENSMUSG00000002846	0.908362	0.00149997	0.034725	TRUE	TRUE	TRUE	TRUE	FALSE	Timmdc1	translocase of inner mitochondrial membrane domain containing 1
ENSMUSG00000022210	1.05284	0.00150992	0.0349063	TRUE	TRUE	TRUE	FALSE	TRUE	Dhrs4	dehydrogenase/reductase (SDR family) member 4
ENSMUSG00000106158	-2.6694	0.00152042	0.035081	FALSE	FALSE	FALSE	FALSE	FALSE
ENSMUSG00000032537	-1.25966	0.0015233	0.035081	FALSE	FALSE	FALSE	FALSE	FALSE	Ephb1	Eph receptor B1
ENSMUSG00000027463	-1.68254	0.00152387	0.035081	FALSE	FALSE	FALSE	FALSE	FALSE	Slc52a3	solute carrier protein family 52, member 3
ENSMUSG00000034457	-1.34115	0.00152907	0.035149	FALSE	FALSE	FALSE	FALSE	FALSE	Eda2r	ectodysplasin A2 receptor
ENSMUSG00000021822	-1.24703	0.0015311	0.035149	TRUE	TRUE	TRUE	TRUE	TRUE	Plau	plasminogen activator, urokinase
ENSMUSG00000059970	-0.933827	0.00153918	0.0352853	FALSE	FALSE	FALSE	FALSE	FALSE	Hspa2	heat shock protein 2
ENSMUSG00000078905	2.29039	0.00154506	0.0353709	FALSE	FALSE	FALSE	FALSE	FALSE	Gm14393	predicted gene 14393
ENSMUSG00000028158	1.41544	0.00155178	0.0354284	TRUE	TRUE	TRUE	TRUE	TRUE	Mttp	microsomal triglyceride transfer protein
ENSMUSG00000040111	-0.829299	0.00155187	0.0354284	FALSE	FALSE	FALSE	FALSE	FALSE	Gramd1b	GRAM domain containing 1B
ENSMUSG00000030399	3.1685	0.00155779	0.0354757	FALSE	FALSE	FALSE	FALSE	FALSE	Ckm	creatine kinase, muscle
ENSMUSG00000024038	0.844537	0.00155826	0.0354757	FALSE	FALSE	FALSE	FALSE	FALSE	Ndufv3	NADH dehydrogenase (ubiquinone) flavoprotein 3
ENSMUSG00000078695	1.12202	0.0015631	0.0355073	FALSE	FALSE	FALSE	FALSE	FALSE	Cisd3	CDGSH iron sulfur domain 3
ENSMUSG00000061518	1.01836	0.00156581	0.0355073	TRUE	FALSE	TRUE	FALSE	FALSE	Cox5b	cytochrome c oxidase subunit Vb
ENSMUSG00000020134	-0.86859	0.00156612	0.0355073	FALSE	FALSE	FALSE	FALSE	FALSE	Peli1	pellino 1
ENSMUSG00000085084	5.25366	0.00157851	0.035739	FALSE	FALSE	FALSE	FALSE	FALSE	4930570G19Rik	RIKEN cDNA 4930570G19 gene
ENSMUSG00000064105	1.10019	0.00158167	0.0357614	FALSE	FALSE	FALSE	FALSE	FALSE	Cnnm2	cyclin M2
ENSMUSG00000055413	-1.2421	0.00159591	0.0360338	FALSE	FALSE	FALSE	FALSE	FALSE	H2-Q5	histocompatibility 2, Q region locus 5
ENSMUSG00000038482	0.845691	0.00160165	0.0361139	FALSE	FALSE	FALSE	FALSE	FALSE	Tfdp1	transcription factor Dp 1
ENSMUSG00000100954	-1.70621	0.00161979	0.0364729	FALSE	FALSE	FALSE	FALSE	FALSE
ENSMUSG00000024507	1.04531	0.00162474	0.0365344	TRUE	FALSE	TRUE	FALSE	TRUE	Hsd17b4	hydroxysteroid (17-beta) dehydrogenase 4
ENSMUSG00000028684	0.730149	0.00162998	0.0366024	FALSE	FALSE	FALSE	FALSE	FALSE	Urod	uroporphyrinogen decarboxylase
ENSMUSG00000027018	-1.05096	0.0016346	0.0366559	FALSE	FALSE	FALSE	FALSE	FALSE	Hat1	histone aminotransferase 1
ENSMUSG00000026478	-0.670522	0.00164347	0.0368049	TRUE	TRUE	TRUE	TRUE	TRUE	Lamc1	laminin, gamma 1
ENSMUSG00000006932	-0.643731	0.00165043	0.0369105	FALSE	FALSE	FALSE	FALSE	FALSE	Ctnnb1	catenin (cadherin associated protein), beta 1
ENSMUSG00000028671	1.32823	0.00165552	0.0369741	FALSE	FALSE	FALSE	FALSE	FALSE	Gale	galactose-4-epimerase, UDP
ENSMUSG00000031613	-1.1857	0.001658	0.0369792	TRUE	FALSE	TRUE	FALSE	FALSE	Hpgd	hydroxyprostaglandin dehydrogenase 15 (NAD)
ENSMUSG00000028847	0.675495	0.00166509	0.0370457	FALSE	FALSE	FALSE	FALSE	FALSE	Trappc3	trafficking protein particle complex 3
ENSMUSG00000031618	-0.633541	0.00166601	0.0370457	FALSE	FALSE	FALSE	FALSE	FALSE	Nr3c2	nuclear receptor subfamily 3, group C, member 2
ENSMUSG00000075410	-2.83923	0.00166773	0.0370457	TRUE	TRUE	TRUE	TRUE	TRUE	Prcd	photoreceptor disc component
ENSMUSG00000038422	1.53883	0.00169677	0.03764	FALSE	FALSE	FALSE	FALSE	FALSE	Hdhd3	haloacid dehalogenase-like hydrolase domain containing 3
ENSMUSG00000021484	0.75423	0.00173077	0.0383425	TRUE	TRUE	FALSE	TRUE	TRUE	Lman2	lectin, mannose-binding 2
ENSMUSG00000044783	-0.628262	0.00178759	0.0395481	FALSE	FALSE	FALSE	FALSE	FALSE	A730008H23Rik	RIKEN cDNA A730008H23 gene
ENSMUSG00000034593	0.994947	0.00182339	0.040265	FALSE	FALSE	FALSE	FALSE	FALSE	Myo5a	myosin VA
ENSMUSG00000020696	-0.70681	0.00182489	0.040265	FALSE	FALSE	FALSE	FALSE	FALSE	Rffl	ring finger and FYVE like domain containing protein
ENSMUSG00000019467	0.907527	0.00182762	0.0402713	FALSE	FALSE	FALSE	FALSE	FALSE	Arhgef25	Rho guanine nucleotide exchange factor (GEF) 25
ENSMUSG00000023913	1.15631	0.00183556	0.0403921	TRUE	TRUE	TRUE	TRUE	TRUE	Pla2g7	phospholipase A2, group VII (platelet-activating factor acetylhydrolase, plasma)
ENSMUSG00000089762	-1.49358	0.00183844	0.0404015	FALSE	FALSE	FALSE	FALSE	FALSE	Ier5l	immediate early response 5-like
ENSMUSG00000018604	0.946719	0.00184926	0.0405698	FALSE	FALSE	FALSE	FALSE	FALSE	Tbx3	T-box 3
ENSMUSG00000026544	1.06959	0.00185103	0.0405698	FALSE	FALSE	FALSE	FALSE	FALSE	Dusp23	dual specificity phosphatase 23
ENSMUSG00000020658	0.871353	0.00185843	0.0406678	FALSE	FALSE	FALSE	FALSE	FALSE	Efr3b	EFR3 homolog B
ENSMUSG00000019923	0.779812	0.00186044	0.0406678	FALSE	FALSE	FALSE	FALSE	FALSE	Zwint	ZW10 interactor
ENSMUSG00000062861	-1.02262	0.00186305	0.0406709	FALSE	FALSE	FALSE	FALSE	FALSE	Zfp28	zinc finger protein 28
ENSMUSG00000028234	-0.835522	0.00187024	0.0407738	FALSE	FALSE	FALSE	FALSE	FALSE	Rps20	ribosomal protein S20
ENSMUSG00000037010	-0.971329	0.00189275	0.0411526	TRUE	TRUE	TRUE	TRUE	TRUE	Apln	apelin
ENSMUSG00000004897	0.66875	0.00189339	0.0411526	FALSE	FALSE	FALSE	FALSE	FALSE	Hdgf	hepatoma-derived growth factor
ENSMUSG00000028621	1.00967	0.00189512	0.0411526	FALSE	FALSE	FALSE	FALSE	FALSE	Cyb5rl	cytochrome b5 reductase-like
ENSMUSG00000046223	-0.950617	0.00191063	0.0413845	TRUE	TRUE	TRUE	TRUE	TRUE	Plaur	plasminogen activator, urokinase receptor
ENSMUSG00000029638	-1.6134	0.00191083	0.0413845	FALSE	FALSE	FALSE	FALSE	FALSE	Glcci1	glucocorticoid induced transcript 1
ENSMUSG00000064367	2.20125	0.00191566	0.0414346	FALSE	FALSE	FALSE	FALSE	FALSE	ND5	NADH dehydrogenase subunit 5
ENSMUSG00000055817	0.812943	0.00192904	0.0416692	FALSE	FALSE	FALSE	FALSE	FALSE	Mta3	metastasis associated 3
ENSMUSG00000001657	1.7061	0.00194264	0.0418707	FALSE	FALSE	FALSE	FALSE	FALSE	Hoxc8	homeobox C8
ENSMUSG00000028555	-2.57623	0.00194345	0.0418707	FALSE	FALSE	FALSE	FALSE	FALSE	Ttc39a	tetratricopeptide repeat domain 39A
ENSMUSG00000049866	-1.36631	0.00198317	0.0426192	FALSE	FALSE	FALSE	FALSE	FALSE	Arl4c	ADP-ribosylation factor-like 4C
ENSMUSG00000020844	-0.986475	0.00198337	0.0426192	TRUE	FALSE	FALSE	FALSE	TRUE	Nxn	nucleoredoxin
ENSMUSG00000033596	-0.688821	0.00199699	0.0428559	FALSE	FALSE	FALSE	FALSE	FALSE	Rfwd3	ring finger and WD repeat domain 3
ENSMUSG00000032112	0.826846	0.00200469	0.042954	FALSE	FALSE	FALSE	FALSE	FALSE	Trappc4	trafficking protein particle complex 4
ENSMUSG00000036615	-0.971716	0.00200678	0.042954	TRUE	FALSE	FALSE	FALSE	TRUE	Rfxap	regulatory factor X-associated protein
ENSMUSG00000015790	0.726037	0.00200971	0.0429607	FALSE	FALSE	FALSE	FALSE	FALSE	Surf1	surfeit gene 1
ENSMUSG00000026580	-1.40584	0.00202741	0.0432025	FALSE	FALSE	FALSE	FALSE	FALSE	Selp	selectin, platelet
ENSMUSG00000020386	0.960137	0.00202769	0.0432025	FALSE	FALSE	FALSE	FALSE	FALSE	Sar1b	secretion associated Ras related GTPase 1B
ENSMUSG00000003273	1.41305	0.00202889	0.0432025	TRUE	TRUE	TRUE	TRUE	TRUE	Car11	carbonic anhydrase 11
ENSMUSG00000068874	-0.822162	0.00205551	0.0437046	FALSE	FALSE	FALSE	FALSE	FALSE	Selenbp1	selenium binding protein 1
ENSMUSG00000045538	0.95314	0.00205778	0.0437046	TRUE	TRUE	TRUE	TRUE	TRUE	Ddx28	DEAD (Asp-Glu-Ala-Asp) box polypeptide 28
ENSMUSG00000025497	-3.822	0.00206094	0.0437152	TRUE	TRUE	TRUE	TRUE	TRUE	Cdhr5	cadherin-related family member 5
ENSMUSG00000029777	0.613842	0.00206799	0.0438002	TRUE	TRUE	TRUE	TRUE	TRUE	Gars	glycyl-tRNA synthetase
ENSMUSG00000039050	0.668168	0.00207027	0.0438002	FALSE	FALSE	FALSE	FALSE	FALSE	Osbpl2	oxysterol binding protein-like 2
ENSMUSG00000025488	1.24862	0.0020842	0.0440384	FALSE	FALSE	FALSE	FALSE	FALSE	Cox8b	cytochrome c oxidase subunit VIIIb
ENSMUSG00000028518	1.40634	0.00209869	0.0442877	FALSE	FALSE	FALSE	FALSE	FALSE	Prkaa2	protein kinase, AMP-activated, alpha 2 catalytic subunit
ENSMUSG00000074896	-0.918838	0.00210168	0.0442941	FALSE	FALSE	FALSE	FALSE	FALSE	Ifit3	interferon-induced protein with tetratricopeptide repeats 3
ENSMUSG00000025283	-0.785952	0.00211549	0.044528	FALSE	FALSE	FALSE	FALSE	FALSE	Sat1	spermidine/spermine N1-acetyl transferase 1
ENSMUSG00000026670	-0.995368	0.00213367	0.0448535	FALSE	FALSE	FALSE	FALSE	FALSE	Uap1	UDP-N-acetylglucosamine pyrophosphorylase 1
ENSMUSG00000056602	-0.632984	0.0021366	0.0448577	FALSE	FALSE	FALSE	FALSE	FALSE	Fry	FRY microtubule binding protein
ENSMUSG00000030979	1.08909	0.0021401	0.0448739	FALSE	FALSE	FALSE	FALSE	FALSE	Uros	uroporphyrinogen III synthase
ENSMUSG00000046618	-1.31254	0.00215477	0.0451241	TRUE	TRUE	TRUE	TRUE	TRUE	Olfml2a	olfactomedin-like 2A
ENSMUSG00000110279	-1.71447	0.00215795	0.0451332	FALSE	FALSE	FALSE	FALSE	FALSE
ENSMUSG00000030246	1.18034	0.00216793	0.0452845	FALSE	FALSE	FALSE	FALSE	FALSE	Ldhb	lactate dehydrogenase B
ENSMUSG00000005087	-1.17702	0.00218094	0.0454984	TRUE	TRUE	TRUE	TRUE	TRUE	Cd44	CD44 antigen
ENSMUSG00000062619	1.08861	0.00219448	0.045695	FALSE	FALSE	FALSE	FALSE	FALSE	2310039H08Rik	RIKEN cDNA 2310039H08 gene
ENSMUSG00000014773	-0.941744	0.00219602	0.045695	TRUE	TRUE	TRUE	TRUE	TRUE	Dll1	delta like canonical Notch ligand 1
ENSMUSG00000069662	-0.720153	0.0022005	0.045695	FALSE	FALSE	FALSE	FALSE	FALSE	Marcks	myristoylated alanine rich protein kinase C substrate
ENSMUSG00000024151	-0.804574	0.00220147	0.045695	FALSE	FALSE	FALSE	FALSE	FALSE	Msh2	mutS homolog 2
ENSMUSG00000037868	-0.981767	0.00222364	0.0460971	FALSE	FALSE	FALSE	FALSE	FALSE	Egr2	early growth response 2
ENSMUSG00000036570	1.04261	0.0022304	0.0461792	FALSE	FALSE	FALSE	FALSE	FALSE	Fxyd1	FXYD domain-containing ion transport regulator 1
ENSMUSG00000002475	1.48894	0.00223684	0.0462543	FALSE	FALSE	FALSE	FALSE	FALSE	Abhd3	abhydrolase domain containing 3
ENSMUSG00000071335	2.18394	0.00224375	0.0463348	FALSE	FALSE	FALSE	FALSE	FALSE	Mfsd4b3	major facilitator superfamily domain containing 4B3
ENSMUSG00000019920	-0.975014	0.00224671	0.0463348	FALSE	FALSE	FALSE	FALSE	FALSE	Lims1	LIM and senescent cell antigen-like domains 1
ENSMUSG00000074657	2.77783	0.00225068	0.0463348	FALSE	FALSE	FALSE	FALSE	FALSE	Kif5a	kinesin family member 5A
ENSMUSG00000064294	3.21633	0.002252	0.0463348	FALSE	FALSE	FALSE	FALSE	FALSE	Aox3	aldehyde oxidase 3
ENSMUSG00000074794	-0.81604	0.00225576	0.0463544	FALSE	FALSE	FALSE	FALSE	FALSE	Arrdc3	arrestin domain containing 3
ENSMUSG00000029641	-0.934426	0.00226085	0.0463909	TRUE	FALSE	TRUE	FALSE	FALSE	Rasl11a	RAS-like, family 11, member A
ENSMUSG00000052337	0.883276	0.00227304	0.0463909	TRUE	FALSE	TRUE	FALSE	FALSE	Immt	inner membrane protein, mitochondrial
ENSMUSG00000024892	1.08094	0.00227432	0.0463909	FALSE	FALSE	FALSE	FALSE	FALSE	Pcx	pyruvate carboxylase
ENSMUSG00000001348	1.07348	0.00227571	0.0463909	TRUE	TRUE	TRUE	TRUE	TRUE	Acp5	acid phosphatase 5, tartrate resistant
ENSMUSG00000022555	1.09554	0.00227637	0.0463909	FALSE	FALSE	FALSE	FALSE	FALSE	Dgat1	diacylglycerol O-acyltransferase 1
ENSMUSG00000038178	1.22102	0.00227655	0.0463909	FALSE	FALSE	FALSE	FALSE	FALSE	Slc43a2	solute carrier family 43, member 2
ENSMUSG00000069874	-0.768906	0.002279	0.0463909	FALSE	FALSE	FALSE	FALSE	FALSE	Irgm2	immunity-related GTPase family M member 2
ENSMUSG00000018796	1.34741	0.00228064	0.0463909	FALSE	FALSE	FALSE	FALSE	FALSE	Acsl1	acyl-CoA synthetase long-chain family member 1
ENSMUSG00000039195	1.07078	0.0022829	0.0463909	FALSE	FALSE	FALSE	FALSE	FALSE	1110008P14Rik	RIKEN cDNA 1110008P14 gene
ENSMUSG00000000078	-0.988414	0.00230013	0.0466368	FALSE	FALSE	FALSE	FALSE	FALSE	Klf6	Kruppel-like factor 6
ENSMUSG00000039578	-1.26529	0.00230165	0.0466368	TRUE	FALSE	FALSE	FALSE	TRUE	Ccser1	coiled-coil serine rich 1
ENSMUSG00000063021	-2.51078	0.00230374	0.0466368	FALSE	FALSE	FALSE	FALSE	FALSE	Hist1h2ak	histone cluster 1, H2ak
ENSMUSG00000030137	1.71119	0.00230634	0.0466368	FALSE	FALSE	FALSE	FALSE	FALSE	Tuba8	tubulin, alpha 8
ENSMUSG00000039813	-0.733245	0.00233095	0.0470766	FALSE	FALSE	FALSE	FALSE	FALSE	Tbc1d2	TBC1 domain family, member 2
ENSMUSG00000004748	1.14792	0.00233744	0.047133	TRUE	FALSE	FALSE	FALSE	TRUE	Mtfp1	mitochondrial fission process 1
ENSMUSG00000011254	1.11618	0.00233947	0.047133	FALSE	FALSE	FALSE	FALSE	FALSE	Thg1l	tRNA-histidine guanylyltransferase 1-like (S. cerevisiae)
ENSMUSG00000041801	1.12595	0.00235105	0.0472265	FALSE	FALSE	FALSE	FALSE	FALSE	Phlda3	pleckstrin homology like domain, family A, member 3
ENSMUSG00000090258	0.806131	0.00235174	0.0472265	FALSE	FALSE	FALSE	FALSE	FALSE	Churc1	churchill domain containing 1
ENSMUSG00000032193	-0.739417	0.00235272	0.0472265	TRUE	TRUE	TRUE	TRUE	TRUE	Ldlr	low density lipoprotein receptor
ENSMUSG00000027293	-0.751589	0.00236146	0.0473442	FALSE	FALSE	FALSE	FALSE	FALSE	Ehd4	EH-domain containing 4
ENSMUSG00000030214	0.873848	0.0023648	0.0473536	TRUE	TRUE	TRUE	TRUE	TRUE	Plbd1	phospholipase B domain containing 1
ENSMUSG00000068101	-4.15324	0.00237162	0.0474323	TRUE	FALSE	FALSE	FALSE	TRUE	Cenpm	centromere protein M
ENSMUSG00000097059	0.935241	0.00237557	0.0474537	FALSE	FALSE	FALSE	FALSE	FALSE
ENSMUSG00000041625	1.04728	0.00239675	0.0478187	FALSE	FALSE	FALSE	FALSE	FALSE	Ggact	gamma-glutamylamine cyclotransferase
ENSMUSG00000004056	0.845442	0.00240238	0.0478731	FALSE	FALSE	FALSE	FALSE	FALSE	Akt2	thymoma viral proto-oncogene 2
ENSMUSG00000032526	1.16282	0.00241015	0.0478902	FALSE	FALSE	FALSE	FALSE	FALSE	Ss18l2	SS18, nBAF chromatin remodeling complex subunit like 2
ENSMUSG00000019961	-0.80922	0.00241224	0.0478902	FALSE	FALSE	FALSE	FALSE	FALSE	Tmpo	thymopoietin
ENSMUSG00000041168	0.781609	0.00241447	0.0478902	FALSE	FALSE	FALSE	FALSE	FALSE	Lonp1	lon peptidase 1, mitochondrial
ENSMUSG00000022265	0.84494	0.00241487	0.0478902	FALSE	FALSE	FALSE	FALSE	FALSE	Ank	progressive ankylosis
ENSMUSG00000024420	-0.920207	0.00242122	0.0479583	FALSE	FALSE	FALSE	FALSE	FALSE	Zfp521	zinc finger protein 521
ENSMUSG00000035559	1.32347	0.00245123	0.0484707	FALSE	FALSE	FALSE	FALSE	FALSE	Mpv17l2	MPV17 mitochondrial membrane protein-like 2
ENSMUSG00000036854	1.40235	0.00245607	0.0484707	FALSE	FALSE	FALSE	FALSE	FALSE	Hspb6	heat shock protein, alpha-crystallin-related, B6
ENSMUSG00000043415	-0.996269	0.00245802	0.0484707	FALSE	FALSE	FALSE	FALSE	FALSE	Otud1	OTU domain containing 1
ENSMUSG00000000738	0.692425	0.00246182	0.0484707	FALSE	FALSE	FALSE	FALSE	FALSE	Spg7	SPG7, paraplegin matrix AAA peptidase subunit
ENSMUSG00000109274	1.13164	0.00246182	0.0484707	FALSE	FALSE	FALSE	FALSE	FALSE
ENSMUSG00000032024	1.05427	0.00247513	0.0485835	FALSE	FALSE	FALSE	FALSE	FALSE	Clmp	CXADR-like membrane protein
ENSMUSG00000027132	-1.00954	0.00247546	0.0485835	FALSE	FALSE	FALSE	FALSE	FALSE	Katnbl1	katanin p80 subunit B like 1
ENSMUSG00000017707	-0.65373	0.0024764	0.0485835	FALSE	FALSE	FALSE	FALSE	FALSE	Serinc3	serine incorporator 3
ENSMUSG00000029249	-0.605253	0.00248016	0.0485994	FALSE	FALSE	FALSE	FALSE	FALSE	Rest	RE1-silencing transcription factor
ENSMUSG00000014551	0.862213	0.00249181	0.0487696	FALSE	FALSE	FALSE	FALSE	FALSE	Mrps25	mitochondrial ribosomal protein S25
ENSMUSG00000031505	0.605836	0.00252045	0.0491479	TRUE	TRUE	TRUE	FALSE	TRUE	Naxd	NAD(P)HX dehydratase
ENSMUSG00000036835	0.983654	0.00252083	0.0491479	FALSE	FALSE	FALSE	FALSE	FALSE	Psenen	presenilin enhancer gamma secretase subunit
ENSMUSG00000025880	1.15201	0.00252276	0.0491479	FALSE	FALSE	FALSE	FALSE	FALSE	Smad7	SMAD family member 7
ENSMUSG00000059027	1.75988	0.00252308	0.0491479	FALSE	FALSE	FALSE	FALSE	FALSE
ENSMUSG00000043631	-0.961441	0.00253474	0.0492761	TRUE	TRUE	TRUE	TRUE	TRUE	Ecm2	extracellular matrix protein 2, female organ and adipocyte specific
ENSMUSG00000022814	-0.906558	0.00253565	0.0492761	FALSE	FALSE	FALSE	FALSE	FALSE	Umps	uridine monophosphate synthetase
ENSMUSG00000100680	5.02951	0.00254209	0.0492936	FALSE	FALSE	FALSE	FALSE	FALSE	1810044D09Rik	RIKEN cDNA 1810044D09 gene
ENSMUSG00000029708	-0.68267	0.00254777	0.0492936	FALSE	FALSE	FALSE	FALSE	FALSE	Gcc1	golgi coiled coil 1
ENSMUSG00000021466	-0.725072	0.00254822	0.0492936	TRUE	FALSE	TRUE	FALSE	FALSE	Ptch1	patched 1
ENSMUSG00000019528	0.77855	0.00254853	0.0492936	FALSE	FALSE	FALSE	FALSE	FALSE	Gyg	glycogenin
ENSMUSG00000078920	-0.965647	0.00256441	0.0495236	FALSE	FALSE	FALSE	FALSE	FALSE	Ifi47	interferon gamma inducible protein 47
ENSMUSG00000005763	-1.55852	0.00256644	0.0495236	FALSE	FALSE	FALSE	FALSE	FALSE	Cd247	CD247 antigen
ENSMUSG00000032387	1.17696	0.00257377	0.0496068	FALSE	FALSE	FALSE	FALSE	FALSE	Rbpms2	RNA binding protein with multiple splicing 2
ENSMUSG00000053931	-0.758853	0.00257913	0.0496521	FALSE	FALSE	FALSE	FALSE	FALSE	Cnn3	calponin 3, acidic
ENSMUSG00000027082	0.995589	0.0025829	0.0496665	TRUE	TRUE	TRUE	TRUE	TRUE	Tfpi	tissue factor pathway inhibitor
ENSMUSG00000028664	1.21827	0.00258921	0.0497298	TRUE	TRUE	TRUE	TRUE	TRUE	Ephb2	Eph receptor B2
ENSMUSG00000026260	0.806187	0.00259977	0.0498744	TRUE	TRUE	TRUE	TRUE	TRUE	Ndufa10	NADH dehydrogenase (ubiquinone) 1 alpha subcomplex 10
ENSMUSG00000061778	-0.996989	0.00261982	0.0502005	FALSE	FALSE	FALSE	FALSE	FALSE	Mospd2	motile sperm domain containing 2
ENSMUSG00000009772	-1.72263	0.00262386	0.0502194	FALSE	FALSE	FALSE	FALSE	FALSE	Nuak2	NUAK family, SNF1-like kinase, 2
ENSMUSG00000087221	-1.73111	0.00263078	0.0502507	FALSE	FALSE	FALSE	FALSE	FALSE
ENSMUSG00000029196	0.753738	0.0026316	0.0502507	FALSE	FALSE	FALSE	FALSE	FALSE	Tada2b	transcriptional adaptor 2B
ENSMUSG00000029001	1.16811	0.00264526	0.0504375	FALSE	FALSE	FALSE	FALSE	FALSE	Fbxo44	F-box protein 44
ENSMUSG00000090174	-3.18321	0.00264751	0.0504375	FALSE	FALSE	FALSE	FALSE	FALSE
ENSMUSG00000024127	0.700615	0.00265192	0.0504631	FALSE	FALSE	FALSE	FALSE	FALSE	Prepl	prolyl endopeptidase-like
ENSMUSG00000034422	-0.785898	0.002658	0.0505204	FALSE	FALSE	FALSE	FALSE	FALSE	Parp14	poly (ADP-ribose) polymerase family, member 14
ENSMUSG00000054920	0.686121	0.00266538	0.0506023	FALSE	FALSE	FALSE	FALSE	FALSE	Klhl5	kelch-like 5
ENSMUSG00000051586	0.737923	0.00269161	0.0509102	FALSE	FALSE	FALSE	FALSE	FALSE	Mical3	microtubule associated monooxygenase, calponin and LIM domain containing 3
ENSMUSG00000026605	-2.40764	0.00269228	0.0509102	FALSE	FALSE	FALSE	FALSE	FALSE	Cenpf	centromere protein F
ENSMUSG00000033721	-0.883568	0.0026928	0.0509102	FALSE	FALSE	FALSE	FALSE	FALSE	Vav3	vav 3 oncogene
ENSMUSG00000040016	1.20788	0.0026955	0.0509102	FALSE	FALSE	FALSE	FALSE	FALSE	Ptger3	prostaglandin E receptor 3 (subtype EP3)
ENSMUSG00000050732	0.638564	0.00269933	0.0509102	FALSE	FALSE	FALSE	FALSE	FALSE	Vamp8	vesicle-associated membrane protein 8
ENSMUSG00000001517	-1.78566	0.00270016	0.0509102	FALSE	FALSE	FALSE	FALSE	FALSE	Foxm1	forkhead box M1
ENSMUSG00000030546	1.12173	0.00271089	0.0510541	FALSE	FALSE	FALSE	FALSE	FALSE	Plin1	perilipin 1
ENSMUSG00000053768	0.972714	0.00273239	0.0514001	FALSE	FALSE	FALSE	FALSE	FALSE	Chchd3	coiled-coil-helix-coiled-coil-helix domain containing 3
ENSMUSG00000002660	0.792333	0.00273899	0.0514112	TRUE	FALSE	TRUE	FALSE	FALSE	Clpp	caseinolytic mitochondrial matrix peptidase proteolytic subunit
ENSMUSG00000029993	0.81594	0.00274117	0.0514112	FALSE	FALSE	FALSE	FALSE	FALSE	Nfu1	NFU1 iron-sulfur cluster scaffold
ENSMUSG00000015016	1.14756	0.00274505	0.0514112	TRUE	FALSE	FALSE	FALSE	TRUE	Acsf3	acyl-CoA synthetase family member 3
ENSMUSG00000026817	0.828628	0.0027491	0.0514112	FALSE	FALSE	FALSE	FALSE	FALSE	Ak1	adenylate kinase 1
ENSMUSG00000000739	2.06955	0.00275149	0.0514112	FALSE	FALSE	FALSE	FALSE	FALSE	Sult5a1	sulfotransferase family 5A, member 1
ENSMUSG00000022174	0.847187	0.00275172	0.0514112	FALSE	FALSE	FALSE	FALSE	FALSE	Dad1	defender against cell death 1
ENSMUSG00000022386	0.881517	0.00276707	0.0516395	TRUE	FALSE	TRUE	FALSE	FALSE	Trmu	tRNA 5-methylaminomethyl-2-thiouridylate methyltransferase
ENSMUSG00000071014	1.07279	0.00281346	0.0524456	FALSE	FALSE	FALSE	FALSE	FALSE	Ndufb6	NADH dehydrogenase (ubiquinone) 1 beta subcomplex, 6
ENSMUSG00000037905	1.01817	0.00282744	0.0526467	FALSE	FALSE	FALSE	FALSE	FALSE	Bri3bp	Bri3 binding protein
ENSMUSG00000028992	0.981002	0.00283356	0.0527011	FALSE	FALSE	FALSE	FALSE	FALSE	Nmnat1	nicotinamide nucleotide adenylyltransferase 1
ENSMUSG00000060427	-1.0322	0.00283762	0.0527169	FALSE	FALSE	FALSE	FALSE	FALSE	Zfp868	zinc finger protein 868
ENSMUSG00000042961	-0.848438	0.0028589	0.0530525	TRUE	TRUE	TRUE	TRUE	FALSE	Egflam	EGF-like, fibronectin type III and laminin G domains
ENSMUSG00000044641	-1.6419	0.00286976	0.0530914	FALSE	FALSE	FALSE	FALSE	FALSE	Pard6b	par-6 family cell polarity regulator beta
ENSMUSG00000071528	1.01586	0.00287243	0.0530914	FALSE	FALSE	FALSE	FALSE	FALSE	Usmg5	upregulated during skeletal muscle growth 5
ENSMUSG00000002550	0.988284	0.00287559	0.0530914	FALSE	FALSE	FALSE	FALSE	FALSE	Uck1	uridine-cytidine kinase 1
ENSMUSG00000020741	0.969007	0.00287803	0.0530914	FALSE	FALSE	FALSE	FALSE	FALSE	Cluh	clustered mitochondria (cluA/CLU1) homolog
ENSMUSG00000054312	0.849302	0.00288027	0.0530914	FALSE	FALSE	FALSE	FALSE	FALSE	Mrps21	mitochondrial ribosomal protein S21
ENSMUSG00000044456	-1.12185	0.00288035	0.0530914	FALSE	FALSE	FALSE	FALSE	FALSE	Rin3	Ras and Rab interactor 3
ENSMUSG00000067847	0.953031	0.00290128	0.0533764	TRUE	FALSE	FALSE	FALSE	TRUE	Romo1	reactive oxygen species modulator 1
ENSMUSG00000045629	-0.86513	0.0029023	0.0533764	FALSE	FALSE	FALSE	FALSE	FALSE	Sh3tc2	SH3 domain and tetratricopeptide repeats 2
ENSMUSG00000009092	-2.04198	0.00294456	0.0540215	TRUE	FALSE	FALSE	FALSE	TRUE	Derl3	Der1-like domain family, member 3
ENSMUSG00000033502	-0.852746	0.00294583	0.0540215	FALSE	FALSE	FALSE	FALSE	FALSE	Cdc14a	CDC14 cell division cycle 14A
ENSMUSG00000054135	-1.92223	0.00294722	0.0540215	FALSE	FALSE	FALSE	FALSE	FALSE	A430110L20Rik	RIKEN cDNA A430110L20 gene
ENSMUSG00000013822	0.621149	0.00297791	0.0545232	TRUE	FALSE	TRUE	FALSE	FALSE	Elof1	ELF1 homolog, elongation factor 1
ENSMUSG00000029467	0.592383	0.00298442	0.0545816	FALSE	FALSE	FALSE	FALSE	FALSE	Atp2a2	ATPase, Ca++ transporting, cardiac muscle, slow twitch 2
ENSMUSG00000028033	-1.19118	0.00299909	0.0547892	FALSE	FALSE	FALSE	FALSE	FALSE	Kcnq5	potassium voltage-gated channel, subfamily Q, member 5
ENSMUSG00000021792	1.41622	0.00300641	0.054862	TRUE	TRUE	TRUE	FALSE	TRUE	Fam213a	family with sequence similarity 213, member A
ENSMUSG00000061615	-4.25843	0.00301875	0.0550171	FALSE	FALSE	FALSE	FALSE	FALSE	Hist1h2ab	histone cluster 1, H2ab
ENSMUSG00000108574	2.20588	0.00302159	0.0550171	FALSE	FALSE	FALSE	FALSE	FALSE
ENSMUSG00000029166	1.04492	0.00303959	0.0552836	FALSE	FALSE	FALSE	FALSE	FALSE	Mapre3	microtubule-associated protein, RP/EB family, member 3
ENSMUSG00000030317	-1.1947	0.00304532	0.0553267	TRUE	TRUE	TRUE	TRUE	TRUE	Timp4	tissue inhibitor of metalloproteinase 4
ENSMUSG00000020873	0.652564	0.00305865	0.0555076	FALSE	FALSE	FALSE	FALSE	FALSE	Slc35b1	solute carrier family 35, member B1
ENSMUSG00000020432	0.720501	0.00308594	0.0559412	TRUE	TRUE	TRUE	TRUE	TRUE	Tcn2	transcobalamin 2
ENSMUSG00000029561	-0.958384	0.00309578	0.0560578	FALSE	FALSE	FALSE	FALSE	FALSE	Oasl2	2'-5' oligoadenylate synthetase-like 2
ENSMUSG00000002279	0.804345	0.00310054	0.0560824	FALSE	FALSE	FALSE	FALSE	FALSE	Lmf1	lipase maturation factor 1
ENSMUSG00000031545	0.867231	0.00313753	0.0566891	FALSE	FALSE	FALSE	FALSE	FALSE	Gpat4	glycerol-3-phosphate acyltransferase 4
ENSMUSG00000024997	0.980957	0.00314158	0.0566999	FALSE	FALSE	FALSE	FALSE	FALSE	Prdx3	peroxiredoxin 3
ENSMUSG00000071415	-0.723523	0.00315044	0.0567977	FALSE	FALSE	FALSE	FALSE	FALSE	Rpl23	ribosomal protein L23
ENSMUSG00000045827	-0.773327	0.00316358	0.0569722	TRUE	FALSE	FALSE	FALSE	TRUE	Serpinb9	serine (or cysteine) peptidase inhibitor, clade B, member 9
ENSMUSG00000035314	-0.943146	0.00317093	0.0569929	FALSE	FALSE	FALSE	FALSE	FALSE	Gdpd5	glycerophosphodiester phosphodiesterase domain containing 5
ENSMUSG00000016559	-0.765811	0.00317166	0.0569929	FALSE	FALSE	FALSE	FALSE	FALSE	H3f3b	H3 histone, family 3B
ENSMUSG00000040209	-0.739992	0.0031786	0.057001	FALSE	FALSE	FALSE	FALSE	FALSE	Zfp704	zinc finger protein 704
ENSMUSG00000032342	0.699766	0.00318219	0.057001	FALSE	FALSE	FALSE	FALSE	FALSE	Mto1	mitochondrial tRNA translation optimization 1
ENSMUSG00000074578	-0.794361	0.00318494	0.057001	FALSE	FALSE	FALSE	FALSE	FALSE
ENSMUSG00000050552	0.900778	0.00318596	0.057001	TRUE	FALSE	FALSE	FALSE	TRUE	Lamtor4	late endosomal/lysosomal adaptor, MAPK and MTOR activator 4
ENSMUSG00000047821	-0.771365	0.00320051	0.0571991	FALSE	FALSE	FALSE	FALSE	FALSE	Trim16	tripartite motif-containing 16
ENSMUSG00000001100	0.792395	0.00321209	0.0572539	FALSE	FALSE	FALSE	FALSE	FALSE	Poldip2	polymerase (DNA-directed), delta interacting protein 2
ENSMUSG00000051615	-0.725798	0.0032171	0.0572539	FALSE	FALSE	FALSE	FALSE	FALSE	Rap2a	RAS related protein 2a
ENSMUSG00000024168	0.72021	0.00321962	0.0572539	FALSE	FALSE	FALSE	FALSE	FALSE	Tmem204	transmembrane protein 204
ENSMUSG00000030921	-0.87121	0.00321962	0.0572539	FALSE	FALSE	FALSE	FALSE	FALSE	Trim30a	tripartite motif-containing 30A
ENSMUSG00000053113	-0.803151	0.00322376	0.0572539	FALSE	FALSE	FALSE	FALSE	FALSE	Socs3	suppressor of cytokine signaling 3
ENSMUSG00000038690	0.829435	0.00322473	0.0572539	FALSE	FALSE	FALSE	FALSE	FALSE	Atp5j2	ATP synthase, H+ transporting, mitochondrial F0 complex, subunit F2
ENSMUSG00000023572	0.595895	0.00322792	0.0572539	TRUE	FALSE	TRUE	FALSE	FALSE	Ccndbp1	cyclin D-type binding-protein 1
ENSMUSG00000019979	-0.797746	0.00325104	0.0576019	FALSE	FALSE	FALSE	FALSE	FALSE	Apaf1	apoptotic peptidase activating factor 1
ENSMUSG00000022560	1.1995	0.00326232	0.0577396	TRUE	TRUE	TRUE	TRUE	FALSE	Slc52a2	solute carrier protein 52, member 2
ENSMUSG00000031447	0.668272	0.00329066	0.058086	FALSE	FALSE	FALSE	FALSE	FALSE	Lamp1	lysosomal-associated membrane protein 1
ENSMUSG00000063275	1.84212	0.00329434	0.058086	TRUE	FALSE	FALSE	FALSE	TRUE	Hacd1	3-hydroxyacyl-CoA dehydratase 1
ENSMUSG00000112944	-2.66338	0.00329561	0.058086	FALSE	FALSE	FALSE	FALSE	FALSE
ENSMUSG00000053318	-2.29227	0.00329734	0.058086	FALSE	FALSE	FALSE	FALSE	FALSE	Slamf8	SLAM family member 8
ENSMUSG00000108658	1.43295	0.00329954	0.058086	FALSE	FALSE	FALSE	FALSE	FALSE
ENSMUSG00000042642	0.952181	0.00332929	0.0585064	FALSE	FALSE	FALSE	FALSE	FALSE	Flad1	flavin adenine dinucleotide synthetase 1
ENSMUSG00000060183	-3.28013	0.00333206	0.0585064	TRUE	TRUE	TRUE	TRUE	TRUE	Cxcl11	chemokine (C-X-C motif) ligand 11
ENSMUSG00000002983	-1.01298	0.00333408	0.0585064	FALSE	FALSE	FALSE	FALSE	FALSE	Relb	avian reticuloendotheliosis viral (v-rel) oncogene related B
ENSMUSG00000034120	-0.614938	0.00334044	0.0585556	FALSE	FALSE	FALSE	FALSE	FALSE	Srsf2	serine/arginine-rich splicing factor 2
ENSMUSG00000054720	0.858697	0.00336313	0.0588906	FALSE	FALSE	FALSE	FALSE	FALSE	Lrrc8c	leucine rich repeat containing 8 family, member C
ENSMUSG00000022401	0.85842	0.00338547	0.0592187	TRUE	FALSE	TRUE	FALSE	FALSE	Xpnpep3	X-prolyl aminopeptidase 3, mitochondrial
ENSMUSG00000028944	-0.740776	0.0033984	0.0593359	FALSE	FALSE	FALSE	FALSE	FALSE	Prkag2	protein kinase, AMP-activated, gamma 2 non-catalytic subunit
ENSMUSG00000055675	1.10408	0.00339937	0.0593359	FALSE	FALSE	FALSE	FALSE	FALSE	Kbtbd11	kelch repeat and BTB (POZ) domain containing 11
ENSMUSG00000046607	-3.25154	0.00340732	0.0594116	FALSE	FALSE	FALSE	FALSE	FALSE	Hrk	harakiri, BCL2 interacting protein (contains only BH3 domain)
ENSMUSG00000025507	-1.82837	0.00341685	0.0595147	FALSE	FALSE	FALSE	FALSE	FALSE	Pidd1	p53 induced death domain protein 1
ENSMUSG00000046591	-3.83289	0.00342121	0.0595276	TRUE	FALSE	FALSE	FALSE	TRUE	Ticrr	TOPBP1-interacting checkpoint and replication regulator
ENSMUSG00000100862	2.94285	0.00344501	0.0598486	FALSE	FALSE	FALSE	FALSE	FALSE
ENSMUSG00000015668	0.680851	0.00344911	0.0598486	FALSE	FALSE	FALSE	FALSE	FALSE	Pdzd11	PDZ domain containing 11
ENSMUSG00000069274	-1.44639	0.00345056	0.0598486	FALSE	FALSE	FALSE	FALSE	FALSE	Hist1h4f	histone cluster 1, H4f
ENSMUSG00000029657	-0.882216	0.00348876	0.0604474	FALSE	FALSE	FALSE	FALSE	FALSE	Hsph1	heat shock 105kDa/110kDa protein 1
ENSMUSG00000030278	1.02533	0.0034952	0.0604952	FALSE	FALSE	FALSE	FALSE	FALSE	Cidec	cell death-inducing DFFA-like effector c
ENSMUSG00000022528	-0.793941	0.00351536	0.0607235	FALSE	FALSE	FALSE	FALSE	FALSE	Hes1	hes family bHLH transcription factor 1
ENSMUSG00000047757	-1.32055	0.00351577	0.0607235	FALSE	FALSE	FALSE	FALSE	FALSE	Fancb	Fanconi anemia, complementation group B
ENSMUSG00000024118	0.904499	0.00352087	0.0607355	FALSE	FALSE	FALSE	FALSE	FALSE	Tedc2	tubulin epsilon and delta complex 2
ENSMUSG00000026958	0.70055	0.00352384	0.0607355	TRUE	TRUE	TRUE	TRUE	TRUE	Dpp7	dipeptidylpeptidase 7
ENSMUSG00000075031	-1.38436	0.00356528	0.0613855	FALSE	FALSE	FALSE	FALSE	FALSE	Hist1h2bb	histone cluster 1, H2bb
ENSMUSG00000036103	-0.986087	0.00356905	0.0613857	FALSE	FALSE	FALSE	FALSE	FALSE	Colec12	collectin sub-family member 12
ENSMUSG00000052539	-0.804222	0.00357275	0.0613857	FALSE	FALSE	FALSE	FALSE	FALSE	Magi3	membrane associated guanylate kinase, WW and PDZ domain containing 3
ENSMUSG00000057182	-2.48325	0.003588	0.0614964	FALSE	FALSE	FALSE	FALSE	FALSE	Scn3a	sodium channel, voltage-gated, type III, alpha
ENSMUSG00000029699	1.86893	0.00358811	0.0614964	TRUE	TRUE	TRUE	TRUE	TRUE	Ssc4d	scavenger receptor cysteine rich family, 4 domains
ENSMUSG00000041920	-1.11556	0.00359354	0.0614964	FALSE	FALSE	FALSE	FALSE	FALSE	Slc16a6	solute carrier family 16 (monocarboxylic acid transporters), member 6
ENSMUSG00000042709	0.862358	0.00359414	0.0614964	FALSE	FALSE	FALSE	FALSE	FALSE	Atpaf2	ATP synthase mitochondrial F1 complex assembly factor 2
ENSMUSG00000048327	-2.12642	0.00361112	0.0617138	FALSE	FALSE	FALSE	FALSE	FALSE	Ckap2l	cytoskeleton associated protein 2-like
ENSMUSG00000033174	0.74613	0.00361434	0.0617138	TRUE	TRUE	TRUE	FALSE	TRUE	Mgll	monoglyceride lipase
ENSMUSG00000062981	0.869799	0.00362425	0.0617561	FALSE	FALSE	FALSE	FALSE	FALSE	Mrpl42	mitochondrial ribosomal protein L42
ENSMUSG00000027282	0.827331	0.00362433	0.0617561	FALSE	FALSE	FALSE	FALSE	FALSE	Mtch2	mitochondrial carrier 2
ENSMUSG00000049517	-0.725988	0.00364991	0.0621277	FALSE	FALSE	FALSE	FALSE	FALSE	Rps23	ribosomal protein S23
ENSMUSG00000027406	0.737782	0.00366052	0.0622251	FALSE	FALSE	FALSE	FALSE	FALSE	Idh3b	isocitrate dehydrogenase 3 (NAD+) beta
ENSMUSG00000057531	0.746814	0.00366319	0.0622251	FALSE	FALSE	FALSE	FALSE	FALSE	Dtnbp1	dystrobrevin binding protein 1
ENSMUSG00000021360	0.735976	0.00367307	0.0622574	TRUE	FALSE	TRUE	FALSE	TRUE	Gcnt2	glucosaminyl (N-acetyl) transferase 2, I-branching enzyme
ENSMUSG00000064370	1.32297	0.00367458	0.0622574	FALSE	FALSE	FALSE	FALSE	FALSE	CYTB	cytochrome b
ENSMUSG00000064179	2.64129	0.00367644	0.0622574	FALSE	FALSE	FALSE	FALSE	FALSE	Tnnt1	troponin T1, skeletal, slow
ENSMUSG00000020903	0.70746	0.00369083	0.0624368	FALSE	FALSE	FALSE	FALSE	FALSE	Stx8	syntaxin 8
ENSMUSG00000028751	3.52134	0.00370105	0.0625455	TRUE	TRUE	TRUE	TRUE	TRUE	Pla2g2e	phospholipase A2, group IIE
ENSMUSG00000032204	-3.63596	0.00371176	0.0626621	FALSE	FALSE	FALSE	FALSE	FALSE	Aqp9	aquaporin 9
ENSMUSG00000031782	0.752155	0.00371635	0.0626754	FALSE	FALSE	FALSE	FALSE	FALSE	Coq9	coenzyme Q9
ENSMUSG00000046179	-2.92993	0.00373547	0.0629333	FALSE	FALSE	FALSE	FALSE	FALSE	E2f8	E2F transcription factor 8
ENSMUSG00000026358	-1.36598	0.00376024	0.0632859	FALSE	FALSE	FALSE	FALSE	FALSE	Rgs1	regulator of G-protein signaling 1
ENSMUSG00000028737	0.793008	0.00377789	0.063518	FALSE	FALSE	FALSE	FALSE	FALSE	Aldh4a1	aldehyde dehydrogenase 4 family, member A1
ENSMUSG00000022673	-0.814026	0.00378757	0.063572	FALSE	FALSE	FALSE	FALSE	FALSE	Mcm4	minichromosome maintenance complex component 4
ENSMUSG00000067736	2.31099	0.00378883	0.063572	FALSE	FALSE	FALSE	FALSE	FALSE
ENSMUSG00000003402	0.761798	0.0038062	0.0637984	TRUE	TRUE	TRUE	TRUE	TRUE	Prkcsh	protein kinase C substrate 80K-H
ENSMUSG00000026527	1.36607	0.00381585	0.0638952	FALSE	FALSE	FALSE	FALSE	FALSE	Rgs7	regulator of G protein signaling 7
ENSMUSG00000021733	-0.900015	0.00382635	0.0640058	FALSE	FALSE	FALSE	FALSE	FALSE	Slc4a7	solute carrier family 4, sodium bicarbonate cotransporter, member 7
ENSMUSG00000073155	0.798731	0.00383044	0.0640092	FALSE	FALSE	FALSE	FALSE	FALSE	1810058I24Rik	RIKEN cDNA 1810058I24 gene
ENSMUSG00000002064	0.606701	0.00383892	0.0640846	TRUE	TRUE	TRUE	TRUE	TRUE	Sdf2	stromal cell derived factor 2
ENSMUSG00000032363	-1.01574	0.00384596	0.0640846	TRUE	TRUE	TRUE	TRUE	TRUE	Adamts7	a disintegrin-like and metallopeptidase (reprolysin type) with thrombospondin type 1 motif, 7
ENSMUSG00000020032	-0.724703	0.00384663	0.0640846	FALSE	FALSE	FALSE	FALSE	FALSE	Nuak1	NUAK family, SNF1-like kinase, 1
ENSMUSG00000008540	1.18375	0.00385073	0.0640881	FALSE	FALSE	FALSE	FALSE	FALSE	Mgst1	microsomal glutathione S-transferase 1
ENSMUSG00000020079	0.79493	0.00385793	0.064143	TRUE	FALSE	FALSE	FALSE	TRUE	Supv3l1	suppressor of var1, 3-like 1 (S. cerevisiae)
ENSMUSG00000020456	0.882731	0.00387642	0.0643853	FALSE	FALSE	FALSE	FALSE	FALSE	Ogdh	oxoglutarate (alpha-ketoglutarate) dehydrogenase (lipoamide)
ENSMUSG00000018599	1.18088	0.00389237	0.0645852	FALSE	FALSE	FALSE	FALSE	FALSE	Mief2	mitochondrial elongation factor 2
ENSMUSG00000027739	-0.785596	0.00390627	0.0647504	FALSE	FALSE	FALSE	FALSE	FALSE	Rab33b	RAB33B, member RAS oncogene family
ENSMUSG00000029462	0.628544	0.00393175	0.0651072	FALSE	FALSE	FALSE	FALSE	FALSE	Vps29	VPS29 retromer complex component
ENSMUSG00000104693	-1.85343	0.00393962	0.065172	FALSE	FALSE	FALSE	FALSE	FALSE
ENSMUSG00000033542	-0.712299	0.00396589	0.0654644	FALSE	FALSE	FALSE	FALSE	FALSE	Arhgef5	Rho guanine nucleotide exchange factor (GEF) 5
ENSMUSG00000067722	0.778529	0.00397018	0.0654644	TRUE	FALSE	FALSE	TRUE	FALSE	BC003965	cDNA sequence BC003965
[truncated: 15,463 more rows]

## Sheet: ColdIniWAT
Gene	logFC	PValue	FDR	Secreted	HPA	Phobius	SignalP	SPOCTOPUS	Symbol	Description
[truncated: 16,460 more rows]

## Sheet: ColdIneWAT
Gene	logFC	PValue	FDR	Secreted	HPA	Phobius	SignalP	SPOCTOPUS	Symbol	Description
[truncated: 16,460 more rows]

[truncated: 3 more sheets: ColdIniWAT_vs_ColdIneWAT, ColdIniWAT_vs_ColdInBAT, Secreted factors]
